# Supplementary material for: An Australian chickpea pan‐genome provides insights into genome organization and offers opportunities for enhancing drought adaptation for crop improvement
Source: Plant Biotechnol J. 2025 Jun 18;23(9):3967–83. doi: 10.1111/pbi.70192 (PMC12392939; doi:10.1111/pbi.70192)
Supplement: Supplementary file 2 — Table S1 Details of the 15 Australian chickpea cultivars used in this study. Table S2 Summary of raw sequencing data generated. Table S3 Summary of non‐coding RNAs identified in the Australian chickpea cultivars. Table S4 Summary of ortholog analysis across 17 chickpea cultivars. Table S5 Statistics of SNPs identified in the Australian chickpea cultivars. Table S6 Statistics of InDels identified in the Australian chickpea cultivars. Table S7 Functional annotation of SNPs and InDels identified in the Australian chickpea cultivars. Table S8 Summary of structural variations identified in the Australian chickpea cultivars. Table S9 Genome‐wide SNPs and small InDels identified in flowering time‐related genes across ICC 4958 and 15 Australian chickpea cultivars. Table S10 Genome‐wide SNPs and small InDels identified in resistance genes across ICC 4958 and 15 Australian chickpea cultivars. Table S11 Genome‐wide SNPs and small InDels identified in seed size‐related genes across ICC 4958 and 15 Australian chickpea cultivars. Table S12 SNPs and InDels identified within the ‘QTL‐hotspot’ region across ICC 4958 and 15 Australian chickpea cultivars. Table S13 Haplotypes of 22 genes located within the ‘QTL‐hotspot’ region in ICC 4958 and 15 Australian chickpea cultivars. Table S14 Haplotype distribution and frequency of the CaTIFY4b gene across a composite chickpea collection. Table S15 Haplotype distribution and frequency of the CaTSJT1 gene across a composite chickpea collection. Table S16 Haplotype distribution and frequency of the CaLRX2 gene across a composite chickpea collection. Table S17 Haplotype distribution and frequency of the CaKIP1 gene across a composite chickpea collection. Table S18 List of primers used for the development of KASP assays. Table S19 List of publicly available RNA‐seq datasets used for gene prediction. [file PBI-23-3967-s002.xlsx]

## Sheet: S1
Supplementary Table 1. Details of the 15 Australian chickpea cultivars used in this study.
Genotype	Pedigree	Year of release	Market class	Species	Features
CBA Captain	CICA0910/D06314>F3BREE2AB014	2020	Desi	Cicer arietinum	Broadly adapted and high-yielding desi variety for northern region and other areas of Australia
PBA Drummond	PBA HatTrick/PBA Pistol	2018	Desi	Cicer arietinum	High yielding variety across all areas of Central Queensland; tall, erect plant type; mid-flowering and early-mid maturity
PBA Seamer	98081-3024/CICA0512	2016	Desi	Cicer arietinum	Semi-erect plant type with good lodging resistance at maturity; early to mid-flowering and mid-maturity; excellent milling quality
Neelam	Howzat/ICC13729	2013	Desi	Cicer arietinum	Mid-flowering and mid-maturity, adapted to most growing regions of southern Australia; medium/tall plant height
PBA Striker	ICC3996/8511-14	2012	Desi	Cicer arietinum	High yielding variety across all chickpea growing areas of Western Australia and in the low to medium rainfall areas of southern Australia; early flowering and maturity; semi spreading plant type; medium sized desi seed with excellent milling quality
PBA Boundary	Jimbour/ICC3996	2011	Desi	Cicer arietinum	High yielding desi variety across all chickpea growing regions of Northern NSW and Southern Queensland; tall, erect plant type; mid-season maturity; excellent milling quality
PBA Pistol	8511-14/Moti	2011	Desi	Cicer arietinum	High yielding desi variety across Central Queensland regions; early flowering improves performance in drier seasons; tall, erect plant type; excellent milling quality
PBA HatTrick	Jimbour/ICC14903	2009	Desi	Cicer arietinum	High yielding desi variety across all chickpea growing regions of Northern NSW and Southern Queensland; tall, erect plant type; mid-season maturity; excellent milling quality
PBA Slasher	Howzat/ICC3996	2009	Desi	Cicer arietinum	High yielding desi variety across all Southern and Western Australian chickpea growing regions; mid flowering and mid maturity; suitable for the whole and split seed markets; excellent milling quality
Kyabra	Amethyst/2/946-31/Barwon/3/Lasseter/940-26/2/946-3	2005	Desi	Cicer arietinum	High yielding desi chickpea variety for southern and central Queensland environments; excellent seed quality
PBA Magnus	FLIP97-159C/Macarena//Genesis 114	2020	Kabuli	Cicer arietinum	Highest yielding large sized kabuli chickpea in medium rainfall environments in kabuli growing areas of Australia; early to mid-flowering and maturity
PBA Royal	Genesis 079/FLIP97-530C	2019	Kabuli	Cicer arietinum	Highest yielding medium sized kabuli chickpea in mid to high yield potential environments (greater than 1.5 t/ha) in all kabuli growing areas of Australia; Early to mid-flowering and maturity
PBA Monarch	S95342/FLIP90-016C	2013	Kabuli	Cicer arietinum	High yielding medium sized kabuli chickpea in all kabuli growing areas of Australia; early flowering and maturity; semi spreading plant type
Genesis Kalkee	FLIP91-150C/FLIP90-124C//S9231	2012	Kabuli	Cicer arietinum	Medium to large seeded kabuli chickpea; medium to tall plant height with erect plant type
Genesis 090	FLIP82-150C/FLIP83-48C	2005	Kabuli	Cicer arietinum	High yielding small kabuli chickpea adapted to most chickpea growing areas of Southern and Western Australia; Mid-flowering and mid-maturity

## Sheet: S2
Supplementary Table 2. Summary of raw sequencing data generated.
Name	Type	Raw data generated (Gbp)	Coverage (X)
CBA Captain	Desi	98.98	186.32
Neelam	Desi	97.89	184.27
Slasher	Desi	97.23	183.03
Striker	Desi	97.74	183.99
Kyabra	Desi	147.38	277.43
PBA Boundary	Desi	138.38	260.49
PBA Drummond	Desi	110.86	208.68
PBA HatTrick	Desi	119.15	224.29
PBA Pistol	Desi	127.51	240.02
PBA Seamer	Desi	105.11	197.86
Genesis 090	Kabuli	101.28	190.65
Genesis Kalkee	Kabuli	122.82	231.2
PBA Magnus	Kabuli	109.01	205.2
PBA Monarch	Kabuli	135.31	254.71
PBA Royal	Kabuli	145.6	274.08
Total		1754.25	3302.22
Average		116.95	220.15

## Sheet: S3
Supplementary Table 3. Summary of non-coding RNAs identified in the Australian chickpea cultivars.
Sample	tRNA	snoRNA	Catalytic Intron	rRNA	scaRNAs	miRNA	Antisense RNA	Other
CBA Captain	1378	613	467	467	195	121	37	47
Genesis 090	1431	616	505	528	198	121	35	47
Genesis Kalkee	705	576	70	427	193	118	6	44
Kyabra	784	560	146	441	202	117	10	46
Neelam	1811	595	755	584	200	122	48	47
PBA Boundary	772	575	129	460	206	120	10	45
PBA Drummond	765	568	105	443	196	120	8	36
PBA HatTrick	1256	580	351	462	184	121	37	45
PBA Magnus	700	589	72	425	188	117	6	47
PBA Monarch	663	561	46	458	184	118	4	44
PBA Pistol	769	570	110	483	191	118	10	46
PBA Royal	659	558	46	493	194	114	4	44
PBA Seamer	958	559	156	417	200	118	24	45
PBA Slasher	1773	611	717	588	211	123	51	48
PBA Striker	2027	621	868	569	208	122	62	45
Average	1097	583	303	483	197	119	23	45

## Sheet: S4
Supplementary Table 4. Summary of ortholog analysis across 17 chickpea cultivars.
	CBA Captain	CDC Frontier	Genesis 090	ICC 4958	Genesis Kalkee	Kyabra	Neelam	PBA Boundary	PBA Drummond	PBA HatTrick	PBA Magnus	PBA Monarch	PBA Pistol	PBA Royal	PBA Seamer	PBA Slasher	PBA Striker
Number of genes	32564	32217	31308	33557	30176	30148	32351	30295	32365	30466	29878	30075	30004	30503	30371	32820	32522
Number of genes in orthogroups	32293	31900	31148	32936	29730	30053	32114	30167	32210	30355	29809	29976	29870	30402	30270	32509	32317
Number of unassigned genes	271	317	160	621	446	95	237	128	155	111	69	99	134	101	101	311	205
Percentage of genes in orthogroups	99.2	99	99.5	98.1	98.5	99.7	99.3	99.6	99.5	99.6	99.8	99.7	99.6	99.7	99.7	99.1	99.4
Percentage of unassigned genes	0.8	1	0.5	1.9	1.5	0.3	0.7	0.4	0.5	0.4	0.2	0.3	0.4	0.3	0.3	0.9	0.6
Number of orthogroups containing species	26658	26672	26546	25999	26364	26398	26519	26338	26987	26197	26322	26282	26120	26494	26450	26635	26639
Percentage of orthogroups containing species	77.6	77.7	77.3	75.7	76.8	76.9	77.2	76.7	78.6	76.3	76.6	76.5	76.1	77.1	77	77.6	77.6
Number of species-specific orthogroups	18	11	5	73	30	2	5	6	18	7	1	4	3	6	3	20	8
Number of genes in species-specific orthogroups	51	25	15	233	70	4	11	12	66	16	4	10	6	12	6	44	40
Percentage of genes in species-specific orthogroups	0.2	0.1	0	0.7	0.2	0	0	0	0.2	0.1	0	0	0	0	0	0.1	0.1

## Sheet: S5
Supplementary Table 5. Statistics of SNPs identified in the Australian chickpea cultivars.
Genotype	Ca1 (per MB)	Ca2 (per MB)	Ca3 (per MB)	Ca4 (per MB)	Ca5 (per MB)	Ca6 (per MB)	Ca7 (per MB)	Ca8 (per MB)	Scaffolds (per MB)	Total (per MB)	Average (Ca1-Ca8; per MB)
ICC 4958	74,751 (1,374.93)	82,616 (1,566.98)	139,508 (1,818.33)	230,577 (3,504.04)	133,707 (1,685.50)	99,253 (1,401.53)	84,162 (1,345.90)	33,927 (1,182.75)	236,788 (6,025.75)	1,115,289 (2,103.23)	109813
CBA Captain	125,600 (2,310.22)	97,132 (1,842.30)	148,393 (1,934.14)	147,737 (2,245.13)	139,256 (1,755.45)	502,969 (7,102.32)	104,618 (1,673.03)	45,877 (1,599.35)	227,380 (5,786.34)	1,538,962 (2,902.20)	163948
PBA Drummond	124,545 (2,290.82)	84,073 (1,594.61)	131,468 (1,713.54)	142,336 (2,163.05)	129,313 (1,630.11)	90,615 (1,279.55)	94,629 (1,513.29)	39,665 (1,382.79)	208,975 (5,317.97)	1,045,619 (1,971.84)	104580
PBA Seamer	116,651 (2,145.62)	85,699 (1,625.45)	130,369 (1,699.21)	145,798 (2,215.67)	131,977 (1,663.69)	94,187 (1,329.99)	81,808 (1,308.26)	36,020 (1,255.72)	200,591 (5,104.61)	1,023,100 (1,929.38)	102814
Neelam	140,587 (2,585.89)	87,316 (1,656.12)	139,885 (1,823.24)	148,636 (2,258.79)	154,770 (1,951.02)	75,986 (1,072.98)	91,575 (1,464.45)	48,939 (1,706.10)	225,118 (5,728.77)	1,112,812 (2,098.56)	110962
PBA Striker	125,324 (2,305.15)	86,145 (1,633.91)	144,023 (1,877.18)	132,265 (2,010.01)	137,898 (1,738.33)	83,474 (1,178.72)	81,234 (1,299.08)	39,411 (1,373.93)	224,733 (5,718.97)	1,054,507 (1,988.60)	103722
PBA Boundary	119,785 (2,203.27)	100,537 (1,906.88)	129,818 (1,692.03)	139,399 (2,118.42)	139,748 (1,761.65)	86,174 (1,216.84)	84,214 (1,346.73)	40,489 (1,411.52)	209,428 (5,329.49)	1,049,592 (1,979.34)	105020
PBA Pistol	122,128 (2,246.36)	87,861 (1,666.46)	141,870 (1,849.12)	117,493 (1,785.52)	132,204 (1,666.55)	80,875 (1,142.02)	94,009 (1,503.37)	40,147 (1,399.59)	216,748 (5,515.77)	1,033,335 (1,948.68)	102073
PBA HatTrick	119,414 (2,196.44)	82,774 (1,569.97)	135,550 (1,766.74)	143,430 (2,179.68)	158,206 (1,994.33)	96,717 (1,365.72)	86,205 (1,378.57)	40,228 (1,402.42)	217,238 (5,528.24)	1,079,762 (2,036.23)	107816
PBA Slasher	132,510 (2,437.32)	87,337 (1,656.52)	141,634 (1,846.04)	215,744 (3,278.62)	136,102 (1,715.69)	116,497 (1,645.03)	84,896 (1,357.64)	45,405 (1,582.90)	227,664 (5,793.56)	1,187,789 (2,239.95)	120016
Kyabra	70,610 (1,298.76)	85,390 (1,619.59)	139,104 (1,813.06)	204,521 (3,108.07)	132,105 (1,665.31)	86,733 (1,224.74)	95,634 (1,529.36)	44,810 (1,562.15)	210,986 (5,369.14)	1,069,893 (2,017.62)	107363
PBA Magnus	59,342 (1,091.51)	74,590 (1,414.75)	125,793 (1,639.57)	89,990 (1,367.56)	118,720 (1,496.58)	75,316 (1,063.52)	79,561 (1,272.32)	33,178 (1,156.64)	202,401 (5,150.67)	858,891 (1,619.71)	82061.3
PBA Royal	51,635 (949.75)	67,444 (1,279.21)	121,718 (1,586.46)	128,028 (1,945.62)	116,624 (1,470.15)	76,393 (1,078.73)	64,431 (1,030.37)	42,632 (1,486.22)	197,724 (5,031.65)	866,629 (1,634.30)	83613.1
PBA Monarch	51,016 (938.36)	74,493 (1,412.91)	124,818 (1,626.86)	100,207 (1,522.83)	115,149 (1,451.56)	84,246 (1,189.62)	85,113 (1,361.11)	32,742 (1,141.44)	193,052 (4,912.76)	860,836 (1,623.38)	83473
Genesis Kalkee	57,985 (1,066.55)	73,339 (1,391.02)	122,965 (1,602.71)	88,799 (1,349.46)	116,148 (1,464.15)	74,211 (1,047.92)	78,106 (1,249.05)	32,531 (1,134.09)	195,380 (4,972.00)	839,464 (1,583.07)	80510.5
Genesis 090	54,854 (1,008.96)	63,507 (1,204.54)	138,958 (1,811.16)	142,275 (2,162.13)	129,918 (1,637.74)	82,906 (1,170.70)	84,370 (1,349.23)	41,940 (1,462.10)	219,586 (5,587.99)	958,314 (1,807.20)	92341
Total (non-redundant)	221,394 (4,072.21)	179,048 (3,396.00)	243,569 (3,174.65)	393,226 (5,975.79)	247,091 (3,114.81)	590,013 (8,331.45)	178,857 (2,860.24)	75,911 (2,646.39)	344,053 (8,755.41)	2,473,162 (4,663.92)
Percentage	0.0895	0.0724	0.0985	0.159	0.0999	0.2386	0.0723	0.0307	0.1391

## Sheet: S6
Supplementary Table 6. Statistics of InDels identified in the Australian chickpea cultivars.
Genotype	Ca1 (per MB)	Ca2 (per MB)	Ca3 (per MB)	Ca4 (per MB)	Ca5 (per MB)	Ca6 (per MB)	Ca7 (per MB)	Ca8 (per MB)	Scaffolds (per MB)	Total (per MB)	Average (Ca1-Ca8)
ICC 4958	7,381(135.76)	8,596(163.04)	11,917(155.32)	20,502(311.57)	9,420(118.75)	11,395(160.91)	8,906(142.42)	3,630(126.55)	7,323(186.35)	89,070(167.97)	10218.4
CBA Captain	16,393(301.52)	11,387(215.98)	12,789(166.69)	21,385(324.98)	10,258(129.31)	24,774(349.83)	12,703(203.14)	5,761(200.84)	7,149(181.93)	122,599(231.20)	14431.3
PBA Drummond	17,111(314.73)	9,617(182.41)	10,976(143.06)	21,083(320.39)	10,088(127.17)	12,069(170.42)	11,735(187.66)	5,088(177.38)	6,835(173.94)	104,602(197.26)	12220.9
PBA Seamer	15,913(292.70)	10,089(191.36)	10,925(142.40)	22,024(334.69)	10,211(128.72)	12,796(180.69)	9,565(152.96)	4,556(158.83)	6,641(169.00)	102,720(193.71)	12009.9
Neelam	17,869(328.67)	10,242(194.26)	11,560(150.67)	21,690(329.62)	13,437(169.39)	8,775(123.91)	10,786(172.49)	6,632(231.20)	7,109(180.91)	108,100(203.86)	12623.9
PBA Striker	16,766(308.39)	10,036(190.35)	12,196(158.96)	18,968(288.25)	10,956(138.11)	9,969(140.77)	8,973(143.49)	4,768(166.22)	7,052(179.46)	99,684(187.99)	11579
PBA Boundary	16,207(298.10)	10,519(199.51)	10,683(139.24)	20,599(313.04)	11,161(140.69)	11,350(160.27)	9,864(157.74)	5,325(185.64)	6,816(173.45)	102,524(193.34)	11963.5
PBA Pistol	16,511(303.70)	10,148(192.48)	12,379(161.35)	15,440(234.64)	10,184(128.38)	10,199(144.02)	11,318(180.99)	5,096(177.66)	6,973(177.45)	98,248(185.28)	11409.4
PBA HatTrick	15,953(293.43)	9,153(173.60)	11,209(146.10)	21,120(320.96)	13,871(174.86)	12,890(182.02)	9,992(159.79)	5,131(178.88)	7,034(179.00)	106,353(200.56)	12414.9
PBA Slasher	18,539(341.00)	10,525(199.63)	12,169(158.61)	27,919(424.28)	10,619(133.86)	12,614(178.12)	9,752(155.95)	6,070(211.61)	7,197(183.15)	115,404(217.63)	13525.9
Kyabra	7,252(133.39)	9,707(184.11)	11,969(156.00)	23,605(358.72)	9,955(125.49)	11,145(157.38)	11,541(184.56)	5,810(202.55)	6,819(173.53)	97,803(184.44)	11373
PBA Magnus	5,706(104.95)	8,231(156.12)	10,059(131.11)	10,117(153.75)	7,903(99.62)	8,926(126.04)	8,210(131.29)	4,077(142.13)	6,445(164.01)	69,674(131.39)	7903.6
PBA Royal	4,065(74.77)	6,861(130.13)	9,633(125.56)	17,376(264.06)	7,605(95.87)	8,619(121.71)	5,744(91.86)	5,623(196.03)	6,339(161.31)	71,865(135.52)	8190.8
PBA Monarch	4,255(78.26)	7,802(147.98)	10,551(137.52)	12,030(182.82)	7,814(98.50)	10,512(148.44)	10,073(161.09)	3,938(137.29)	6,335(161.21)	73,310(138.25)	8371.9
Genesis Kalkee	5,860(107.79)	8,267(156.80)	10,132(132.06)	10,205(155.08)	7,953(100.25)	9,012(127.26)	8,306(132.83)	4,112(143.35)	6,324(160.93)	70,171(132.33)	7980.9
Genesis 090	3,998(73.54)	5,312(100.75)	11,440(149.11)	19,643(298.51)	8,823(111.22)	9,282(131.07)	9,143(146.21)	5,378(187.49)	6,779(172.51)	79,798(150.48)	9127.4
Total (non-redundant)	28,743(528.68)	20,488(388.60)	22,851(297.84)	42,670(648.45)	21,960(276.83)	33,200(468.81)	22,907(366.32)	10,175(354.72)	10,639(270.74)	213,633(402.87)
Percentage	0.134544	0.0959028	0.106964	0.199735	0.102793	0.155407	0.107226	0.0476284	0.0498004

## Sheet: S7
Supplementary Table 7. Functional annotation of SNPs and InDels identified in the Australian chickpea cultivars.
Type	Annotation	Number of variations	Percentage of variations
SNPs	Exonic	60211	0.0243
	- Missense	21180	0.3518
	- Synonymous	20113	0.334
	- Nonsense	580	0.0096
	- UTR	18338	0.3046
	Intronic	158717	0.0642
	Splice site	3109	0.0013
	Intergenic	2251125	0.9102
	Total	2473162
INDELs	Exonic	5479	0.0256
	Intronic	22043	0.1032
	Splice site	595	0.0028
	Intergenic	185516	0.8684
	Total	213633

## Sheet: S8
Supplementary Table 8. Summary of structural variations identified in the Australian chickpea cultivars.
Genotype	SV type	Ca1	Ca2	Ca3	Ca4	Ca5	Ca6	Ca7	Ca8	Scaffolds	Total
CBA Captain	DEL	2419	2332	3349	2910	3589	3672	2681	1301	279	22532
Genesis 090	DEL	2362	2325	3491	2967	3717	3023	2649	1271	255	22060
ICC4958	DEL	2052	2163	3527	2698	3468	2723	2367	1174	265	20437
Genesis Kalkee	DEL	2736	2787	4410	3527	4574	3663	3181	1519	683	27080
Kyabra	DEL	3230	3268	5061	4098	5230	4321	3730	1833	751	31522
Neelam	DEL	2504	2345	3550	2925	3892	2991	2707	1268	306	22488
PBA Boundary	DEL	2948	2931	4533	3663	4640	3825	3240	1534	752	28066
PBA Drummond	DEL	2501	2477	3783	3061	4006	3131	2761	1309	650	23679
PBA HatTrick	DEL	2860	2713	4281	3379	4574	3605	3172	1483	781	26848
PBA Magnus	DEL	2516	2661	4026	3092	4275	3237	2865	1375	642	24689
PBA Monarch	DEL	3178	3505	5467	3806	5400	4227	3582	1754	592	31511
PBA Pistol	DEL	2963	2837	4313	3593	4585	3809	3261	1520	764	27645
PBA Royal	DEL	3443	3620	5572	4163	5773	4585	3920	1913	627	33616
PBA Seamer	DEL	3207	3119	4842	4016	4978	4259	3647	1733	708	30509
PBA Slasher	DEL	2472	2294	3519	2895	3646	2941	2631	1236	395	22029
CBA Captain	DUP	2	4	6	1	3	2	2	0	6	26
Genesis 090	DUP	4	2	3	0	4	4	0	2	4	23
Genesis Kalkee	DUP	1	2	0	2	2	0	2	1	4	14
Kyabra	DUP	2	0	0	1	1	2	2	1	4	13
Neelam	DUP	3	3	1	1	3	2	0	0	4	17
PBA Boundary	DUP	2	3	1	1	1	3	2	0	4	17
PBA Drummond	DUP	3	1	4	1	1	0	3	0	4	17
PBA HatTrick	DUP	2	1	1	0	1	2	1	1	3	12
PBA Magnus	DUP	2	1	1	0	1	0	1	0	3	9
PBA Pistol	DUP	2	1	2	1	2	2	3	0	3	16
PBA Royal	DUP	2	1	6	4	2	0	1	1	9	26
PBA Seamer	DUP	3	4	2	2	6	4	3	0	0	24
PBA Slasher	DUP	1	0	3	1	3	4	1	0	5	18
CBA Captain	INS	1285	1330	1855	1444	1905	3545	1295	694	63	13416
Genesis 090	INS	1005	1122	1747	1392	1709	1354	1165	610	86	10190
ICC4958	INS	1539	1724	2649	2148	3083	2084	1709	930	217	16083
Genesis Kalkee	INS	1295	1554	2158	1627	2173	1857	1464	787	414	13329
Kyabra	INS	1307	1430	2199	1875	2219	1746	1374	759	495	13404
Neelam	INS	1274	1294	1923	1459	1884	1441	1347	684	123	11429
PBA Boundary	INS	1401	1477	2012	1664	2159	1720	1358	700	410	12901
PBA Drummond	INS	1276	1298	1961	1498	1882	1525	1267	635	388	11730
PBA HatTrick	INS	1378	1321	2024	1574	2151	1630	1383	699	417	12577
PBA Magnus	INS	1146	1362	2033	1421	2014	1606	1276	634	402	11894
PBA Monarch	INS	1772	2036	2986	2305	2999	2527	2073	1040	437	18175
PBA Pistol	INS	1415	1374	2056	1555	1956	1600	1378	695	375	12404
PBA Royal	INS	1535	1917	2855	2191	2971	2327	1880	925	434	17035
PBA Seamer	INS	1443	1424	2091	1704	2054	1657	1347	714	402	12836
PBA Slasher	INS	1297	1267	1826	1437	1816	1434	1216	610	133	11036
CBA Captain	INV	7	3	2	4	3	13	0	0	2	34
Genesis 090	INV	2	2	2	3	7	4	1	0	2	23
ICC4958	INV	7	11	17	3	11	8	9	0	0	66
Genesis Kalkee	INV	4	3	0	1	4	1	3	5	2	23
Kyabra	INV	2	1	1	1	2	1	1	1	2	12
Neelam	INV	3	1	3	1	2	1	1	0	2	14
PBA Boundary	INV	5	6	6	3	5	1	2	1	2	31
PBA Drummond	INV	3	2	3	1	8	1	0	0	2	20
PBA HatTrick	INV	5	2	1	3	6	2	6	0	4	29
PBA Magnus	INV	5	0	3	3	5	1	3	0	2	22
PBA Monarch	INV	1	2	1	0	3	2	0	0	4	13
PBA Pistol	INV	5	0	2	3	5	1	4	0	2	22
PBA Royal	INV	1	2	2	1	0	3	0	0	2	11
PBA Seamer	INV	4	1	3	1	7	3	2	0	2	23
PBA Slasher	INV	6	1	7	1	6	1	1	0	2	25
CBA Captain	TRA	5	5	13	5	14	8	7	5	38	100
Genesis 090	TRA	13	9	9	11	16	14	10	8	42	132
ICC4958	TRA	45	42	72	48	59	49	42	27	178	562
Genesis Kalkee	TRA	23	18	27	23	36	20	23	10	180	360
Kyabra	TRA	25	29	28	20	39	23	23	11	196	394
Neelam	TRA	8	6	9	5	10	10	3	1	22	74
PBA Boundary	TRA	25	21	23	18	34	24	28	11	156	340
PBA Drummond	TRA	30	16	24	20	40	29	33	12	154	358
PBA HatTrick	TRA	9	12	17	6	17	7	9	12	83	172
PBA Magnus	TRA	23	28	22	19	26	24	27	15	190	374
PBA Monarch	TRA	7	7	11	7	13	17	11	4	95	172
PBA Pistol	TRA	7	14	20	13	22	20	16	5	105	222
PBA Royal	TRA	25	28	24	18	29	19	26	6	197	372
PBA Seamer	TRA	23	35	24	21	29	20	25	13	192	382
PBA Slasher	TRA	5	18	15	8	15	12	11	11	41	136
ICC4958	DUP	0	6	1	8	11	5	2	1	2	36
PBA Monarch	DUP	0	2	2	1	4	2	1	1	5	18
Total (non-redundant)	DEL	16245	18107	28104	19649	27732	23059	17996	8938	4327	164157
Total (non-redundant)	INS	10796	12464	18720	13321	19749	16660	11524	6379	3744	113357
Total (non-redundant)	INV	34	35	54	23	58	44	30	7	6	291
Total (non-redundant)	TRA	160	165	220	154	227	170	156	98	781	2131
Total (non-redundant)	DUP	22	27	24	25	42	31	20	8	60	259
Total (non-redundant)	Total	27257	30798	47122	33172	47808	39964	29726	15430	8918	280195

## Sheet: S9
Supplementary Table 9. Genome-wide SNPs and small InDels identified in flowering time-related genes across ICC 4958 and 15 Australian chickpea cultivars.
Chromosome	Position	Reference	ICC 4958	PBA Striker	PBA Pistol	PBA Monarch	PBA Seamer	Kyabra	PBA Magnus	PBA Royal	CBA Captain	PBA Drummond	Neelam	PBA Boundary	PBA HatTrick	PBA Slasher	Genesis 090	Genesis Kalkee	Functional Impact	Gene	cDNA change	Amino acid change	Gene annotation
Ca1_v2.0	1866054	T	T/T	T/T	T/T	T/T	T/T	A/A	T/T	T/T	T/T	T/T	T/T	T/T	T/T	T/T	T/T	T/T	3_prime_UTR_variant	Ca_v2.0_00249	c.*81A>T	.	gi|828287650|ref|XP_012568745.1|/0/PREDICTED: external alternative NAD(P)H-ubiquinone oxidoreductase B2, mitochondrial-like [Cicer arietinum]
Ca1_v2.0	1866064	T	T/T	T/T	T/T	T/T	T/T	G/G	T/T	T/T	T/T	T/T	T/T	T/T	T/T	T/T	T/T	T/T	3_prime_UTR_variant	Ca_v2.0_00249	c.*71A>C	.	gi|828287650|ref|XP_012568745.1|/0/PREDICTED: external alternative NAD(P)H-ubiquinone oxidoreductase B2, mitochondrial-like [Cicer arietinum]
Ca1_v2.0	1866693	G	G/G	T/T	T/T	G/G	G/G	T/T	G/G	G/G	T/T	T/T	G/G	T/T	T/T	G/T	G/G	G/G	intron_variant	Ca_v2.0_00249	c.1405-12C>A	.	gi|828287650|ref|XP_012568745.1|/0/PREDICTED: external alternative NAD(P)H-ubiquinone oxidoreductase B2, mitochondrial-like [Cicer arietinum]
Ca1_v2.0	1866765	T	T/T	T/T	T/T	T/T	T/T	G/G	T/T	T/T	T/T	T/T	T/T	T/T	T/T	T/T	T/T	T/T	splice_region_variant&intron_variant	Ca_v2.0_00249	c.1404+4A>C	.	gi|828287650|ref|XP_012568745.1|/0/PREDICTED: external alternative NAD(P)H-ubiquinone oxidoreductase B2, mitochondrial-like [Cicer arietinum]
Ca1_v2.0	1867494	A	A/A	A/A	A/A	A/A	A/A	G/G	A/A	A/A	A/A	A/A	A/A	A/A	A/A	A/A	A/A	A/A	intron_variant	Ca_v2.0_00249	c.1027-16T>C	.	gi|828287650|ref|XP_012568745.1|/0/PREDICTED: external alternative NAD(P)H-ubiquinone oxidoreductase B2, mitochondrial-like [Cicer arietinum]
Ca1_v2.0	1867941	T	T/T	T/T	T/T	T/T	T/T	G/G	T/T	T/T	T/T	T/T	T/T	T/T	T/T	T/T	T/T	T/T	missense_variant	Ca_v2.0_00249	c.759A>C	p.Leu253Phe	gi|828287650|ref|XP_012568745.1|/0/PREDICTED: external alternative NAD(P)H-ubiquinone oxidoreductase B2, mitochondrial-like [Cicer arietinum]
Ca1_v2.0	1867981	T	T/T	T/T	T/T	T/T	T/T	G/G	T/T	T/T	T/T	T/T	T/T	T/T	T/T	T/T	T/T	T/T	missense_variant	Ca_v2.0_00249	c.719A>C	p.Lys240Thr	gi|828287650|ref|XP_012568745.1|/0/PREDICTED: external alternative NAD(P)H-ubiquinone oxidoreductase B2, mitochondrial-like [Cicer arietinum]
Ca1_v2.0	1868064	T	T/T	T/T	T/T	T/T	T/T	C/C	T/T	T/T	T/T	T/T	T/T	T/T	T/T	T/T	T/T	T/T	synonymous_variant	Ca_v2.0_00249	c.636A>G	p.Glu212Glu	gi|828287650|ref|XP_012568745.1|/0/PREDICTED: external alternative NAD(P)H-ubiquinone oxidoreductase B2, mitochondrial-like [Cicer arietinum]
Ca1_v2.0	1868287	G	G/G	G/G	G/G	G/G	G/G	A/A	G/G	G/G	G/G	G/G	G/G	G/G	G/G	G/G	G/G	G/G	synonymous_variant	Ca_v2.0_00249	c.543C>T	p.His181His	gi|828287650|ref|XP_012568745.1|/0/PREDICTED: external alternative NAD(P)H-ubiquinone oxidoreductase B2, mitochondrial-like [Cicer arietinum]
Ca1_v2.0	1868329	A	A/A	A/A	A/A	A/A	A/A	T/T	A/A	A/A	A/A	A/A	A/A	A/A	A/A	A/A	A/A	A/A	synonymous_variant	Ca_v2.0_00249	c.501T>A	p.Thr167Thr	gi|828287650|ref|XP_012568745.1|/0/PREDICTED: external alternative NAD(P)H-ubiquinone oxidoreductase B2, mitochondrial-like [Cicer arietinum]
Ca1_v2.0	1868493	C	C/C	C/C	C/C	C/C	C/C	A/A	C/C	C/C	C/C	C/C	C/C	C/C	C/C	C/C	C/C	C/C	intron_variant	Ca_v2.0_00249	c.346-9G>T	.	gi|828287650|ref|XP_012568745.1|/0/PREDICTED: external alternative NAD(P)H-ubiquinone oxidoreductase B2, mitochondrial-like [Cicer arietinum]
Ca1_v2.0	1868513	A	A/A	A/A	A/A	A/A	A/A	C/C	A/A	A/A	A/A	A/A	A/A	A/A	A/A	A/A	A/A	A/A	intron_variant	Ca_v2.0_00249	c.346-29T>G	.	gi|828287650|ref|XP_012568745.1|/0/PREDICTED: external alternative NAD(P)H-ubiquinone oxidoreductase B2, mitochondrial-like [Cicer arietinum]
Ca1_v2.0	1868552	A	A/A	A/A	A/A	A/A	A/A	G/G	A/A	A/A	A/A	A/A	A/A	A/A	A/A	A/A	A/A	A/A	intron_variant	Ca_v2.0_00249	c.346-68T>C	.	gi|828287650|ref|XP_012568745.1|/0/PREDICTED: external alternative NAD(P)H-ubiquinone oxidoreductase B2, mitochondrial-like [Cicer arietinum]
Ca1_v2.0	1868626	T	T/T	T/T	T/T	T/T	T/T	G/G	T/T	T/T	T/T	T/T	T/T	T/T	T/T	T/T	T/T	T/T	intron_variant	Ca_v2.0_00249	c.346-142A>C	.	gi|828287650|ref|XP_012568745.1|/0/PREDICTED: external alternative NAD(P)H-ubiquinone oxidoreductase B2, mitochondrial-like [Cicer arietinum]
Ca1_v2.0	1868656	T	T/T	T/T	T/T	T/T	T/T	C/C	T/T	T/T	T/T	T/T	T/T	T/T	T/T	T/T	T/T	T/T	intron_variant	Ca_v2.0_00249	c.346-172A>G	.	gi|828287650|ref|XP_012568745.1|/0/PREDICTED: external alternative NAD(P)H-ubiquinone oxidoreductase B2, mitochondrial-like [Cicer arietinum]
Ca1_v2.0	1868658	A	A/A	A/A	A/A	A/A	A/A	T/T	A/A	A/A	A/A	A/A	A/A	A/A	A/A	A/A	A/A	A/A	intron_variant	Ca_v2.0_00249	c.346-174T>A	.	gi|828287650|ref|XP_012568745.1|/0/PREDICTED: external alternative NAD(P)H-ubiquinone oxidoreductase B2, mitochondrial-like [Cicer arietinum]
Ca1_v2.0	1868700	C	C/C	C/C	C/C	C/C	C/C	T/T	C/C	C/C	C/C	C/C	C/C	C/C	C/C	C/C	C/C	C/C	intron_variant	Ca_v2.0_00249	c.346-216G>A	.	gi|828287650|ref|XP_012568745.1|/0/PREDICTED: external alternative NAD(P)H-ubiquinone oxidoreductase B2, mitochondrial-like [Cicer arietinum]
Ca1_v2.0	1868771	G	G/G	G/G	G/G	G/G	G/G	A/A	G/G	G/G	G/G	G/G	G/G	G/G	G/G	G/G	G/G	G/G	intron_variant	Ca_v2.0_00249	c.346-287C>T	.	gi|828287650|ref|XP_012568745.1|/0/PREDICTED: external alternative NAD(P)H-ubiquinone oxidoreductase B2, mitochondrial-like [Cicer arietinum]
Ca1_v2.0	1868812	A	A/A	A/A	A/A	A/A	A/A	T/T	A/A	A/A	A/A	A/A	A/A	A/A	A/A	A/A	A/A	A/A	intron_variant	Ca_v2.0_00249	c.346-328T>A	.	gi|828287650|ref|XP_012568745.1|/0/PREDICTED: external alternative NAD(P)H-ubiquinone oxidoreductase B2, mitochondrial-like [Cicer arietinum]
Ca1_v2.0	1868835	A	A/A	A/A	A/A	A/A	A/A	G/G	A/A	A/A	A/A	A/A	A/A	A/A	A/A	A/A	A/A	A/A	intron_variant	Ca_v2.0_00249	c.346-351T>C	.	gi|828287650|ref|XP_012568745.1|/0/PREDICTED: external alternative NAD(P)H-ubiquinone oxidoreductase B2, mitochondrial-like [Cicer arietinum]
Ca1_v2.0	1868854	G	G/G	G/G	G/G	G/G	G/G	T/T	G/G	G/G	G/G	G/G	G/G	G/G	G/G	G/G	G/G	G/G	intron_variant	Ca_v2.0_00249	c.346-370C>A	.	gi|828287650|ref|XP_012568745.1|/0/PREDICTED: external alternative NAD(P)H-ubiquinone oxidoreductase B2, mitochondrial-like [Cicer arietinum]
Ca1_v2.0	1868855	G	G/G	G/G	G/G	G/G	G/G	T/T	G/G	G/G	G/G	G/G	G/G	G/G	G/G	G/G	G/G	G/G	intron_variant	Ca_v2.0_00249	c.346-371C>A	.	gi|828287650|ref|XP_012568745.1|/0/PREDICTED: external alternative NAD(P)H-ubiquinone oxidoreductase B2, mitochondrial-like [Cicer arietinum]
Ca1_v2.0	1868866	A	A/A	A/A	A/A	A/A	A/A	T/T	A/A	A/A	A/A	A/A	A/A	A/A	A/A	A/A	A/A	A/A	intron_variant	Ca_v2.0_00249	c.346-382T>A	.	gi|828287650|ref|XP_012568745.1|/0/PREDICTED: external alternative NAD(P)H-ubiquinone oxidoreductase B2, mitochondrial-like [Cicer arietinum]
Ca1_v2.0	1868876	G	G/G	G/G	G/G	G/G	G/G	T/T	G/G	G/G	G/G	G/G	G/G	G/G	G/G	G/G	G/G	G/G	intron_variant	Ca_v2.0_00249	c.346-392C>A	.	gi|828287650|ref|XP_012568745.1|/0/PREDICTED: external alternative NAD(P)H-ubiquinone oxidoreductase B2, mitochondrial-like [Cicer arietinum]
Ca1_v2.0	1868943	G	G/G	G/G	G/G	G/G	G/G	G/A	G/G	G/G	G/G	G/G	G/G	G/G	G/G	G/G	G/G	G/G	intron_variant	Ca_v2.0_00249	c.346-459C>T	.	gi|828287650|ref|XP_012568745.1|/0/PREDICTED: external alternative NAD(P)H-ubiquinone oxidoreductase B2, mitochondrial-like [Cicer arietinum]
Ca1_v2.0	1869012	A	A/A	G/G	G/G	A/A	A/A	./.	A/A	A/A	G/G	G/G	A/A	G/G	G/G	A/A	A/A	A/A	intron_variant	Ca_v2.0_00249	c.346-528T>C	.	gi|828287650|ref|XP_012568745.1|/0/PREDICTED: external alternative NAD(P)H-ubiquinone oxidoreductase B2, mitochondrial-like [Cicer arietinum]
Ca1_v2.0	1869014	C	C/C	C/C	C/C	C/C	C/C	./.	C/C	C/C	C/C	C/C	T/T	C/C	C/C	C/C	C/C	C/C	intron_variant	Ca_v2.0_00249	c.346-530G>A	.	gi|828287650|ref|XP_012568745.1|/0/PREDICTED: external alternative NAD(P)H-ubiquinone oxidoreductase B2, mitochondrial-like [Cicer arietinum]
Ca1_v2.0	1869088	A	A/A	A/A	A/A	A/A	A/A	G/G	A/A	A/A	A/A	A/A	A/A	A/A	A/A	A/A	A/A	A/A	intron_variant	Ca_v2.0_00249	c.346-604T>C	.	gi|828287650|ref|XP_012568745.1|/0/PREDICTED: external alternative NAD(P)H-ubiquinone oxidoreductase B2, mitochondrial-like [Cicer arietinum]
Ca1_v2.0	1869123	T	T/T	T/T	T/T	T/T	T/T	G/G	T/T	T/T	T/T	T/T	T/T	T/T	T/T	T/T	T/T	T/T	intron_variant	Ca_v2.0_00249	c.346-639A>C	.	gi|828287650|ref|XP_012568745.1|/0/PREDICTED: external alternative NAD(P)H-ubiquinone oxidoreductase B2, mitochondrial-like [Cicer arietinum]
Ca1_v2.0	1869138	G	G/G	G/G	G/G	G/G	G/G	C/C	G/G	G/G	G/G	G/G	G/G	G/G	G/G	G/G	G/G	G/G	intron_variant	Ca_v2.0_00249	c.346-654C>G	.	gi|828287650|ref|XP_012568745.1|/0/PREDICTED: external alternative NAD(P)H-ubiquinone oxidoreductase B2, mitochondrial-like [Cicer arietinum]
Ca1_v2.0	1869261	G	G/G	G/G	G/G	G/G	G/G	C/C	G/G	G/G	G/G	G/G	G/G	G/G	G/G	G/G	G/G	G/G	intron_variant	Ca_v2.0_00249	c.346-777C>G	.	gi|828287650|ref|XP_012568745.1|/0/PREDICTED: external alternative NAD(P)H-ubiquinone oxidoreductase B2, mitochondrial-like [Cicer arietinum]
Ca1_v2.0	1869340	G	G/G	G/G	G/G	G/G	G/G	T/T	G/G	G/G	G/G	G/G	G/G	G/G	G/G	G/G	G/G	G/G	intron_variant	Ca_v2.0_00249	c.346-856C>A	.	gi|828287650|ref|XP_012568745.1|/0/PREDICTED: external alternative NAD(P)H-ubiquinone oxidoreductase B2, mitochondrial-like [Cicer arietinum]
Ca1_v2.0	1869358	C	C/C	C/C	C/C	C/C	C/C	A/A	C/C	C/C	C/C	C/C	C/C	C/C	C/C	C/C	C/C	C/C	intron_variant	Ca_v2.0_00249	c.346-874G>T	.	gi|828287650|ref|XP_012568745.1|/0/PREDICTED: external alternative NAD(P)H-ubiquinone oxidoreductase B2, mitochondrial-like [Cicer arietinum]
Ca1_v2.0	1869406	G	G/G	G/G	G/G	G/G	G/G	A/A	G/G	G/G	G/G	G/G	G/G	G/G	G/G	G/G	G/G	G/G	intron_variant	Ca_v2.0_00249	c.346-922C>T	.	gi|828287650|ref|XP_012568745.1|/0/PREDICTED: external alternative NAD(P)H-ubiquinone oxidoreductase B2, mitochondrial-like [Cicer arietinum]
Ca1_v2.0	1869407	A	A/A	A/A	A/A	A/A	A/A	G/G	A/A	A/A	A/A	A/A	A/A	A/A	A/A	A/A	A/A	A/A	intron_variant	Ca_v2.0_00249	c.346-923T>C	.	gi|828287650|ref|XP_012568745.1|/0/PREDICTED: external alternative NAD(P)H-ubiquinone oxidoreductase B2, mitochondrial-like [Cicer arietinum]
Ca1_v2.0	1869411	A	A/A	A/A	A/A	A/A	A/A	G/G	A/A	A/A	A/A	A/A	A/A	A/A	A/A	A/A	A/A	A/A	intron_variant	Ca_v2.0_00249	c.346-927T>C	.	gi|828287650|ref|XP_012568745.1|/0/PREDICTED: external alternative NAD(P)H-ubiquinone oxidoreductase B2, mitochondrial-like [Cicer arietinum]
Ca1_v2.0	1869429	C	C/C	C/C	C/C	C/C	C/C	T/T	C/C	C/C	C/C	C/C	C/C	C/C	C/C	C/C	C/C	C/C	intron_variant	Ca_v2.0_00249	c.346-945G>A	.	gi|828287650|ref|XP_012568745.1|/0/PREDICTED: external alternative NAD(P)H-ubiquinone oxidoreductase B2, mitochondrial-like [Cicer arietinum]
Ca1_v2.0	1869448	G	G/G	G/G	G/G	G/G	G/G	A/A	G/G	G/G	G/G	G/G	G/G	G/G	G/G	G/G	G/G	G/G	intron_variant	Ca_v2.0_00249	c.346-964C>T	.	gi|828287650|ref|XP_012568745.1|/0/PREDICTED: external alternative NAD(P)H-ubiquinone oxidoreductase B2, mitochondrial-like [Cicer arietinum]
Ca1_v2.0	1869477	A	A/A	A/A	A/A	A/A	A/A	G/G	A/A	A/A	A/A	A/A	A/A	A/A	A/A	A/A	A/A	A/A	intron_variant	Ca_v2.0_00249	c.346-993T>C	.	gi|828287650|ref|XP_012568745.1|/0/PREDICTED: external alternative NAD(P)H-ubiquinone oxidoreductase B2, mitochondrial-like [Cicer arietinum]
Ca1_v2.0	1869485	G	G/G	G/G	G/G	G/G	G/G	A/A	G/G	G/G	G/G	G/G	G/G	G/G	G/G	G/G	G/G	G/G	intron_variant	Ca_v2.0_00249	c.346-1001C>T	.	gi|828287650|ref|XP_012568745.1|/0/PREDICTED: external alternative NAD(P)H-ubiquinone oxidoreductase B2, mitochondrial-like [Cicer arietinum]
Ca1_v2.0	1869487	C	C/C	C/C	C/C	C/C	C/C	T/T	C/C	C/C	C/C	C/C	C/C	C/C	C/C	C/C	C/C	C/C	intron_variant	Ca_v2.0_00249	c.346-1003G>A	.	gi|828287650|ref|XP_012568745.1|/0/PREDICTED: external alternative NAD(P)H-ubiquinone oxidoreductase B2, mitochondrial-like [Cicer arietinum]
Ca1_v2.0	1869495	A	A/A	T/T	T/T	A/A	A/A	A/A	A/A	A/A	T/T	T/T	A/A	T/T	T/T	A/T	A/A	A/A	intron_variant	Ca_v2.0_00249	c.346-1011T>A	.	gi|828287650|ref|XP_012568745.1|/0/PREDICTED: external alternative NAD(P)H-ubiquinone oxidoreductase B2, mitochondrial-like [Cicer arietinum]
Ca1_v2.0	1869522	A	A/A	A/A	A/A	A/A	A/A	A/C	A/A	A/A	A/A	A/A	A/A	A/A	A/A	A/A	A/A	A/A	intron_variant	Ca_v2.0_00249	c.346-1038T>G	.	gi|828287650|ref|XP_012568745.1|/0/PREDICTED: external alternative NAD(P)H-ubiquinone oxidoreductase B2, mitochondrial-like [Cicer arietinum]
Ca1_v2.0	1869543	C	C/C	T/T	T/T	C/C	C/C	T/T	C/C	C/C	T/T	T/T	C/C	T/T	T/T	C/T	C/C	C/C	intron_variant	Ca_v2.0_00249	c.346-1059G>A	.	gi|828287650|ref|XP_012568745.1|/0/PREDICTED: external alternative NAD(P)H-ubiquinone oxidoreductase B2, mitochondrial-like [Cicer arietinum]
Ca1_v2.0	1869564	G	G/G	A/A	A/A	G/G	G/G	A/A	G/G	G/G	A/A	A/A	G/G	A/A	A/A	G/A	G/G	G/G	intron_variant	Ca_v2.0_00249	c.346-1080C>T	.	gi|828287650|ref|XP_012568745.1|/0/PREDICTED: external alternative NAD(P)H-ubiquinone oxidoreductase B2, mitochondrial-like [Cicer arietinum]
Ca1_v2.0	1869666	A	A/A	A/A	A/A	A/A	A/A	T/T	A/A	A/A	A/A	A/A	A/A	A/A	A/A	A/A	A/A	A/A	intron_variant	Ca_v2.0_00249	c.346-1182T>A	.	gi|828287650|ref|XP_012568745.1|/0/PREDICTED: external alternative NAD(P)H-ubiquinone oxidoreductase B2, mitochondrial-like [Cicer arietinum]
Ca1_v2.0	1869682	C	C/C	C/C	C/C	C/C	C/C	G/G	C/C	C/C	C/C	C/C	C/C	C/C	C/C	C/C	C/C	C/C	intron_variant	Ca_v2.0_00249	c.346-1198G>C	.	gi|828287650|ref|XP_012568745.1|/0/PREDICTED: external alternative NAD(P)H-ubiquinone oxidoreductase B2, mitochondrial-like [Cicer arietinum]
Ca1_v2.0	1869745	A	A/A	A/A	A/A	A/A	A/A	T/T	A/A	A/A	A/A	A/A	A/A	A/A	A/A	A/A	A/A	A/A	intron_variant	Ca_v2.0_00249	c.345+1240T>A	.	gi|828287650|ref|XP_012568745.1|/0/PREDICTED: external alternative NAD(P)H-ubiquinone oxidoreductase B2, mitochondrial-like [Cicer arietinum]
Ca1_v2.0	1869791	T	T/T	A/A	A/A	T/T	T/T	A/A	T/T	T/T	A/A	A/A	T/T	A/A	A/A	T/A	T/T	T/T	intron_variant	Ca_v2.0_00249	c.345+1194A>T	.	gi|828287650|ref|XP_012568745.1|/0/PREDICTED: external alternative NAD(P)H-ubiquinone oxidoreductase B2, mitochondrial-like [Cicer arietinum]
Ca1_v2.0	1869840	T	T/T	C/C	C/C	T/T	T/T	C/C	T/T	T/T	C/C	C/C	T/T	C/C	C/C	T/C	T/T	T/T	intron_variant	Ca_v2.0_00249	c.345+1145A>G	.	gi|828287650|ref|XP_012568745.1|/0/PREDICTED: external alternative NAD(P)H-ubiquinone oxidoreductase B2, mitochondrial-like [Cicer arietinum]
Ca1_v2.0	1869886	T	T/T	T/T	T/T	T/T	T/T	A/A	T/T	T/T	T/T	T/T	T/T	T/T	T/T	T/T	T/T	T/T	intron_variant	Ca_v2.0_00249	c.345+1099A>T	.	gi|828287650|ref|XP_012568745.1|/0/PREDICTED: external alternative NAD(P)H-ubiquinone oxidoreductase B2, mitochondrial-like [Cicer arietinum]
Ca1_v2.0	1869902	T	T/T	T/T	T/T	T/T	T/T	A/A	T/T	T/T	T/T	T/T	T/T	T/T	T/T	T/T	T/T	T/T	intron_variant	Ca_v2.0_00249	c.345+1083A>T	.	gi|828287650|ref|XP_012568745.1|/0/PREDICTED: external alternative NAD(P)H-ubiquinone oxidoreductase B2, mitochondrial-like [Cicer arietinum]
Ca1_v2.0	1869916	G	G/G	G/G	G/G	G/G	G/G	A/A	G/G	G/G	G/G	G/G	G/G	G/G	G/G	G/G	G/G	G/G	intron_variant	Ca_v2.0_00249	c.345+1069C>T	.	gi|828287650|ref|XP_012568745.1|/0/PREDICTED: external alternative NAD(P)H-ubiquinone oxidoreductase B2, mitochondrial-like [Cicer arietinum]
Ca1_v2.0	1869939	A	A/A	A/A	A/A	A/A	A/A	G/G	A/A	A/A	A/A	A/A	A/A	A/A	A/A	A/A	A/A	A/A	intron_variant	Ca_v2.0_00249	c.345+1046T>C	.	gi|828287650|ref|XP_012568745.1|/0/PREDICTED: external alternative NAD(P)H-ubiquinone oxidoreductase B2, mitochondrial-like [Cicer arietinum]
Ca1_v2.0	1869944	T	T/T	T/T	T/T	T/T	T/T	C/C	T/T	T/T	T/T	T/T	T/T	T/T	T/T	T/T	T/T	T/T	intron_variant	Ca_v2.0_00249	c.345+1041A>G	.	gi|828287650|ref|XP_012568745.1|/0/PREDICTED: external alternative NAD(P)H-ubiquinone oxidoreductase B2, mitochondrial-like [Cicer arietinum]
Ca1_v2.0	1869983	A	A/A	A/A	A/A	A/A	A/A	C/C	A/A	A/A	A/A	A/A	A/A	A/A	A/A	A/A	A/A	A/A	intron_variant	Ca_v2.0_00249	c.345+1002T>G	.	gi|828287650|ref|XP_012568745.1|/0/PREDICTED: external alternative NAD(P)H-ubiquinone oxidoreductase B2, mitochondrial-like [Cicer arietinum]
Ca1_v2.0	1869998	C	C/C	C/C	C/C	C/C	C/C	T/T	C/C	C/C	C/C	C/C	C/C	C/C	C/C	C/C	C/C	C/C	intron_variant	Ca_v2.0_00249	c.345+987G>A	.	gi|828287650|ref|XP_012568745.1|/0/PREDICTED: external alternative NAD(P)H-ubiquinone oxidoreductase B2, mitochondrial-like [Cicer arietinum]
Ca1_v2.0	1869999	A	A/A	A/A	A/A	A/A	A/A	G/G	A/A	A/A	A/A	A/A	A/A	A/A	A/A	A/A	A/A	A/A	intron_variant	Ca_v2.0_00249	c.345+986T>C	.	gi|828287650|ref|XP_012568745.1|/0/PREDICTED: external alternative NAD(P)H-ubiquinone oxidoreductase B2, mitochondrial-like [Cicer arietinum]
Ca1_v2.0	1870026	A	A/A	A/A	A/A	A/A	A/A	G/G	A/A	A/A	A/A	A/A	A/A	A/A	A/A	A/A	A/A	A/A	intron_variant	Ca_v2.0_00249	c.345+959T>C	.	gi|828287650|ref|XP_012568745.1|/0/PREDICTED: external alternative NAD(P)H-ubiquinone oxidoreductase B2, mitochondrial-like [Cicer arietinum]
Ca1_v2.0	1870027	C	C/C	C/C	C/C	C/C	C/C	A/A	C/C	C/C	C/C	C/C	C/C	C/C	C/C	C/C	C/C	C/C	intron_variant	Ca_v2.0_00249	c.345+958G>T	.	gi|828287650|ref|XP_012568745.1|/0/PREDICTED: external alternative NAD(P)H-ubiquinone oxidoreductase B2, mitochondrial-like [Cicer arietinum]
Ca1_v2.0	1870095	A	A/A	A/A	A/A	A/A	A/A	C/C	A/A	A/A	A/A	A/A	A/A	A/A	A/A	A/A	A/A	A/A	intron_variant	Ca_v2.0_00249	c.345+890T>G	.	gi|828287650|ref|XP_012568745.1|/0/PREDICTED: external alternative NAD(P)H-ubiquinone oxidoreductase B2, mitochondrial-like [Cicer arietinum]
Ca1_v2.0	1870100	T	T/T	T/T	T/T	T/T	T/T	A/A	T/T	T/T	T/T	T/T	T/T	T/T	T/T	T/T	T/T	T/T	intron_variant	Ca_v2.0_00249	c.345+885A>T	.	gi|828287650|ref|XP_012568745.1|/0/PREDICTED: external alternative NAD(P)H-ubiquinone oxidoreductase B2, mitochondrial-like [Cicer arietinum]
Ca1_v2.0	1870117	G	G/G	G/G	G/G	G/G	G/G	A/A	G/G	G/G	G/G	G/G	G/G	G/G	G/G	G/G	G/G	G/G	intron_variant	Ca_v2.0_00249	c.345+868C>T	.	gi|828287650|ref|XP_012568745.1|/0/PREDICTED: external alternative NAD(P)H-ubiquinone oxidoreductase B2, mitochondrial-like [Cicer arietinum]
Ca1_v2.0	1870145	G	G/G	G/G	G/G	G/G	G/G	A/A	G/G	G/G	G/G	G/G	G/G	G/G	G/G	G/G	G/G	G/G	intron_variant	Ca_v2.0_00249	c.345+840C>T	.	gi|828287650|ref|XP_012568745.1|/0/PREDICTED: external alternative NAD(P)H-ubiquinone oxidoreductase B2, mitochondrial-like [Cicer arietinum]
Ca1_v2.0	1870242	A	A/A	A/A	A/A	A/A	A/A	G/G	A/A	A/A	A/A	A/A	A/A	A/A	A/A	A/A	A/A	A/A	intron_variant	Ca_v2.0_00249	c.345+743T>C	.	gi|828287650|ref|XP_012568745.1|/0/PREDICTED: external alternative NAD(P)H-ubiquinone oxidoreductase B2, mitochondrial-like [Cicer arietinum]
Ca1_v2.0	1870272	C	C/C	C/C	C/C	C/C	C/C	A/A	C/C	C/C	C/C	C/C	C/C	C/C	C/C	C/C	C/C	C/C	intron_variant	Ca_v2.0_00249	c.345+713G>T	.	gi|828287650|ref|XP_012568745.1|/0/PREDICTED: external alternative NAD(P)H-ubiquinone oxidoreductase B2, mitochondrial-like [Cicer arietinum]
Ca1_v2.0	1870275	G	G/G	G/G	G/G	G/G	G/G	A/A	G/G	G/G	G/G	G/G	G/G	G/G	G/G	G/G	G/G	G/G	intron_variant	Ca_v2.0_00249	c.345+710C>T	.	gi|828287650|ref|XP_012568745.1|/0/PREDICTED: external alternative NAD(P)H-ubiquinone oxidoreductase B2, mitochondrial-like [Cicer arietinum]
Ca1_v2.0	1870291	A	A/A	A/A	A/A	A/A	A/A	G/G	A/A	A/A	A/A	A/A	A/A	A/A	A/A	A/A	A/A	A/A	intron_variant	Ca_v2.0_00249	c.345+694T>C	.	gi|828287650|ref|XP_012568745.1|/0/PREDICTED: external alternative NAD(P)H-ubiquinone oxidoreductase B2, mitochondrial-like [Cicer arietinum]
Ca1_v2.0	1870307	A	A/A	A/A	A/A	A/A	A/A	G/G	A/A	A/A	A/A	A/A	A/A	A/A	A/A	A/A	A/A	A/A	intron_variant	Ca_v2.0_00249	c.345+678T>C	.	gi|828287650|ref|XP_012568745.1|/0/PREDICTED: external alternative NAD(P)H-ubiquinone oxidoreductase B2, mitochondrial-like [Cicer arietinum]
Ca1_v2.0	1870312	C	C/C	C/C	C/C	C/C	C/C	T/T	C/C	C/C	C/C	C/C	C/C	C/C	C/C	C/C	C/C	C/C	intron_variant	Ca_v2.0_00249	c.345+673G>A	.	gi|828287650|ref|XP_012568745.1|/0/PREDICTED: external alternative NAD(P)H-ubiquinone oxidoreductase B2, mitochondrial-like [Cicer arietinum]
Ca1_v2.0	1870337	G	G/G	G/G	G/G	G/G	G/G	A/A	G/G	G/G	G/G	G/G	G/G	G/G	G/G	G/G	G/G	G/G	intron_variant	Ca_v2.0_00249	c.345+648C>T	.	gi|828287650|ref|XP_012568745.1|/0/PREDICTED: external alternative NAD(P)H-ubiquinone oxidoreductase B2, mitochondrial-like [Cicer arietinum]
Ca1_v2.0	1870354	A	A/A	A/A	A/A	A/A	A/A	G/G	A/A	A/A	A/A	A/A	A/A	A/A	A/A	A/A	A/A	A/A	intron_variant	Ca_v2.0_00249	c.345+631T>C	.	gi|828287650|ref|XP_012568745.1|/0/PREDICTED: external alternative NAD(P)H-ubiquinone oxidoreductase B2, mitochondrial-like [Cicer arietinum]
Ca1_v2.0	1870363	C	C/C	C/C	C/C	C/C	C/C	A/A	C/C	C/C	C/C	C/C	C/C	C/C	C/C	C/C	C/C	C/C	intron_variant	Ca_v2.0_00249	c.345+622G>T	.	gi|828287650|ref|XP_012568745.1|/0/PREDICTED: external alternative NAD(P)H-ubiquinone oxidoreductase B2, mitochondrial-like [Cicer arietinum]
Ca1_v2.0	1870398	G	G/G	A/A	A/A	G/G	G/G	A/A	G/G	G/G	A/A	A/A	G/G	A/A	A/A	G/A	G/G	G/G	intron_variant	Ca_v2.0_00249	c.345+587C>T	.	gi|828287650|ref|XP_012568745.1|/0/PREDICTED: external alternative NAD(P)H-ubiquinone oxidoreductase B2, mitochondrial-like [Cicer arietinum]
Ca1_v2.0	1870402	T	T/T	C/C	C/C	T/T	T/T	T/T	T/T	T/T	C/C	C/C	T/T	C/C	C/C	T/C	T/T	T/T	intron_variant	Ca_v2.0_00249	c.345+583A>G	.	gi|828287650|ref|XP_012568745.1|/0/PREDICTED: external alternative NAD(P)H-ubiquinone oxidoreductase B2, mitochondrial-like [Cicer arietinum]
Ca1_v2.0	1870417	C	C/C	A/A	A/A	C/C	C/C	C/C	C/C	C/C	A/A	A/A	C/C	A/A	A/A	C/A	C/C	C/C	intron_variant	Ca_v2.0_00249	c.345+568G>T	.	gi|828287650|ref|XP_012568745.1|/0/PREDICTED: external alternative NAD(P)H-ubiquinone oxidoreductase B2, mitochondrial-like [Cicer arietinum]
Ca1_v2.0	1870418	A	A/A	G/G	G/G	A/A	A/A	A/A	A/A	A/A	G/G	G/G	A/A	G/G	G/G	A/G	A/A	A/A	intron_variant	Ca_v2.0_00249	c.345+567T>C	.	gi|828287650|ref|XP_012568745.1|/0/PREDICTED: external alternative NAD(P)H-ubiquinone oxidoreductase B2, mitochondrial-like [Cicer arietinum]
Ca1_v2.0	1870438	A	A/A	A/A	A/A	A/A	A/A	C/C	A/A	A/A	A/A	A/A	A/A	A/A	A/A	A/A	A/A	A/A	intron_variant	Ca_v2.0_00249	c.345+547T>G	.	gi|828287650|ref|XP_012568745.1|/0/PREDICTED: external alternative NAD(P)H-ubiquinone oxidoreductase B2, mitochondrial-like [Cicer arietinum]
Ca1_v2.0	1870463	C	C/C	C/C	C/C	C/C	C/C	T/T	C/C	C/C	C/C	C/C	C/C	C/C	C/C	C/C	C/C	C/C	intron_variant	Ca_v2.0_00249	c.345+522G>A	.	gi|828287650|ref|XP_012568745.1|/0/PREDICTED: external alternative NAD(P)H-ubiquinone oxidoreductase B2, mitochondrial-like [Cicer arietinum]
Ca1_v2.0	1870498	C	C/C	C/C	C/C	C/C	C/C	G/G	C/C	C/C	C/C	C/C	C/C	C/C	C/C	C/C	C/C	C/C	intron_variant	Ca_v2.0_00249	c.345+487G>C	.	gi|828287650|ref|XP_012568745.1|/0/PREDICTED: external alternative NAD(P)H-ubiquinone oxidoreductase B2, mitochondrial-like [Cicer arietinum]
Ca1_v2.0	1870597	T	T/T	T/T	T/T	T/T	T/T	A/A	T/T	T/T	T/T	T/T	T/T	T/T	T/T	T/T	T/T	T/T	intron_variant	Ca_v2.0_00249	c.345+388A>T	.	gi|828287650|ref|XP_012568745.1|/0/PREDICTED: external alternative NAD(P)H-ubiquinone oxidoreductase B2, mitochondrial-like [Cicer arietinum]
Ca1_v2.0	1870598	A	A/A	A/A	A/A	A/A	A/A	G/G	A/A	A/A	A/A	A/A	A/A	A/A	A/A	A/A	A/A	A/A	intron_variant	Ca_v2.0_00249	c.345+387T>C	.	gi|828287650|ref|XP_012568745.1|/0/PREDICTED: external alternative NAD(P)H-ubiquinone oxidoreductase B2, mitochondrial-like [Cicer arietinum]
Ca1_v2.0	1870603	T	T/T	T/T	T/T	T/T	T/T	A/A	T/T	T/T	T/T	T/T	T/T	T/T	T/T	T/T	T/T	T/T	intron_variant	Ca_v2.0_00249	c.345+382A>T	.	gi|828287650|ref|XP_012568745.1|/0/PREDICTED: external alternative NAD(P)H-ubiquinone oxidoreductase B2, mitochondrial-like [Cicer arietinum]
Ca1_v2.0	1870608	T	T/T	T/T	T/T	T/T	T/T	G/G	T/T	T/T	T/T	T/T	T/T	T/T	T/T	T/T	T/T	T/T	intron_variant	Ca_v2.0_00249	c.345+377A>C	.	gi|828287650|ref|XP_012568745.1|/0/PREDICTED: external alternative NAD(P)H-ubiquinone oxidoreductase B2, mitochondrial-like [Cicer arietinum]
Ca1_v2.0	1870642	C	C/C	C/C	C/C	C/C	C/C	T/T	C/C	C/C	C/C	C/C	C/C	C/C	C/C	C/C	C/C	C/C	intron_variant	Ca_v2.0_00249	c.345+343G>A	.	gi|828287650|ref|XP_012568745.1|/0/PREDICTED: external alternative NAD(P)H-ubiquinone oxidoreductase B2, mitochondrial-like [Cicer arietinum]
Ca1_v2.0	1870706	C	C/C	C/C	C/C	C/C	C/C	T/T	C/C	C/C	C/C	C/C	C/C	C/C	C/C	C/C	C/C	C/C	intron_variant	Ca_v2.0_00249	c.345+279G>A	.	gi|828287650|ref|XP_012568745.1|/0/PREDICTED: external alternative NAD(P)H-ubiquinone oxidoreductase B2, mitochondrial-like [Cicer arietinum]
Ca1_v2.0	1870755	T	T/T	C/C	C/C	T/T	T/T	./.	T/T	T/T	C/C	C/C	T/T	C/C	C/C	T/C	T/T	T/T	intron_variant	Ca_v2.0_00249	c.345+230A>G	.	gi|828287650|ref|XP_012568745.1|/0/PREDICTED: external alternative NAD(P)H-ubiquinone oxidoreductase B2, mitochondrial-like [Cicer arietinum]
Ca1_v2.0	1870798	T	T/T	A/A	A/A	T/T	T/T	./.	T/T	T/T	A/A	A/A	T/T	A/A	A/A	T/A	T/T	T/T	intron_variant	Ca_v2.0_00249	c.345+187A>T	.	gi|828287650|ref|XP_012568745.1|/0/PREDICTED: external alternative NAD(P)H-ubiquinone oxidoreductase B2, mitochondrial-like [Cicer arietinum]
Ca1_v2.0	1870924	G	G/G	A/A	A/A	G/G	G/G	./.	G/G	G/G	A/A	A/A	G/G	G/A	A/A	G/A	G/G	G/G	intron_variant	Ca_v2.0_00249	c.345+61C>T	.	gi|828287650|ref|XP_012568745.1|/0/PREDICTED: external alternative NAD(P)H-ubiquinone oxidoreductase B2, mitochondrial-like [Cicer arietinum]
Ca1_v2.0	1870932	G	G/G	G/G	G/G	G/G	G/G	A/A	G/G	G/G	G/G	G/G	G/G	G/G	G/G	G/G	G/G	G/G	intron_variant	Ca_v2.0_00249	c.345+53C>T	.	gi|828287650|ref|XP_012568745.1|/0/PREDICTED: external alternative NAD(P)H-ubiquinone oxidoreductase B2, mitochondrial-like [Cicer arietinum]
Ca1_v2.0	1870939	A	A/A	G/G	G/G	A/A	A/A	G/G	A/A	A/A	G/G	G/G	A/A	G/G	G/G	A/G	A/A	A/A	intron_variant	Ca_v2.0_00249	c.345+46T>C	.	gi|828287650|ref|XP_012568745.1|/0/PREDICTED: external alternative NAD(P)H-ubiquinone oxidoreductase B2, mitochondrial-like [Cicer arietinum]
Ca1_v2.0	1870948	T	T/T	T/T	T/T	T/T	T/T	C/C	T/T	T/T	T/T	T/T	T/T	T/T	T/T	T/T	T/T	T/T	intron_variant	Ca_v2.0_00249	c.345+37A>G	.	gi|828287650|ref|XP_012568745.1|/0/PREDICTED: external alternative NAD(P)H-ubiquinone oxidoreductase B2, mitochondrial-like [Cicer arietinum]
Ca1_v2.0	1870968	T	T/T	T/T	T/T	T/T	T/T	G/G	T/T	T/T	T/T	T/T	T/T	T/T	T/T	T/T	T/T	T/T	intron_variant	Ca_v2.0_00249	c.345+17A>C	.	gi|828287650|ref|XP_012568745.1|/0/PREDICTED: external alternative NAD(P)H-ubiquinone oxidoreductase B2, mitochondrial-like [Cicer arietinum]
Ca1_v2.0	1871006	G	G/G	G/G	G/G	G/G	G/G	A/A	G/G	G/G	G/G	G/G	G/G	G/G	G/G	G/G	G/G	G/G	synonymous_variant	Ca_v2.0_00249	c.324C>T	p.Pro108Pro	gi|828287650|ref|XP_012568745.1|/0/PREDICTED: external alternative NAD(P)H-ubiquinone oxidoreductase B2, mitochondrial-like [Cicer arietinum]
Ca1_v2.0	1871225	G	G/G	A/A	A/A	G/G	G/G	A/A	G/G	G/G	A/A	A/A	G/G	A/A	A/A	G/A	G/G	G/G	synonymous_variant	Ca_v2.0_00249	c.105C>T	p.Ile35Ile	gi|828287650|ref|XP_012568745.1|/0/PREDICTED: external alternative NAD(P)H-ubiquinone oxidoreductase B2, mitochondrial-like [Cicer arietinum]
Ca1_v2.0	1871463	C	C/C	A/A	A/A	C/C	C/C	A/A	C/C	C/C	A/A	A/A	C/C	A/A	A/A	C/A	C/C	C/C	intron_variant	Ca_v2.0_00249	c.93-226G>T	.	gi|828287650|ref|XP_012568745.1|/0/PREDICTED: external alternative NAD(P)H-ubiquinone oxidoreductase B2, mitochondrial-like [Cicer arietinum]
Ca1_v2.0	1871484	A	A/A	G/G	G/G	A/A	A/A	A/A	A/A	A/A	G/G	G/G	A/A	G/G	G/G	A/G	A/A	A/A	intron_variant	Ca_v2.0_00249	c.93-247T>C	.	gi|828287650|ref|XP_012568745.1|/0/PREDICTED: external alternative NAD(P)H-ubiquinone oxidoreductase B2, mitochondrial-like [Cicer arietinum]
Ca1_v2.0	1871508	T	T/T	A/A	A/A	T/T	T/T	A/A	T/T	T/T	A/A	A/A	T/T	A/A	A/A	T/A	T/T	T/T	intron_variant	Ca_v2.0_00249	c.92+235A>T	.	gi|828287650|ref|XP_012568745.1|/0/PREDICTED: external alternative NAD(P)H-ubiquinone oxidoreductase B2, mitochondrial-like [Cicer arietinum]
Ca1_v2.0	1871520	T	T/T	C/C	C/C	T/T	T/T	T/T	T/T	T/T	C/C	C/C	T/T	C/C	C/C	T/C	T/T	T/T	intron_variant	Ca_v2.0_00249	c.92+223A>G	.	gi|828287650|ref|XP_012568745.1|/0/PREDICTED: external alternative NAD(P)H-ubiquinone oxidoreductase B2, mitochondrial-like [Cicer arietinum]
Ca1_v2.0	1871629	G	G/G	A/A	A/A	G/G	G/G	G/G	G/G	G/G	A/A	A/A	G/G	A/A	A/A	G/A	G/G	G/G	intron_variant	Ca_v2.0_00249	c.92+114C>T	.	gi|828287650|ref|XP_012568745.1|/0/PREDICTED: external alternative NAD(P)H-ubiquinone oxidoreductase B2, mitochondrial-like [Cicer arietinum]
Ca1_v2.0	1871645	G	G/G	A/A	A/A	G/G	G/G	G/G	G/G	G/G	A/A	A/A	G/G	A/A	A/A	G/A	G/G	G/G	intron_variant	Ca_v2.0_00249	c.92+98C>T	.	gi|828287650|ref|XP_012568745.1|/0/PREDICTED: external alternative NAD(P)H-ubiquinone oxidoreductase B2, mitochondrial-like [Cicer arietinum]
Ca1_v2.0	1871663	G	G/G	G/G	G/G	G/G	G/G	A/A	G/G	G/G	G/G	G/G	G/G	G/G	G/G	G/G	G/G	G/G	intron_variant	Ca_v2.0_00249	c.92+80C>T	.	gi|828287650|ref|XP_012568745.1|/0/PREDICTED: external alternative NAD(P)H-ubiquinone oxidoreductase B2, mitochondrial-like [Cicer arietinum]
Ca1_v2.0	1871679	T	T/T	A/A	A/A	T/T	T/T	T/T	T/T	T/T	A/A	A/A	T/T	A/A	A/A	T/A	T/T	T/T	intron_variant	Ca_v2.0_00249	c.92+64A>T	.	gi|828287650|ref|XP_012568745.1|/0/PREDICTED: external alternative NAD(P)H-ubiquinone oxidoreductase B2, mitochondrial-like [Cicer arietinum]
Ca1_v2.0	1871682	C	C/C	T/T	T/T	C/C	C/C	T/T	C/C	C/C	T/T	T/T	C/C	T/T	T/T	C/T	C/C	C/C	intron_variant	Ca_v2.0_00249	c.92+61G>A	.	gi|828287650|ref|XP_012568745.1|/0/PREDICTED: external alternative NAD(P)H-ubiquinone oxidoreductase B2, mitochondrial-like [Cicer arietinum]
Ca1_v2.0	1871724	T	T/T	T/T	T/T	T/T	T/T	A/A	T/T	T/T	T/T	T/T	T/T	T/T	T/T	T/T	T/T	T/T	intron_variant	Ca_v2.0_00249	c.92+19A>T	.	gi|828287650|ref|XP_012568745.1|/0/PREDICTED: external alternative NAD(P)H-ubiquinone oxidoreductase B2, mitochondrial-like [Cicer arietinum]
Ca1_v2.0	1901454	T	T/T	G/G	G/G	T/T	T/T	G/G	T/T	T/T	G/G	G/G	T/T	G/G	G/G	T/G	T/T	T/T	missense_variant	Ca_v2.0_00254	c.433T>G	p.Cys145Gly	gi|502077619|ref|XP_004485704.1|/0/PREDICTED: uncharacterized protein LOC101498197 [Cicer arietinum] &gt;gi|502077623|ref|XP_004485705.1| PREDICTED: uncharacterized protein LOC101498197 [Cicer arietinum] &gt;gi|828287717|ref|XP_012568833.1| PREDICTED: uncharacterized protein LOC101498197 [Cicer arietinum]
Ca1_v2.0	1901732	A	A/G	G/G	G/G	A/A	A/A	A/A	A/A	A/A	G/G	G/G	A/A	G/G	G/G	A/G	A/A	A/A	synonymous_variant	Ca_v2.0_00254	c.711A>G	p.Gly237Gly	gi|502077619|ref|XP_004485704.1|/0/PREDICTED: uncharacterized protein LOC101498197 [Cicer arietinum] &gt;gi|502077623|ref|XP_004485705.1| PREDICTED: uncharacterized protein LOC101498197 [Cicer arietinum] &gt;gi|828287717|ref|XP_012568833.1| PREDICTED: uncharacterized protein LOC101498197 [Cicer arietinum]
Ca1_v2.0	1901796	G	G/G	A/A	A/A	G/G	G/G	G/G	G/G	G/G	A/A	A/A	G/G	A/A	A/A	G/A	G/G	G/G	missense_variant	Ca_v2.0_00254	c.775G>A	p.Ala259Thr	gi|502077619|ref|XP_004485704.1|/0/PREDICTED: uncharacterized protein LOC101498197 [Cicer arietinum] &gt;gi|502077623|ref|XP_004485705.1| PREDICTED: uncharacterized protein LOC101498197 [Cicer arietinum] &gt;gi|828287717|ref|XP_012568833.1| PREDICTED: uncharacterized protein LOC101498197 [Cicer arietinum]
Ca1_v2.0	1901836	A	A/A	G/G	G/G	A/A	A/A	A/A	A/A	A/A	G/G	G/G	A/A	G/G	G/G	A/G	A/A	A/A	missense_variant	Ca_v2.0_00254	c.815A>G	p.Asp272Gly	gi|502077619|ref|XP_004485704.1|/0/PREDICTED: uncharacterized protein LOC101498197 [Cicer arietinum] &gt;gi|502077623|ref|XP_004485705.1| PREDICTED: uncharacterized protein LOC101498197 [Cicer arietinum] &gt;gi|828287717|ref|XP_012568833.1| PREDICTED: uncharacterized protein LOC101498197 [Cicer arietinum]
Ca1_v2.0	1902059	T	T/T	C/C	C/C	T/T	T/T	T/T	T/T	T/T	C/C	C/C	T/T	C/C	C/C	T/C	T/T	T/T	synonymous_variant	Ca_v2.0_00254	c.1038T>C	p.Gly346Gly	gi|502077619|ref|XP_004485704.1|/0/PREDICTED: uncharacterized protein LOC101498197 [Cicer arietinum] &gt;gi|502077623|ref|XP_004485705.1| PREDICTED: uncharacterized protein LOC101498197 [Cicer arietinum] &gt;gi|828287717|ref|XP_012568833.1| PREDICTED: uncharacterized protein LOC101498197 [Cicer arietinum]
Ca1_v2.0	1902197	C	C/C	C/C	C/C	C/C	C/C	T/T	C/C	C/C	C/C	C/C	C/C	C/C	C/C	C/C	C/C	C/C	synonymous_variant	Ca_v2.0_00254	c.1176C>T	p.Phe392Phe	gi|502077619|ref|XP_004485704.1|/0/PREDICTED: uncharacterized protein LOC101498197 [Cicer arietinum] &gt;gi|502077623|ref|XP_004485705.1| PREDICTED: uncharacterized protein LOC101498197 [Cicer arietinum] &gt;gi|828287717|ref|XP_012568833.1| PREDICTED: uncharacterized protein LOC101498197 [Cicer arietinum]
Ca1_v2.0	1902280	C	C/C	T/T	T/T	C/C	C/C	C/C	C/C	C/C	T/T	T/T	C/C	T/T	T/T	C/T	C/C	C/C	missense_variant	Ca_v2.0_00254	c.1259C>T	p.Ala420Val	gi|502077619|ref|XP_004485704.1|/0/PREDICTED: uncharacterized protein LOC101498197 [Cicer arietinum] &gt;gi|502077623|ref|XP_004485705.1| PREDICTED: uncharacterized protein LOC101498197 [Cicer arietinum] &gt;gi|828287717|ref|XP_012568833.1| PREDICTED: uncharacterized protein LOC101498197 [Cicer arietinum]
Ca1_v2.0	1902296	C	C/C	A/A	A/A	C/C	C/C	C/C	C/C	C/C	A/A	A/A	C/C	A/A	A/A	C/A	C/C	C/C	synonymous_variant	Ca_v2.0_00254	c.1275C>A	p.Thr425Thr	gi|502077619|ref|XP_004485704.1|/0/PREDICTED: uncharacterized protein LOC101498197 [Cicer arietinum] &gt;gi|502077623|ref|XP_004485705.1| PREDICTED: uncharacterized protein LOC101498197 [Cicer arietinum] &gt;gi|828287717|ref|XP_012568833.1| PREDICTED: uncharacterized protein LOC101498197 [Cicer arietinum]
Ca1_v2.0	1902731	G	G/G	A/A	A/A	G/G	G/G	G/G	G/G	G/G	A/A	A/A	G/G	A/A	A/A	G/A	G/G	G/G	synonymous_variant	Ca_v2.0_00254	c.1710G>A	p.Lys570Lys	gi|502077619|ref|XP_004485704.1|/0/PREDICTED: uncharacterized protein LOC101498197 [Cicer arietinum] &gt;gi|502077623|ref|XP_004485705.1| PREDICTED: uncharacterized protein LOC101498197 [Cicer arietinum] &gt;gi|828287717|ref|XP_012568833.1| PREDICTED: uncharacterized protein LOC101498197 [Cicer arietinum]
Ca1_v2.0	1902899	A	A/A	G/G	G/G	A/A	A/A	A/A	A/A	A/A	G/G	G/G	A/A	G/G	G/G	A/G	A/A	A/A	synonymous_variant	Ca_v2.0_00254	c.1878A>G	p.Ser626Ser	gi|502077619|ref|XP_004485704.1|/0/PREDICTED: uncharacterized protein LOC101498197 [Cicer arietinum] &gt;gi|502077623|ref|XP_004485705.1| PREDICTED: uncharacterized protein LOC101498197 [Cicer arietinum] &gt;gi|828287717|ref|XP_012568833.1| PREDICTED: uncharacterized protein LOC101498197 [Cicer arietinum]
Ca1_v2.0	1903193	C	C/C	T/T	T/T	C/C	C/C	C/C	C/C	C/C	T/T	T/T	C/C	T/T	T/T	C/T	C/C	C/C	synonymous_variant	Ca_v2.0_00254	c.2172C>T	p.Asn724Asn	gi|502077619|ref|XP_004485704.1|/0/PREDICTED: uncharacterized protein LOC101498197 [Cicer arietinum] &gt;gi|502077623|ref|XP_004485705.1| PREDICTED: uncharacterized protein LOC101498197 [Cicer arietinum] &gt;gi|828287717|ref|XP_012568833.1| PREDICTED: uncharacterized protein LOC101498197 [Cicer arietinum]
Ca1_v2.0	1903552	C	C/C	T/T	T/T	C/C	C/C	C/C	C/C	C/C	T/T	T/T	C/C	T/T	T/T	C/T	C/C	C/C	3_prime_UTR_variant	Ca_v2.0_00254	c.*59C>T	.	gi|502077619|ref|XP_004485704.1|/0/PREDICTED: uncharacterized protein LOC101498197 [Cicer arietinum] &gt;gi|502077623|ref|XP_004485705.1| PREDICTED: uncharacterized protein LOC101498197 [Cicer arietinum] &gt;gi|828287717|ref|XP_012568833.1| PREDICTED: uncharacterized protein LOC101498197 [Cicer arietinum]
Ca1_v2.0	1903611	T	T/T	A/A	A/A	T/T	T/T	T/T	T/T	T/T	A/A	A/A	T/T	A/A	A/A	T/A	T/T	T/T	3_prime_UTR_variant	Ca_v2.0_00254	c.*118T>A	.	gi|502077619|ref|XP_004485704.1|/0/PREDICTED: uncharacterized protein LOC101498197 [Cicer arietinum] &gt;gi|502077623|ref|XP_004485705.1| PREDICTED: uncharacterized protein LOC101498197 [Cicer arietinum] &gt;gi|828287717|ref|XP_012568833.1| PREDICTED: uncharacterized protein LOC101498197 [Cicer arietinum]
Ca1_v2.0	1903690	T	T/T	C/C	C/C	T/T	T/T	T/T	T/T	T/T	C/C	C/C	T/T	C/C	C/C	T/C	T/T	T/T	3_prime_UTR_variant	Ca_v2.0_00254	c.*197T>C	.	gi|502077619|ref|XP_004485704.1|/0/PREDICTED: uncharacterized protein LOC101498197 [Cicer arietinum] &gt;gi|502077623|ref|XP_004485705.1| PREDICTED: uncharacterized protein LOC101498197 [Cicer arietinum] &gt;gi|828287717|ref|XP_012568833.1| PREDICTED: uncharacterized protein LOC101498197 [Cicer arietinum]
Ca1_v2.0	1903694	C	C/C	T/T	T/T	C/C	C/C	C/C	C/C	C/C	T/T	T/T	C/C	T/T	T/T	C/T	C/C	C/C	3_prime_UTR_variant	Ca_v2.0_00254	c.*201C>T	.	gi|502077619|ref|XP_004485704.1|/0/PREDICTED: uncharacterized protein LOC101498197 [Cicer arietinum] &gt;gi|502077623|ref|XP_004485705.1| PREDICTED: uncharacterized protein LOC101498197 [Cicer arietinum] &gt;gi|828287717|ref|XP_012568833.1| PREDICTED: uncharacterized protein LOC101498197 [Cicer arietinum]
Ca1_v2.0	1903718	T	T/T	G/G	G/G	T/T	T/T	T/T	T/T	T/T	G/G	G/G	T/T	G/G	G/G	T/G	T/T	T/T	3_prime_UTR_variant	Ca_v2.0_00254	c.*225T>G	.	gi|502077619|ref|XP_004485704.1|/0/PREDICTED: uncharacterized protein LOC101498197 [Cicer arietinum] &gt;gi|502077623|ref|XP_004485705.1| PREDICTED: uncharacterized protein LOC101498197 [Cicer arietinum] &gt;gi|828287717|ref|XP_012568833.1| PREDICTED: uncharacterized protein LOC101498197 [Cicer arietinum]
Ca1_v2.0	1903830	C	C/C	T/T	T/T	C/C	C/C	C/C	C/C	C/C	T/T	T/T	C/C	T/T	T/T	C/T	C/C	C/C	3_prime_UTR_variant	Ca_v2.0_00254	c.*337C>T	.	gi|502077619|ref|XP_004485704.1|/0/PREDICTED: uncharacterized protein LOC101498197 [Cicer arietinum] &gt;gi|502077623|ref|XP_004485705.1| PREDICTED: uncharacterized protein LOC101498197 [Cicer arietinum] &gt;gi|828287717|ref|XP_012568833.1| PREDICTED: uncharacterized protein LOC101498197 [Cicer arietinum]
Ca1_v2.0	1904167	T	T/T	A/A	A/A	T/T	T/T	T/T	T/T	T/T	A/A	A/A	T/T	A/A	A/A	T/A	T/T	T/T	3_prime_UTR_variant	Ca_v2.0_00254	c.*674T>A	.	gi|502077619|ref|XP_004485704.1|/0/PREDICTED: uncharacterized protein LOC101498197 [Cicer arietinum] &gt;gi|502077623|ref|XP_004485705.1| PREDICTED: uncharacterized protein LOC101498197 [Cicer arietinum] &gt;gi|828287717|ref|XP_012568833.1| PREDICTED: uncharacterized protein LOC101498197 [Cicer arietinum]
Ca1_v2.0	1904480	A	A/A	T/T	T/T	A/A	A/A	A/A	A/A	A/A	T/T	T/T	A/A	T/T	T/T	A/T	A/A	A/A	intron_variant	Ca_v2.0_00254	c.*872+115A>T	.	gi|502077619|ref|XP_004485704.1|/0/PREDICTED: uncharacterized protein LOC101498197 [Cicer arietinum] &gt;gi|502077623|ref|XP_004485705.1| PREDICTED: uncharacterized protein LOC101498197 [Cicer arietinum] &gt;gi|828287717|ref|XP_012568833.1| PREDICTED: uncharacterized protein LOC101498197 [Cicer arietinum]
Ca1_v2.0	1904496	G	G/G	A/A	A/A	G/G	G/G	G/G	G/G	G/G	A/A	A/A	G/G	A/A	A/A	G/A	G/G	G/G	intron_variant	Ca_v2.0_00254	c.*872+131G>A	.	gi|502077619|ref|XP_004485704.1|/0/PREDICTED: uncharacterized protein LOC101498197 [Cicer arietinum] &gt;gi|502077623|ref|XP_004485705.1| PREDICTED: uncharacterized protein LOC101498197 [Cicer arietinum] &gt;gi|828287717|ref|XP_012568833.1| PREDICTED: uncharacterized protein LOC101498197 [Cicer arietinum]
Ca1_v2.0	1904501	G	G/G	A/A	A/A	G/G	G/G	G/G	G/G	G/G	A/A	A/A	G/G	A/A	A/A	G/A	G/G	G/G	intron_variant	Ca_v2.0_00254	c.*872+136G>A	.	gi|502077619|ref|XP_004485704.1|/0/PREDICTED: uncharacterized protein LOC101498197 [Cicer arietinum] &gt;gi|502077623|ref|XP_004485705.1| PREDICTED: uncharacterized protein LOC101498197 [Cicer arietinum] &gt;gi|828287717|ref|XP_012568833.1| PREDICTED: uncharacterized protein LOC101498197 [Cicer arietinum]
Ca1_v2.0	1904524	A	A/A	G/G	G/G	A/A	A/A	A/A	A/A	A/A	G/G	G/G	A/A	G/G	G/G	A/G	A/A	A/A	intron_variant	Ca_v2.0_00254	c.*872+159A>G	.	gi|502077619|ref|XP_004485704.1|/0/PREDICTED: uncharacterized protein LOC101498197 [Cicer arietinum] &gt;gi|502077623|ref|XP_004485705.1| PREDICTED: uncharacterized protein LOC101498197 [Cicer arietinum] &gt;gi|828287717|ref|XP_012568833.1| PREDICTED: uncharacterized protein LOC101498197 [Cicer arietinum]
Ca1_v2.0	1904564	C	C/C	T/T	T/T	C/C	C/C	C/C	C/C	C/C	T/T	T/T	C/C	T/T	T/T	C/T	C/C	C/C	intron_variant	Ca_v2.0_00254	c.*872+199C>T	.	gi|502077619|ref|XP_004485704.1|/0/PREDICTED: uncharacterized protein LOC101498197 [Cicer arietinum] &gt;gi|502077623|ref|XP_004485705.1| PREDICTED: uncharacterized protein LOC101498197 [Cicer arietinum] &gt;gi|828287717|ref|XP_012568833.1| PREDICTED: uncharacterized protein LOC101498197 [Cicer arietinum]
Ca1_v2.0	1904631	A	A/A	C/C	C/C	A/A	A/A	A/A	A/A	A/A	C/C	C/C	A/A	C/C	C/C	A/C	A/A	A/A	intron_variant	Ca_v2.0_00254	c.*873-183A>C	.	gi|502077619|ref|XP_004485704.1|/0/PREDICTED: uncharacterized protein LOC101498197 [Cicer arietinum] &gt;gi|502077623|ref|XP_004485705.1| PREDICTED: uncharacterized protein LOC101498197 [Cicer arietinum] &gt;gi|828287717|ref|XP_012568833.1| PREDICTED: uncharacterized protein LOC101498197 [Cicer arietinum]
Ca1_v2.0	1904783	T	T/T	G/G	G/G	T/T	T/T	T/T	T/T	T/T	G/G	G/G	T/T	G/G	G/G	T/G	T/T	T/T	intron_variant	Ca_v2.0_00254	c.*873-31T>G	.	gi|502077619|ref|XP_004485704.1|/0/PREDICTED: uncharacterized protein LOC101498197 [Cicer arietinum] &gt;gi|502077623|ref|XP_004485705.1| PREDICTED: uncharacterized protein LOC101498197 [Cicer arietinum] &gt;gi|828287717|ref|XP_012568833.1| PREDICTED: uncharacterized protein LOC101498197 [Cicer arietinum]
Ca1_v2.0	1904786	C	C/C	T/T	T/T	C/C	C/C	C/C	C/C	C/C	T/T	T/T	C/C	T/T	T/T	C/T	C/C	C/C	intron_variant	Ca_v2.0_00254	c.*873-28C>T	.	gi|502077619|ref|XP_004485704.1|/0/PREDICTED: uncharacterized protein LOC101498197 [Cicer arietinum] &gt;gi|502077623|ref|XP_004485705.1| PREDICTED: uncharacterized protein LOC101498197 [Cicer arietinum] &gt;gi|828287717|ref|XP_012568833.1| PREDICTED: uncharacterized protein LOC101498197 [Cicer arietinum]
Ca1_v2.0	1904918	A	A/A	G/G	G/G	A/A	A/A	A/A	A/A	A/A	A/G	G/G	A/A	G/G	G/G	A/A	A/A	A/A	3_prime_UTR_variant	Ca_v2.0_00254	c.*977A>G	.	gi|502077619|ref|XP_004485704.1|/0/PREDICTED: uncharacterized protein LOC101498197 [Cicer arietinum] &gt;gi|502077623|ref|XP_004485705.1| PREDICTED: uncharacterized protein LOC101498197 [Cicer arietinum] &gt;gi|828287717|ref|XP_012568833.1| PREDICTED: uncharacterized protein LOC101498197 [Cicer arietinum]
Ca1_v2.0	1904944	G	G/G	A/A	A/A	G/G	G/G	G/G	G/G	G/G	A/A	A/A	G/G	A/A	A/A	G/A	G/G	G/G	3_prime_UTR_variant	Ca_v2.0_00254	c.*1003G>A	.	gi|502077619|ref|XP_004485704.1|/0/PREDICTED: uncharacterized protein LOC101498197 [Cicer arietinum] &gt;gi|502077623|ref|XP_004485705.1| PREDICTED: uncharacterized protein LOC101498197 [Cicer arietinum] &gt;gi|828287717|ref|XP_012568833.1| PREDICTED: uncharacterized protein LOC101498197 [Cicer arietinum]
Ca1_v2.0	1905127	C	C/C	C/T	./.	C/C	C/C	C/C	C/C	C/C	C/T	C/T	C/C	C/T	./.	C/C	C/C	C/C	3_prime_UTR_variant	Ca_v2.0_00254	c.*1186C>T	.	gi|502077619|ref|XP_004485704.1|/0/PREDICTED: uncharacterized protein LOC101498197 [Cicer arietinum] &gt;gi|502077623|ref|XP_004485705.1| PREDICTED: uncharacterized protein LOC101498197 [Cicer arietinum] &gt;gi|828287717|ref|XP_012568833.1| PREDICTED: uncharacterized protein LOC101498197 [Cicer arietinum]
Ca1_v2.0	1905166	G	G/G	./.	G/A	G/G	G/G	G/G	G/G	G/G	A/A	G/A	G/G	./.	A/A	G/G	G/G	G/G	3_prime_UTR_variant	Ca_v2.0_00254	c.*1225G>A	.	gi|502077619|ref|XP_004485704.1|/0/PREDICTED: uncharacterized protein LOC101498197 [Cicer arietinum] &gt;gi|502077623|ref|XP_004485705.1| PREDICTED: uncharacterized protein LOC101498197 [Cicer arietinum] &gt;gi|828287717|ref|XP_012568833.1| PREDICTED: uncharacterized protein LOC101498197 [Cicer arietinum]
Ca1_v2.0	1905196	A	A/A	G/G	G/G	A/A	A/A	A/A	A/A	A/A	G/G	G/G	A/A	G/G	G/G	A/G	A/A	A/A	intron_variant	Ca_v2.0_00254	c.*1242+13A>G	.	gi|502077619|ref|XP_004485704.1|/0/PREDICTED: uncharacterized protein LOC101498197 [Cicer arietinum] &gt;gi|502077623|ref|XP_004485705.1| PREDICTED: uncharacterized protein LOC101498197 [Cicer arietinum] &gt;gi|828287717|ref|XP_012568833.1| PREDICTED: uncharacterized protein LOC101498197 [Cicer arietinum]
Ca1_v2.0	1905204	A	A/A	C/C	C/C	A/A	A/A	C/C	A/A	A/A	C/C	C/C	A/A	C/C	C/C	A/C	A/A	A/A	intron_variant	Ca_v2.0_00254	c.*1242+21A>C	.	gi|502077619|ref|XP_004485704.1|/0/PREDICTED: uncharacterized protein LOC101498197 [Cicer arietinum] &gt;gi|502077623|ref|XP_004485705.1| PREDICTED: uncharacterized protein LOC101498197 [Cicer arietinum] &gt;gi|828287717|ref|XP_012568833.1| PREDICTED: uncharacterized protein LOC101498197 [Cicer arietinum]
Ca1_v2.0	1905232	G	G/G	G/T	T/T	G/G	G/G	G/G	G/G	G/G	T/T	T/T	G/G	T/T	T/T	G/T	G/G	G/G	intron_variant	Ca_v2.0_00254	c.*1242+49G>T	.	gi|502077619|ref|XP_004485704.1|/0/PREDICTED: uncharacterized protein LOC101498197 [Cicer arietinum] &gt;gi|502077623|ref|XP_004485705.1| PREDICTED: uncharacterized protein LOC101498197 [Cicer arietinum] &gt;gi|828287717|ref|XP_012568833.1| PREDICTED: uncharacterized protein LOC101498197 [Cicer arietinum]
Ca1_v2.0	1905249	A	A/A	C/C	C/C	A/A	A/A	A/A	A/A	A/A	C/C	C/C	A/A	C/C	C/C	A/C	A/A	A/A	intron_variant	Ca_v2.0_00254	c.*1242+66A>C	.	gi|502077619|ref|XP_004485704.1|/0/PREDICTED: uncharacterized protein LOC101498197 [Cicer arietinum] &gt;gi|502077623|ref|XP_004485705.1| PREDICTED: uncharacterized protein LOC101498197 [Cicer arietinum] &gt;gi|828287717|ref|XP_012568833.1| PREDICTED: uncharacterized protein LOC101498197 [Cicer arietinum]
Ca1_v2.0	1905337	C	C/C	T/T	T/T	C/C	C/C	C/C	C/C	C/C	T/T	T/T	C/C	T/T	T/T	C/T	C/C	C/C	intron_variant	Ca_v2.0_00254	c.*1242+154C>T	.	gi|502077619|ref|XP_004485704.1|/0/PREDICTED: uncharacterized protein LOC101498197 [Cicer arietinum] &gt;gi|502077623|ref|XP_004485705.1| PREDICTED: uncharacterized protein LOC101498197 [Cicer arietinum] &gt;gi|828287717|ref|XP_012568833.1| PREDICTED: uncharacterized protein LOC101498197 [Cicer arietinum]
Ca1_v2.0	1905384	C	C/C	T/T	T/T	C/C	C/C	C/C	C/C	C/C	T/T	T/T	C/C	T/T	T/T	C/T	C/C	C/C	intron_variant	Ca_v2.0_00254	c.*1242+201C>T	.	gi|502077619|ref|XP_004485704.1|/0/PREDICTED: uncharacterized protein LOC101498197 [Cicer arietinum] &gt;gi|502077623|ref|XP_004485705.1| PREDICTED: uncharacterized protein LOC101498197 [Cicer arietinum] &gt;gi|828287717|ref|XP_012568833.1| PREDICTED: uncharacterized protein LOC101498197 [Cicer arietinum]
Ca1_v2.0	1905391	T	T/T	C/C	C/C	T/T	T/T	T/T	T/T	T/T	C/C	C/C	T/T	C/C	C/C	T/C	T/T	T/T	intron_variant	Ca_v2.0_00254	c.*1242+208T>C	.	gi|502077619|ref|XP_004485704.1|/0/PREDICTED: uncharacterized protein LOC101498197 [Cicer arietinum] &gt;gi|502077623|ref|XP_004485705.1| PREDICTED: uncharacterized protein LOC101498197 [Cicer arietinum] &gt;gi|828287717|ref|XP_012568833.1| PREDICTED: uncharacterized protein LOC101498197 [Cicer arietinum]
Ca1_v2.0	1905442	C	C/C	T/T	T/T	C/C	C/C	C/C	C/C	C/C	T/T	T/T	C/C	T/T	T/T	C/T	C/C	C/C	intron_variant	Ca_v2.0_00254	c.*1243-157C>T	.	gi|502077619|ref|XP_004485704.1|/0/PREDICTED: uncharacterized protein LOC101498197 [Cicer arietinum] &gt;gi|502077623|ref|XP_004485705.1| PREDICTED: uncharacterized protein LOC101498197 [Cicer arietinum] &gt;gi|828287717|ref|XP_012568833.1| PREDICTED: uncharacterized protein LOC101498197 [Cicer arietinum]
Ca1_v2.0	1905509	A	A/A	G/G	G/G	A/A	A/A	A/A	A/A	A/A	G/G	G/G	A/A	G/G	G/G	A/G	A/A	A/A	intron_variant	Ca_v2.0_00254	c.*1243-90A>G	.	gi|502077619|ref|XP_004485704.1|/0/PREDICTED: uncharacterized protein LOC101498197 [Cicer arietinum] &gt;gi|502077623|ref|XP_004485705.1| PREDICTED: uncharacterized protein LOC101498197 [Cicer arietinum] &gt;gi|828287717|ref|XP_012568833.1| PREDICTED: uncharacterized protein LOC101498197 [Cicer arietinum]
Ca1_v2.0	1905951	G	G/G	G/G	G/G	G/G	G/G	G/G	G/G	G/G	G/G	G/G	A/A	G/G	G/G	G/G	G/G	G/G	3_prime_UTR_variant	Ca_v2.0_00254	c.*1595G>A	.	gi|502077619|ref|XP_004485704.1|/0/PREDICTED: uncharacterized protein LOC101498197 [Cicer arietinum] &gt;gi|502077623|ref|XP_004485705.1| PREDICTED: uncharacterized protein LOC101498197 [Cicer arietinum] &gt;gi|828287717|ref|XP_012568833.1| PREDICTED: uncharacterized protein LOC101498197 [Cicer arietinum]
Ca1_v2.0	1905954	G	G/G	A/A	A/A	G/G	G/G	G/G	G/G	G/G	A/A	A/A	G/G	A/A	A/A	G/A	G/G	G/G	3_prime_UTR_variant	Ca_v2.0_00254	c.*1598G>A	.	gi|502077619|ref|XP_004485704.1|/0/PREDICTED: uncharacterized protein LOC101498197 [Cicer arietinum] &gt;gi|502077623|ref|XP_004485705.1| PREDICTED: uncharacterized protein LOC101498197 [Cicer arietinum] &gt;gi|828287717|ref|XP_012568833.1| PREDICTED: uncharacterized protein LOC101498197 [Cicer arietinum]
Ca1_v2.0	1906102	G	G/G	G/G	G/G	G/G	G/G	T/T	G/G	G/G	G/G	G/G	G/G	G/G	G/G	G/G	G/G	G/G	3_prime_UTR_variant	Ca_v2.0_00254	c.*1746G>T	.	gi|502077619|ref|XP_004485704.1|/0/PREDICTED: uncharacterized protein LOC101498197 [Cicer arietinum] &gt;gi|502077623|ref|XP_004485705.1| PREDICTED: uncharacterized protein LOC101498197 [Cicer arietinum] &gt;gi|828287717|ref|XP_012568833.1| PREDICTED: uncharacterized protein LOC101498197 [Cicer arietinum]
Ca1_v2.0	1906272	C	C/C	G/G	G/G	C/C	C/C	C/C	C/C	C/C	G/G	G/G	C/C	G/G	G/G	C/G	C/C	C/C	3_prime_UTR_variant	Ca_v2.0_00254	c.*1916C>G	.	gi|502077619|ref|XP_004485704.1|/0/PREDICTED: uncharacterized protein LOC101498197 [Cicer arietinum] &gt;gi|502077623|ref|XP_004485705.1| PREDICTED: uncharacterized protein LOC101498197 [Cicer arietinum] &gt;gi|828287717|ref|XP_012568833.1| PREDICTED: uncharacterized protein LOC101498197 [Cicer arietinum]
Ca1_v2.0	1906293	T	T/T	A/A	A/A	T/T	T/T	T/T	T/T	T/T	A/A	A/A	T/T	A/A	A/A	T/A	T/T	T/T	3_prime_UTR_variant	Ca_v2.0_00254	c.*1937T>A	.	gi|502077619|ref|XP_004485704.1|/0/PREDICTED: uncharacterized protein LOC101498197 [Cicer arietinum] &gt;gi|502077623|ref|XP_004485705.1| PREDICTED: uncharacterized protein LOC101498197 [Cicer arietinum] &gt;gi|828287717|ref|XP_012568833.1| PREDICTED: uncharacterized protein LOC101498197 [Cicer arietinum]
Ca1_v2.0	1906477	T	T/T	G/G	G/G	T/T	T/T	T/T	T/T	T/T	G/G	G/G	T/T	G/G	G/G	T/G	T/T	T/T	3_prime_UTR_variant	Ca_v2.0_00254	c.*2121T>G	.	gi|502077619|ref|XP_004485704.1|/0/PREDICTED: uncharacterized protein LOC101498197 [Cicer arietinum] &gt;gi|502077623|ref|XP_004485705.1| PREDICTED: uncharacterized protein LOC101498197 [Cicer arietinum] &gt;gi|828287717|ref|XP_012568833.1| PREDICTED: uncharacterized protein LOC101498197 [Cicer arietinum]
Ca1_v2.0	2122335	T	A/A	A/A	A/A	T/T	T/T	A/A	T/T	T/T	A/A	A/A	T/T	A/A	A/A	T/T	T/T	T/T	3_prime_UTR_variant	Ca_v2.0_00280	c.*517A>T	.	gi|502077751|ref|XP_004485734.1|/0/PREDICTED: protein STRUBBELIG-RECEPTOR FAMILY 3-like [Cicer arietinum] &gt;gi|502077754|ref|XP_004485735.1| PREDICTED: protein STRUBBELIG-RECEPTOR FAMILY 3-like [Cicer arietinum] &gt;gi|828287816|ref|XP_012569000.1| PREDICTED: protein STRUBBELIG-RECEPTOR FAMILY 3-like [Cicer arietinum]
Ca1_v2.0	2122348	A	C/C	C/C	C/C	A/A	A/A	C/C	A/A	A/A	C/C	C/C	A/A	C/C	C/C	A/C	A/A	A/A	3_prime_UTR_variant	Ca_v2.0_00280	c.*504T>G	.	gi|502077751|ref|XP_004485734.1|/0/PREDICTED: protein STRUBBELIG-RECEPTOR FAMILY 3-like [Cicer arietinum] &gt;gi|502077754|ref|XP_004485735.1| PREDICTED: protein STRUBBELIG-RECEPTOR FAMILY 3-like [Cicer arietinum] &gt;gi|828287816|ref|XP_012569000.1| PREDICTED: protein STRUBBELIG-RECEPTOR FAMILY 3-like [Cicer arietinum]
Ca1_v2.0	2122482	A	T/T	T/T	T/T	A/A	A/A	T/T	A/A	A/A	T/T	T/T	A/A	T/T	T/T	A/T	A/A	A/A	3_prime_UTR_variant	Ca_v2.0_00280	c.*370T>A	.	gi|502077751|ref|XP_004485734.1|/0/PREDICTED: protein STRUBBELIG-RECEPTOR FAMILY 3-like [Cicer arietinum] &gt;gi|502077754|ref|XP_004485735.1| PREDICTED: protein STRUBBELIG-RECEPTOR FAMILY 3-like [Cicer arietinum] &gt;gi|828287816|ref|XP_012569000.1| PREDICTED: protein STRUBBELIG-RECEPTOR FAMILY 3-like [Cicer arietinum]
Ca1_v2.0	2123682	T	C/C	C/C	C/C	T/T	T/T	C/C	T/T	T/T	C/C	C/C	T/T	C/C	C/C	T/C	T/T	T/T	3_prime_UTR_variant	Ca_v2.0_00280	c.*62A>G	.	gi|502077751|ref|XP_004485734.1|/0/PREDICTED: protein STRUBBELIG-RECEPTOR FAMILY 3-like [Cicer arietinum] &gt;gi|502077754|ref|XP_004485735.1| PREDICTED: protein STRUBBELIG-RECEPTOR FAMILY 3-like [Cicer arietinum] &gt;gi|828287816|ref|XP_012569000.1| PREDICTED: protein STRUBBELIG-RECEPTOR FAMILY 3-like [Cicer arietinum]
Ca1_v2.0	2123777	A	G/G	G/G	G/G	A/A	A/A	G/G	A/A	A/A	G/G	G/G	A/A	G/G	G/G	A/G	A/A	A/A	synonymous_variant	Ca_v2.0_00280	c.2100T>C	p.Ser700Ser	gi|502077751|ref|XP_004485734.1|/0/PREDICTED: protein STRUBBELIG-RECEPTOR FAMILY 3-like [Cicer arietinum] &gt;gi|502077754|ref|XP_004485735.1| PREDICTED: protein STRUBBELIG-RECEPTOR FAMILY 3-like [Cicer arietinum] &gt;gi|828287816|ref|XP_012569000.1| PREDICTED: protein STRUBBELIG-RECEPTOR FAMILY 3-like [Cicer arietinum]
Ca1_v2.0	2123853	A	T/T	T/T	T/T	A/A	A/A	T/T	A/A	A/A	T/T	T/T	A/A	T/T	T/T	A/T	A/A	A/A	intron_variant	Ca_v2.0_00280	c.2071-47T>A	.	gi|502077751|ref|XP_004485734.1|/0/PREDICTED: protein STRUBBELIG-RECEPTOR FAMILY 3-like [Cicer arietinum] &gt;gi|502077754|ref|XP_004485735.1| PREDICTED: protein STRUBBELIG-RECEPTOR FAMILY 3-like [Cicer arietinum] &gt;gi|828287816|ref|XP_012569000.1| PREDICTED: protein STRUBBELIG-RECEPTOR FAMILY 3-like [Cicer arietinum]
Ca1_v2.0	2123946	C	T/T	T/T	T/T	C/C	C/C	T/T	C/C	C/C	T/T	T/T	C/C	T/T	T/T	C/T	C/C	C/C	intron_variant	Ca_v2.0_00280	c.2070+121G>A	.	gi|502077751|ref|XP_004485734.1|/0/PREDICTED: protein STRUBBELIG-RECEPTOR FAMILY 3-like [Cicer arietinum] &gt;gi|502077754|ref|XP_004485735.1| PREDICTED: protein STRUBBELIG-RECEPTOR FAMILY 3-like [Cicer arietinum] &gt;gi|828287816|ref|XP_012569000.1| PREDICTED: protein STRUBBELIG-RECEPTOR FAMILY 3-like [Cicer arietinum]
Ca1_v2.0	2124317	C	A/A	A/A	A/A	C/C	C/C	A/A	C/C	C/C	A/A	A/A	C/C	A/A	A/A	C/A	C/C	C/C	intron_variant	Ca_v2.0_00280	c.1913+24G>T	.	gi|502077751|ref|XP_004485734.1|/0/PREDICTED: protein STRUBBELIG-RECEPTOR FAMILY 3-like [Cicer arietinum] &gt;gi|502077754|ref|XP_004485735.1| PREDICTED: protein STRUBBELIG-RECEPTOR FAMILY 3-like [Cicer arietinum] &gt;gi|828287816|ref|XP_012569000.1| PREDICTED: protein STRUBBELIG-RECEPTOR FAMILY 3-like [Cicer arietinum]
Ca1_v2.0	2124318	T	C/C	C/C	C/C	T/T	T/T	C/C	T/T	T/T	C/C	C/C	T/T	C/C	C/C	T/C	T/T	T/T	intron_variant	Ca_v2.0_00280	c.1913+23A>G	.	gi|502077751|ref|XP_004485734.1|/0/PREDICTED: protein STRUBBELIG-RECEPTOR FAMILY 3-like [Cicer arietinum] &gt;gi|502077754|ref|XP_004485735.1| PREDICTED: protein STRUBBELIG-RECEPTOR FAMILY 3-like [Cicer arietinum] &gt;gi|828287816|ref|XP_012569000.1| PREDICTED: protein STRUBBELIG-RECEPTOR FAMILY 3-like [Cicer arietinum]
Ca1_v2.0	2124788	T	G/G	G/G	G/G	T/T	T/T	G/G	T/T	T/T	G/G	G/G	T/T	G/G	G/G	T/G	T/T	T/T	intron_variant	Ca_v2.0_00280	c.1777-311A>C	.	gi|502077751|ref|XP_004485734.1|/0/PREDICTED: protein STRUBBELIG-RECEPTOR FAMILY 3-like [Cicer arietinum] &gt;gi|502077754|ref|XP_004485735.1| PREDICTED: protein STRUBBELIG-RECEPTOR FAMILY 3-like [Cicer arietinum] &gt;gi|828287816|ref|XP_012569000.1| PREDICTED: protein STRUBBELIG-RECEPTOR FAMILY 3-like [Cicer arietinum]
Ca1_v2.0	2125134	A	G/G	G/G	G/G	A/A	A/A	G/G	A/A	A/A	G/G	G/G	A/A	G/G	G/G	A/G	A/A	A/A	intron_variant	Ca_v2.0_00280	c.1776+24T>C	.	gi|502077751|ref|XP_004485734.1|/0/PREDICTED: protein STRUBBELIG-RECEPTOR FAMILY 3-like [Cicer arietinum] &gt;gi|502077754|ref|XP_004485735.1| PREDICTED: protein STRUBBELIG-RECEPTOR FAMILY 3-like [Cicer arietinum] &gt;gi|828287816|ref|XP_012569000.1| PREDICTED: protein STRUBBELIG-RECEPTOR FAMILY 3-like [Cicer arietinum]
Ca1_v2.0	2125383	G	C/C	C/C	C/C	G/G	G/G	C/C	G/G	G/G	C/C	C/C	G/G	C/C	C/C	G/C	G/G	G/G	intron_variant	Ca_v2.0_00280	c.1638-87C>G	.	gi|502077751|ref|XP_004485734.1|/0/PREDICTED: protein STRUBBELIG-RECEPTOR FAMILY 3-like [Cicer arietinum] &gt;gi|502077754|ref|XP_004485735.1| PREDICTED: protein STRUBBELIG-RECEPTOR FAMILY 3-like [Cicer arietinum] &gt;gi|828287816|ref|XP_012569000.1| PREDICTED: protein STRUBBELIG-RECEPTOR FAMILY 3-like [Cicer arietinum]
Ca1_v2.0	2125474	C	T/T	T/T	T/T	C/C	C/C	T/T	C/C	C/C	T/T	T/T	C/C	T/T	T/T	C/T	C/C	C/C	intron_variant	Ca_v2.0_00280	c.1637+10G>A	.	gi|502077751|ref|XP_004485734.1|/0/PREDICTED: protein STRUBBELIG-RECEPTOR FAMILY 3-like [Cicer arietinum] &gt;gi|502077754|ref|XP_004485735.1| PREDICTED: protein STRUBBELIG-RECEPTOR FAMILY 3-like [Cicer arietinum] &gt;gi|828287816|ref|XP_012569000.1| PREDICTED: protein STRUBBELIG-RECEPTOR FAMILY 3-like [Cicer arietinum]
Ca1_v2.0	2126839	A	G/G	G/G	G/G	A/A	A/A	G/G	A/A	A/A	G/G	G/G	A/A	G/G	G/G	A/G	A/A	A/A	intron_variant	Ca_v2.0_00280	c.642-22T>C	.	gi|502077751|ref|XP_004485734.1|/0/PREDICTED: protein STRUBBELIG-RECEPTOR FAMILY 3-like [Cicer arietinum] &gt;gi|502077754|ref|XP_004485735.1| PREDICTED: protein STRUBBELIG-RECEPTOR FAMILY 3-like [Cicer arietinum] &gt;gi|828287816|ref|XP_012569000.1| PREDICTED: protein STRUBBELIG-RECEPTOR FAMILY 3-like [Cicer arietinum]
Ca1_v2.0	2286133	T	T/T	C/C	C/C	T/T	C/C	T/T	T/T	T/T	C/C	C/C	C/C	C/C	C/C	C/C	T/T	T/T	3_prime_UTR_variant	Ca_v2.0_00299	c.*1132A>G	.	gi|502077830|ref|XP_004485757.1|/0/PREDICTED: mediator of RNA polymerase II transcription subunit 16-like isoform X1 [Cicer arietinum] &gt;gi|828287445|ref|XP_012568418.1| PREDICTED: mediator of RNA polymerase II transcription subunit 16-like isoform X2 [Cicer arietinum]
Ca1_v2.0	2286330	A	A/A	C/C	C/C	A/A	C/C	A/A	A/A	A/A	C/C	C/C	C/C	C/C	C/C	C/C	A/A	A/A	3_prime_UTR_variant	Ca_v2.0_00299	c.*935T>G	.	gi|502077830|ref|XP_004485757.1|/0/PREDICTED: mediator of RNA polymerase II transcription subunit 16-like isoform X1 [Cicer arietinum] &gt;gi|828287445|ref|XP_012568418.1| PREDICTED: mediator of RNA polymerase II transcription subunit 16-like isoform X2 [Cicer arietinum]
Ca1_v2.0	2286432	G	G/G	A/A	A/A	G/G	A/A	A/A	G/G	G/G	A/A	A/A	A/A	A/A	A/A	A/A	G/G	G/G	3_prime_UTR_variant	Ca_v2.0_00299	c.*833C>T	.	gi|502077830|ref|XP_004485757.1|/0/PREDICTED: mediator of RNA polymerase II transcription subunit 16-like isoform X1 [Cicer arietinum] &gt;gi|828287445|ref|XP_012568418.1| PREDICTED: mediator of RNA polymerase II transcription subunit 16-like isoform X2 [Cicer arietinum]
Ca1_v2.0	2286809	A	A/A	T/T	T/T	A/A	T/T	T/T	A/A	A/A	T/T	T/T	T/T	T/T	T/T	T/T	A/A	A/A	3_prime_UTR_variant	Ca_v2.0_00299	c.*456T>A	.	gi|502077830|ref|XP_004485757.1|/0/PREDICTED: mediator of RNA polymerase II transcription subunit 16-like isoform X1 [Cicer arietinum] &gt;gi|828287445|ref|XP_012568418.1| PREDICTED: mediator of RNA polymerase II transcription subunit 16-like isoform X2 [Cicer arietinum]
Ca1_v2.0	2286880	T	T/T	C/C	C/C	T/T	C/C	T/T	T/T	T/T	C/C	C/C	C/C	C/C	C/C	C/C	T/T	T/T	3_prime_UTR_variant	Ca_v2.0_00299	c.*385A>G	.	gi|502077830|ref|XP_004485757.1|/0/PREDICTED: mediator of RNA polymerase II transcription subunit 16-like isoform X1 [Cicer arietinum] &gt;gi|828287445|ref|XP_012568418.1| PREDICTED: mediator of RNA polymerase II transcription subunit 16-like isoform X2 [Cicer arietinum]
Ca1_v2.0	2287013	C	C/C	C/C	C/C	C/C	C/C	T/T	C/C	C/C	C/C	C/C	C/C	C/C	C/C	C/C	C/C	C/C	3_prime_UTR_variant	Ca_v2.0_00299	c.*252G>A	.	gi|502077830|ref|XP_004485757.1|/0/PREDICTED: mediator of RNA polymerase II transcription subunit 16-like isoform X1 [Cicer arietinum] &gt;gi|828287445|ref|XP_012568418.1| PREDICTED: mediator of RNA polymerase II transcription subunit 16-like isoform X2 [Cicer arietinum]
Ca1_v2.0	2287041	A	A/A	G/G	G/G	A/A	G/G	G/G	A/A	A/A	G/G	G/G	G/G	G/G	G/G	G/G	A/A	A/A	3_prime_UTR_variant	Ca_v2.0_00299	c.*224T>C	.	gi|502077830|ref|XP_004485757.1|/0/PREDICTED: mediator of RNA polymerase II transcription subunit 16-like isoform X1 [Cicer arietinum] &gt;gi|828287445|ref|XP_012568418.1| PREDICTED: mediator of RNA polymerase II transcription subunit 16-like isoform X2 [Cicer arietinum]
Ca1_v2.0	2287630	G	G/G	G/G	G/G	G/G	G/G	T/T	G/G	G/G	G/G	G/G	G/G	G/G	G/G	G/G	G/G	G/G	3_prime_UTR_variant	Ca_v2.0_00299	c.*194C>A	.	gi|502077830|ref|XP_004485757.1|/0/PREDICTED: mediator of RNA polymerase II transcription subunit 16-like isoform X1 [Cicer arietinum] &gt;gi|828287445|ref|XP_012568418.1| PREDICTED: mediator of RNA polymerase II transcription subunit 16-like isoform X2 [Cicer arietinum]
Ca1_v2.0	2288237	A	A/A	./.	G/G	A/A	G/G	G/G	A/A	A/A	G/G	G/G	G/G	G/G	G/G	G/G	A/A	A/A	intron_variant	Ca_v2.0_00299	c.4864-33T>C	.	gi|502077830|ref|XP_004485757.1|/0/PREDICTED: mediator of RNA polymerase II transcription subunit 16-like isoform X1 [Cicer arietinum] &gt;gi|828287445|ref|XP_012568418.1| PREDICTED: mediator of RNA polymerase II transcription subunit 16-like isoform X2 [Cicer arietinum]
Ca1_v2.0	2288573	T	T/T	A/A	A/A	T/T	A/A	A/A	T/T	T/T	A/A	A/A	A/A	A/A	A/A	A/A	T/T	T/T	intron_variant	Ca_v2.0_00299	c.4863+69A>T	.	gi|502077830|ref|XP_004485757.1|/0/PREDICTED: mediator of RNA polymerase II transcription subunit 16-like isoform X1 [Cicer arietinum] &gt;gi|828287445|ref|XP_012568418.1| PREDICTED: mediator of RNA polymerase II transcription subunit 16-like isoform X2 [Cicer arietinum]
Ca1_v2.0	2288602	A	A/A	G/G	G/G	A/A	G/G	G/G	A/A	A/A	G/G	G/G	G/G	G/G	G/G	G/G	A/A	A/A	intron_variant	Ca_v2.0_00299	c.4863+40T>C	.	gi|502077830|ref|XP_004485757.1|/0/PREDICTED: mediator of RNA polymerase II transcription subunit 16-like isoform X1 [Cicer arietinum] &gt;gi|828287445|ref|XP_012568418.1| PREDICTED: mediator of RNA polymerase II transcription subunit 16-like isoform X2 [Cicer arietinum]
Ca1_v2.0	2288696	C	C/C	C/C	C/C	C/C	C/C	T/T	C/C	C/C	C/C	C/C	C/C	C/C	C/C	C/C	C/C	C/C	synonymous_variant	Ca_v2.0_00299	c.4809G>A	p.Gly1603Gly	gi|502077830|ref|XP_004485757.1|/0/PREDICTED: mediator of RNA polymerase II transcription subunit 16-like isoform X1 [Cicer arietinum] &gt;gi|828287445|ref|XP_012568418.1| PREDICTED: mediator of RNA polymerase II transcription subunit 16-like isoform X2 [Cicer arietinum]
Ca1_v2.0	2289563	T	T/T	T/T	T/T	T/T	T/T	A/A	T/T	T/T	T/T	T/T	T/T	T/T	T/T	T/T	T/T	T/T	intron_variant	Ca_v2.0_00299	c.4169-80A>T	.	gi|502077830|ref|XP_004485757.1|/0/PREDICTED: mediator of RNA polymerase II transcription subunit 16-like isoform X1 [Cicer arietinum] &gt;gi|828287445|ref|XP_012568418.1| PREDICTED: mediator of RNA polymerase II transcription subunit 16-like isoform X2 [Cicer arietinum]
Ca1_v2.0	2289605	A	A/A	A/A	A/A	A/A	A/A	C/C	A/A	A/A	A/A	A/A	A/A	A/A	A/A	A/A	A/A	A/A	intron_variant	Ca_v2.0_00299	c.4169-122T>G	.	gi|502077830|ref|XP_004485757.1|/0/PREDICTED: mediator of RNA polymerase II transcription subunit 16-like isoform X1 [Cicer arietinum] &gt;gi|828287445|ref|XP_012568418.1| PREDICTED: mediator of RNA polymerase II transcription subunit 16-like isoform X2 [Cicer arietinum]
Ca1_v2.0	2289722	C	C/C	G/G	G/G	C/C	G/G	C/C	C/C	C/C	G/G	G/G	G/G	G/G	G/G	G/G	C/C	C/C	intron_variant	Ca_v2.0_00299	c.4169-239G>C	.	gi|502077830|ref|XP_004485757.1|/0/PREDICTED: mediator of RNA polymerase II transcription subunit 16-like isoform X1 [Cicer arietinum] &gt;gi|828287445|ref|XP_012568418.1| PREDICTED: mediator of RNA polymerase II transcription subunit 16-like isoform X2 [Cicer arietinum]
Ca1_v2.0	2289753	G	G/G	G/G	G/G	G/G	G/G	A/A	G/G	G/G	G/G	G/G	G/G	G/G	G/G	G/G	G/G	G/G	intron_variant	Ca_v2.0_00299	c.4169-270C>T	.	gi|502077830|ref|XP_004485757.1|/0/PREDICTED: mediator of RNA polymerase II transcription subunit 16-like isoform X1 [Cicer arietinum] &gt;gi|828287445|ref|XP_012568418.1| PREDICTED: mediator of RNA polymerase II transcription subunit 16-like isoform X2 [Cicer arietinum]
Ca1_v2.0	2289771	C	C/C	C/C	C/C	C/C	C/C	A/A	C/C	C/C	C/C	C/C	C/C	C/C	C/C	C/C	C/C	C/C	intron_variant	Ca_v2.0_00299	c.4169-288G>T	.	gi|502077830|ref|XP_004485757.1|/0/PREDICTED: mediator of RNA polymerase II transcription subunit 16-like isoform X1 [Cicer arietinum] &gt;gi|828287445|ref|XP_012568418.1| PREDICTED: mediator of RNA polymerase II transcription subunit 16-like isoform X2 [Cicer arietinum]
Ca1_v2.0	2289828	G	G/G	G/G	G/G	G/G	G/G	A/A	G/G	G/G	G/G	G/G	G/G	G/G	G/G	G/G	G/G	G/G	intron_variant	Ca_v2.0_00299	c.4169-345C>T	.	gi|502077830|ref|XP_004485757.1|/0/PREDICTED: mediator of RNA polymerase II transcription subunit 16-like isoform X1 [Cicer arietinum] &gt;gi|828287445|ref|XP_012568418.1| PREDICTED: mediator of RNA polymerase II transcription subunit 16-like isoform X2 [Cicer arietinum]
Ca1_v2.0	2290001	C	C/C	T/T	T/T	C/C	T/T	C/C	C/C	C/C	T/T	T/T	T/T	T/T	T/T	T/T	C/C	C/C	intron_variant	Ca_v2.0_00299	c.4168+199G>A	.	gi|502077830|ref|XP_004485757.1|/0/PREDICTED: mediator of RNA polymerase II transcription subunit 16-like isoform X1 [Cicer arietinum] &gt;gi|828287445|ref|XP_012568418.1| PREDICTED: mediator of RNA polymerase II transcription subunit 16-like isoform X2 [Cicer arietinum]
Ca1_v2.0	2290483	C	C/C	T/T	T/T	C/C	T/T	T/T	C/C	C/C	T/T	T/T	T/T	T/T	T/T	T/T	C/C	C/C	intron_variant	Ca_v2.0_00299	c.3997-112G>A	.	gi|502077830|ref|XP_004485757.1|/0/PREDICTED: mediator of RNA polymerase II transcription subunit 16-like isoform X1 [Cicer arietinum] &gt;gi|828287445|ref|XP_012568418.1| PREDICTED: mediator of RNA polymerase II transcription subunit 16-like isoform X2 [Cicer arietinum]
Ca1_v2.0	2290497	C	C/C	C/C	C/C	C/C	C/C	T/T	C/C	C/C	C/C	C/C	C/C	C/C	C/C	C/C	C/C	C/C	intron_variant	Ca_v2.0_00299	c.3997-126G>A	.	gi|502077830|ref|XP_004485757.1|/0/PREDICTED: mediator of RNA polymerase II transcription subunit 16-like isoform X1 [Cicer arietinum] &gt;gi|828287445|ref|XP_012568418.1| PREDICTED: mediator of RNA polymerase II transcription subunit 16-like isoform X2 [Cicer arietinum]
Ca1_v2.0	2290592	T	T/T	A/A	A/A	T/T	A/A	A/A	T/T	T/T	A/A	A/A	A/A	A/A	A/A	A/A	T/T	T/T	intron_variant	Ca_v2.0_00299	c.3996+115A>T	.	gi|502077830|ref|XP_004485757.1|/0/PREDICTED: mediator of RNA polymerase II transcription subunit 16-like isoform X1 [Cicer arietinum] &gt;gi|828287445|ref|XP_012568418.1| PREDICTED: mediator of RNA polymerase II transcription subunit 16-like isoform X2 [Cicer arietinum]
Ca1_v2.0	2290645	A	A/A	A/A	A/A	A/A	A/A	G/G	A/A	A/A	A/A	A/A	A/A	A/A	A/A	A/A	A/A	A/A	intron_variant	Ca_v2.0_00299	c.3996+62T>C	.	gi|502077830|ref|XP_004485757.1|/0/PREDICTED: mediator of RNA polymerase II transcription subunit 16-like isoform X1 [Cicer arietinum] &gt;gi|828287445|ref|XP_012568418.1| PREDICTED: mediator of RNA polymerase II transcription subunit 16-like isoform X2 [Cicer arietinum]
Ca1_v2.0	2290703	C	C/C	A/A	A/A	C/C	A/A	A/A	C/C	C/C	A/A	A/A	A/A	A/A	A/A	A/A	C/C	C/C	splice_region_variant&intron_variant	Ca_v2.0_00299	c.3996+4G>T	.	gi|502077830|ref|XP_004485757.1|/0/PREDICTED: mediator of RNA polymerase II transcription subunit 16-like isoform X1 [Cicer arietinum] &gt;gi|828287445|ref|XP_012568418.1| PREDICTED: mediator of RNA polymerase II transcription subunit 16-like isoform X2 [Cicer arietinum]
Ca1_v2.0	2291004	T	T/T	T/T	T/T	T/T	T/T	C/C	T/T	T/T	T/T	T/T	T/T	T/T	T/T	T/T	T/T	T/T	intron_variant	Ca_v2.0_00299	c.3760-61A>G	.	gi|502077830|ref|XP_004485757.1|/0/PREDICTED: mediator of RNA polymerase II transcription subunit 16-like isoform X1 [Cicer arietinum] &gt;gi|828287445|ref|XP_012568418.1| PREDICTED: mediator of RNA polymerase II transcription subunit 16-like isoform X2 [Cicer arietinum]
Ca1_v2.0	2291005	G	G/G	G/G	G/G	G/G	G/G	A/A	G/G	G/G	G/G	G/G	G/G	G/G	G/G	G/G	G/G	G/G	intron_variant	Ca_v2.0_00299	c.3760-62C>T	.	gi|502077830|ref|XP_004485757.1|/0/PREDICTED: mediator of RNA polymerase II transcription subunit 16-like isoform X1 [Cicer arietinum] &gt;gi|828287445|ref|XP_012568418.1| PREDICTED: mediator of RNA polymerase II transcription subunit 16-like isoform X2 [Cicer arietinum]
Ca1_v2.0	2291121	C	C/C	C/C	C/C	C/C	C/C	T/T	C/C	C/C	C/C	C/C	C/C	C/C	C/C	C/C	C/C	C/C	intron_variant	Ca_v2.0_00299	c.3760-178G>A	.	gi|502077830|ref|XP_004485757.1|/0/PREDICTED: mediator of RNA polymerase II transcription subunit 16-like isoform X1 [Cicer arietinum] &gt;gi|828287445|ref|XP_012568418.1| PREDICTED: mediator of RNA polymerase II transcription subunit 16-like isoform X2 [Cicer arietinum]
Ca1_v2.0	2291189	C	C/C	C/C	C/C	C/C	C/C	G/G	C/C	C/C	C/C	C/C	C/C	C/C	C/C	C/C	C/C	C/C	intron_variant	Ca_v2.0_00299	c.3760-246G>C	.	gi|502077830|ref|XP_004485757.1|/0/PREDICTED: mediator of RNA polymerase II transcription subunit 16-like isoform X1 [Cicer arietinum] &gt;gi|828287445|ref|XP_012568418.1| PREDICTED: mediator of RNA polymerase II transcription subunit 16-like isoform X2 [Cicer arietinum]
Ca1_v2.0	2291345	C	C/C	T/T	T/T	C/C	T/T	C/C	C/C	C/C	T/T	T/T	T/T	T/T	T/T	T/T	C/C	C/C	intron_variant	Ca_v2.0_00299	c.3760-402G>A	.	gi|502077830|ref|XP_004485757.1|/0/PREDICTED: mediator of RNA polymerase II transcription subunit 16-like isoform X1 [Cicer arietinum] &gt;gi|828287445|ref|XP_012568418.1| PREDICTED: mediator of RNA polymerase II transcription subunit 16-like isoform X2 [Cicer arietinum]
Ca1_v2.0	2291485	A	A/A	A/A	A/A	A/A	A/A	G/G	A/A	A/A	A/A	A/A	A/A	A/A	A/A	A/A	A/A	A/A	intron_variant	Ca_v2.0_00299	c.3759+291T>C	.	gi|502077830|ref|XP_004485757.1|/0/PREDICTED: mediator of RNA polymerase II transcription subunit 16-like isoform X1 [Cicer arietinum] &gt;gi|828287445|ref|XP_012568418.1| PREDICTED: mediator of RNA polymerase II transcription subunit 16-like isoform X2 [Cicer arietinum]
Ca1_v2.0	2291723	A	A/A	G/G	G/G	A/A	G/G	A/A	A/A	A/A	G/G	G/G	G/G	G/G	G/G	G/G	A/A	A/A	intron_variant	Ca_v2.0_00299	c.3759+53T>C	.	gi|502077830|ref|XP_004485757.1|/0/PREDICTED: mediator of RNA polymerase II transcription subunit 16-like isoform X1 [Cicer arietinum] &gt;gi|828287445|ref|XP_012568418.1| PREDICTED: mediator of RNA polymerase II transcription subunit 16-like isoform X2 [Cicer arietinum]
Ca1_v2.0	2291833	T	T/T	T/T	T/T	T/T	T/T	G/G	T/T	T/T	T/T	T/T	T/T	T/T	T/T	T/T	T/T	T/T	synonymous_variant	Ca_v2.0_00299	c.3702A>C	p.Ile1234Ile	gi|502077830|ref|XP_004485757.1|/0/PREDICTED: mediator of RNA polymerase II transcription subunit 16-like isoform X1 [Cicer arietinum] &gt;gi|828287445|ref|XP_012568418.1| PREDICTED: mediator of RNA polymerase II transcription subunit 16-like isoform X2 [Cicer arietinum]
Ca1_v2.0	2292095	G	G/G	G/G	G/G	G/G	G/G	A/A	G/G	G/G	G/G	G/G	G/G	G/G	G/G	G/G	G/G	G/G	intron_variant	Ca_v2.0_00299	c.3677-237C>T	.	gi|502077830|ref|XP_004485757.1|/0/PREDICTED: mediator of RNA polymerase II transcription subunit 16-like isoform X1 [Cicer arietinum] &gt;gi|828287445|ref|XP_012568418.1| PREDICTED: mediator of RNA polymerase II transcription subunit 16-like isoform X2 [Cicer arietinum]
Ca1_v2.0	2292139	G	T/T	T/T	T/T	T/T	T/T	T/T	T/T	T/T	T/T	T/T	T/T	T/T	T/T	T/T	T/T	T/T	intron_variant	Ca_v2.0_00299	c.3676+199C>A	.	gi|502077830|ref|XP_004485757.1|/0/PREDICTED: mediator of RNA polymerase II transcription subunit 16-like isoform X1 [Cicer arietinum] &gt;gi|828287445|ref|XP_012568418.1| PREDICTED: mediator of RNA polymerase II transcription subunit 16-like isoform X2 [Cicer arietinum]
Ca1_v2.0	2293039	A	A/A	A/A	A/A	A/A	A/A	C/C	A/A	A/A	A/A	A/A	A/A	A/A	A/A	A/A	A/A	A/A	synonymous_variant	Ca_v2.0_00299	c.3108T>G	p.Gly1036Gly	gi|502077830|ref|XP_004485757.1|/0/PREDICTED: mediator of RNA polymerase II transcription subunit 16-like isoform X1 [Cicer arietinum] &gt;gi|828287445|ref|XP_012568418.1| PREDICTED: mediator of RNA polymerase II transcription subunit 16-like isoform X2 [Cicer arietinum]
Ca1_v2.0	2293081	G	G/G	G/G	G/G	G/G	G/G	A/A	G/G	G/G	G/G	G/G	G/G	G/G	G/G	G/G	G/G	G/G	synonymous_variant	Ca_v2.0_00299	c.3066C>T	p.Val1022Val	gi|502077830|ref|XP_004485757.1|/0/PREDICTED: mediator of RNA polymerase II transcription subunit 16-like isoform X1 [Cicer arietinum] &gt;gi|828287445|ref|XP_012568418.1| PREDICTED: mediator of RNA polymerase II transcription subunit 16-like isoform X2 [Cicer arietinum]
Ca1_v2.0	2293216	C	C/C	T/T	T/T	C/C	T/T	C/C	C/C	C/C	T/T	T/T	T/T	T/T	T/T	T/T	C/C	C/C	intron_variant	Ca_v2.0_00299	c.2978-47G>A	.	gi|502077830|ref|XP_004485757.1|/0/PREDICTED: mediator of RNA polymerase II transcription subunit 16-like isoform X1 [Cicer arietinum] &gt;gi|828287445|ref|XP_012568418.1| PREDICTED: mediator of RNA polymerase II transcription subunit 16-like isoform X2 [Cicer arietinum]
Ca1_v2.0	2293217	G	G/G	G/G	G/G	G/G	G/G	A/A	G/G	G/G	G/G	G/G	G/G	G/G	G/G	G/G	G/G	G/G	intron_variant	Ca_v2.0_00299	c.2978-48C>T	.	gi|502077830|ref|XP_004485757.1|/0/PREDICTED: mediator of RNA polymerase II transcription subunit 16-like isoform X1 [Cicer arietinum] &gt;gi|828287445|ref|XP_012568418.1| PREDICTED: mediator of RNA polymerase II transcription subunit 16-like isoform X2 [Cicer arietinum]
Ca1_v2.0	2293457	T	T/T	T/T	T/T	T/T	T/T	A/A	T/T	T/T	T/T	T/T	T/T	T/T	T/T	T/T	T/T	T/T	intron_variant	Ca_v2.0_00299	c.2978-288A>T	.	gi|502077830|ref|XP_004485757.1|/0/PREDICTED: mediator of RNA polymerase II transcription subunit 16-like isoform X1 [Cicer arietinum] &gt;gi|828287445|ref|XP_012568418.1| PREDICTED: mediator of RNA polymerase II transcription subunit 16-like isoform X2 [Cicer arietinum]
Ca1_v2.0	2293464	A	A/A	A/A	A/A	A/A	A/A	G/G	A/A	A/A	A/A	A/A	A/A	A/A	A/A	A/A	A/A	A/A	intron_variant	Ca_v2.0_00299	c.2978-295T>C	.	gi|502077830|ref|XP_004485757.1|/0/PREDICTED: mediator of RNA polymerase II transcription subunit 16-like isoform X1 [Cicer arietinum] &gt;gi|828287445|ref|XP_012568418.1| PREDICTED: mediator of RNA polymerase II transcription subunit 16-like isoform X2 [Cicer arietinum]
Ca1_v2.0	2293584	T	T/T	T/T	T/T	T/T	T/T	A/A	T/T	T/T	T/T	T/T	T/T	T/T	T/T	T/T	T/T	T/T	intron_variant	Ca_v2.0_00299	c.2978-415A>T	.	gi|502077830|ref|XP_004485757.1|/0/PREDICTED: mediator of RNA polymerase II transcription subunit 16-like isoform X1 [Cicer arietinum] &gt;gi|828287445|ref|XP_012568418.1| PREDICTED: mediator of RNA polymerase II transcription subunit 16-like isoform X2 [Cicer arietinum]
Ca1_v2.0	2293689	T	T/T	T/T	T/T	T/T	T/T	C/C	T/T	T/T	T/T	T/T	T/T	T/T	T/T	T/T	T/T	T/T	intron_variant	Ca_v2.0_00299	c.2978-520A>G	.	gi|502077830|ref|XP_004485757.1|/0/PREDICTED: mediator of RNA polymerase II transcription subunit 16-like isoform X1 [Cicer arietinum] &gt;gi|828287445|ref|XP_012568418.1| PREDICTED: mediator of RNA polymerase II transcription subunit 16-like isoform X2 [Cicer arietinum]
Ca1_v2.0	2293770	A	A/A	G/G	G/G	A/A	G/G	G/G	A/A	A/A	G/G	G/G	G/G	G/G	G/G	G/G	A/A	A/A	intron_variant	Ca_v2.0_00299	c.2978-601T>C	.	gi|502077830|ref|XP_004485757.1|/0/PREDICTED: mediator of RNA polymerase II transcription subunit 16-like isoform X1 [Cicer arietinum] &gt;gi|828287445|ref|XP_012568418.1| PREDICTED: mediator of RNA polymerase II transcription subunit 16-like isoform X2 [Cicer arietinum]
Ca1_v2.0	2293829	T	T/T	T/T	T/T	T/T	T/T	C/C	T/T	T/T	T/T	T/T	T/T	T/T	T/T	T/T	T/T	T/T	intron_variant	Ca_v2.0_00299	c.2978-660A>G	.	gi|502077830|ref|XP_004485757.1|/0/PREDICTED: mediator of RNA polymerase II transcription subunit 16-like isoform X1 [Cicer arietinum] &gt;gi|828287445|ref|XP_012568418.1| PREDICTED: mediator of RNA polymerase II transcription subunit 16-like isoform X2 [Cicer arietinum]
Ca1_v2.0	2293848	A	A/A	A/A	A/A	A/A	A/A	G/G	A/A	A/A	A/A	A/A	A/A	A/A	A/A	A/A	A/A	A/A	intron_variant	Ca_v2.0_00299	c.2977+664T>C	.	gi|502077830|ref|XP_004485757.1|/0/PREDICTED: mediator of RNA polymerase II transcription subunit 16-like isoform X1 [Cicer arietinum] &gt;gi|828287445|ref|XP_012568418.1| PREDICTED: mediator of RNA polymerase II transcription subunit 16-like isoform X2 [Cicer arietinum]
Ca1_v2.0	2294019	T	T/T	T/T	T/T	T/T	T/T	T/A	T/T	T/T	T/T	T/T	T/T	T/T	T/T	T/T	T/T	T/T	intron_variant	Ca_v2.0_00299	c.2977+493A>T	.	gi|502077830|ref|XP_004485757.1|/0/PREDICTED: mediator of RNA polymerase II transcription subunit 16-like isoform X1 [Cicer arietinum] &gt;gi|828287445|ref|XP_012568418.1| PREDICTED: mediator of RNA polymerase II transcription subunit 16-like isoform X2 [Cicer arietinum]
Ca1_v2.0	2294020	T	T/T	T/T	T/T	T/T	T/T	T/A	T/T	T/T	T/T	T/T	T/T	T/T	T/T	T/T	T/T	T/T	intron_variant	Ca_v2.0_00299	c.2977+492A>T	.	gi|502077830|ref|XP_004485757.1|/0/PREDICTED: mediator of RNA polymerase II transcription subunit 16-like isoform X1 [Cicer arietinum] &gt;gi|828287445|ref|XP_012568418.1| PREDICTED: mediator of RNA polymerase II transcription subunit 16-like isoform X2 [Cicer arietinum]
Ca1_v2.0	2294021	A	A/A	T/T	T/T	A/A	T/T	A/A	A/A	A/A	T/T	T/T	T/T	T/T	T/T	T/T	A/A	A/A	intron_variant	Ca_v2.0_00299	c.2977+491T>A	.	gi|502077830|ref|XP_004485757.1|/0/PREDICTED: mediator of RNA polymerase II transcription subunit 16-like isoform X1 [Cicer arietinum] &gt;gi|828287445|ref|XP_012568418.1| PREDICTED: mediator of RNA polymerase II transcription subunit 16-like isoform X2 [Cicer arietinum]
Ca1_v2.0	2294022	A	A/A	T/T	T/T	A/A	T/T	A/A	A/A	A/A	T/T	T/T	T/T	T/T	T/T	T/T	A/A	A/A	intron_variant	Ca_v2.0_00299	c.2977+490T>A	.	gi|502077830|ref|XP_004485757.1|/0/PREDICTED: mediator of RNA polymerase II transcription subunit 16-like isoform X1 [Cicer arietinum] &gt;gi|828287445|ref|XP_012568418.1| PREDICTED: mediator of RNA polymerase II transcription subunit 16-like isoform X2 [Cicer arietinum]
Ca1_v2.0	2294196	T	T/T	T/T	T/T	T/T	T/T	A/A	T/T	T/T	T/T	T/T	T/T	T/T	T/T	T/T	T/T	T/T	intron_variant	Ca_v2.0_00299	c.2977+316A>T	.	gi|502077830|ref|XP_004485757.1|/0/PREDICTED: mediator of RNA polymerase II transcription subunit 16-like isoform X1 [Cicer arietinum] &gt;gi|828287445|ref|XP_012568418.1| PREDICTED: mediator of RNA polymerase II transcription subunit 16-like isoform X2 [Cicer arietinum]
Ca1_v2.0	2294395	T	T/T	C/C	C/C	T/T	C/C	C/C	T/T	T/T	C/C	C/C	C/C	C/C	C/C	C/C	T/T	T/T	intron_variant	Ca_v2.0_00299	c.2977+117A>G	.	gi|502077830|ref|XP_004485757.1|/0/PREDICTED: mediator of RNA polymerase II transcription subunit 16-like isoform X1 [Cicer arietinum] &gt;gi|828287445|ref|XP_012568418.1| PREDICTED: mediator of RNA polymerase II transcription subunit 16-like isoform X2 [Cicer arietinum]
Ca1_v2.0	2294456	A	A/A	A/A	A/A	A/A	A/A	C/C	A/A	A/A	A/A	A/A	A/A	A/A	A/A	A/A	A/A	A/A	intron_variant	Ca_v2.0_00299	c.2977+56T>G	.	gi|502077830|ref|XP_004485757.1|/0/PREDICTED: mediator of RNA polymerase II transcription subunit 16-like isoform X1 [Cicer arietinum] &gt;gi|828287445|ref|XP_012568418.1| PREDICTED: mediator of RNA polymerase II transcription subunit 16-like isoform X2 [Cicer arietinum]
Ca1_v2.0	2294843	A	A/A	G/G	G/G	A/A	G/G	A/A	A/A	A/A	G/G	G/G	G/G	G/G	G/G	G/G	A/A	A/A	synonymous_variant	Ca_v2.0_00299	c.2646T>C	p.Asn882Asn	gi|502077830|ref|XP_004485757.1|/0/PREDICTED: mediator of RNA polymerase II transcription subunit 16-like isoform X1 [Cicer arietinum] &gt;gi|828287445|ref|XP_012568418.1| PREDICTED: mediator of RNA polymerase II transcription subunit 16-like isoform X2 [Cicer arietinum]
Ca1_v2.0	2294888	A	A/A	A/A	A/A	A/A	A/A	G/G	A/A	A/A	A/A	A/A	A/A	A/A	A/A	A/A	A/A	A/A	synonymous_variant	Ca_v2.0_00299	c.2601T>C	p.Asn867Asn	gi|502077830|ref|XP_004485757.1|/0/PREDICTED: mediator of RNA polymerase II transcription subunit 16-like isoform X1 [Cicer arietinum] &gt;gi|828287445|ref|XP_012568418.1| PREDICTED: mediator of RNA polymerase II transcription subunit 16-like isoform X2 [Cicer arietinum]
Ca1_v2.0	2295175	T	T/T	T/T	T/T	T/T	T/T	G/G	T/T	T/T	T/T	T/T	T/T	T/T	T/T	T/T	T/T	T/T	intron_variant	Ca_v2.0_00299	c.2384-70A>C	.	gi|502077830|ref|XP_004485757.1|/0/PREDICTED: mediator of RNA polymerase II transcription subunit 16-like isoform X1 [Cicer arietinum] &gt;gi|828287445|ref|XP_012568418.1| PREDICTED: mediator of RNA polymerase II transcription subunit 16-like isoform X2 [Cicer arietinum]
Ca1_v2.0	2295477	A	A/A	A/A	A/A	A/A	A/A	T/T	A/A	A/A	A/A	A/A	A/A	A/A	A/A	A/A	A/A	A/A	intron_variant	Ca_v2.0_00299	c.2384-372T>A	.	gi|502077830|ref|XP_004485757.1|/0/PREDICTED: mediator of RNA polymerase II transcription subunit 16-like isoform X1 [Cicer arietinum] &gt;gi|828287445|ref|XP_012568418.1| PREDICTED: mediator of RNA polymerase II transcription subunit 16-like isoform X2 [Cicer arietinum]
Ca1_v2.0	2295728	G	G/G	A/A	A/A	G/G	A/A	A/A	G/G	G/G	A/A	A/A	A/A	A/A	A/A	A/A	G/G	G/G	intron_variant	Ca_v2.0_00299	c.2383+193C>T	.	gi|502077830|ref|XP_004485757.1|/0/PREDICTED: mediator of RNA polymerase II transcription subunit 16-like isoform X1 [Cicer arietinum] &gt;gi|828287445|ref|XP_012568418.1| PREDICTED: mediator of RNA polymerase II transcription subunit 16-like isoform X2 [Cicer arietinum]
Ca1_v2.0	2295827	C	C/C	C/C	C/C	C/C	C/C	T/T	C/C	C/C	C/C	C/C	C/C	C/C	C/C	C/C	C/C	C/C	intron_variant	Ca_v2.0_00299	c.2383+94G>A	.	gi|502077830|ref|XP_004485757.1|/0/PREDICTED: mediator of RNA polymerase II transcription subunit 16-like isoform X1 [Cicer arietinum] &gt;gi|828287445|ref|XP_012568418.1| PREDICTED: mediator of RNA polymerase II transcription subunit 16-like isoform X2 [Cicer arietinum]
Ca1_v2.0	2295870	A	A/A	C/C	C/C	A/A	C/C	C/C	A/A	A/A	C/C	C/C	C/C	C/C	C/C	C/C	A/A	A/A	intron_variant	Ca_v2.0_00299	c.2383+51T>G	.	gi|502077830|ref|XP_004485757.1|/0/PREDICTED: mediator of RNA polymerase II transcription subunit 16-like isoform X1 [Cicer arietinum] &gt;gi|828287445|ref|XP_012568418.1| PREDICTED: mediator of RNA polymerase II transcription subunit 16-like isoform X2 [Cicer arietinum]
Ca1_v2.0	2295879	A	A/A	A/A	A/A	A/A	A/A	T/T	A/A	A/A	A/A	A/A	A/A	A/A	A/A	A/A	A/A	A/A	intron_variant	Ca_v2.0_00299	c.2383+42T>A	.	gi|502077830|ref|XP_004485757.1|/0/PREDICTED: mediator of RNA polymerase II transcription subunit 16-like isoform X1 [Cicer arietinum] &gt;gi|828287445|ref|XP_012568418.1| PREDICTED: mediator of RNA polymerase II transcription subunit 16-like isoform X2 [Cicer arietinum]
Ca1_v2.0	2296058	T	T/T	T/T	T/T	T/T	T/T	C/C	T/T	T/T	T/T	T/T	T/T	T/T	T/T	T/T	T/T	T/T	intron_variant	Ca_v2.0_00299	c.2293-47A>G	.	gi|502077830|ref|XP_004485757.1|/0/PREDICTED: mediator of RNA polymerase II transcription subunit 16-like isoform X1 [Cicer arietinum] &gt;gi|828287445|ref|XP_012568418.1| PREDICTED: mediator of RNA polymerase II transcription subunit 16-like isoform X2 [Cicer arietinum]
Ca1_v2.0	2296209	G	G/G	A/A	A/A	G/G	A/A	G/G	G/G	G/G	A/A	A/A	A/A	A/A	A/A	A/A	G/G	G/G	intron_variant	Ca_v2.0_00299	c.2293-198C>T	.	gi|502077830|ref|XP_004485757.1|/0/PREDICTED: mediator of RNA polymerase II transcription subunit 16-like isoform X1 [Cicer arietinum] &gt;gi|828287445|ref|XP_012568418.1| PREDICTED: mediator of RNA polymerase II transcription subunit 16-like isoform X2 [Cicer arietinum]
Ca1_v2.0	2296507	G	G/G	G/G	G/G	G/G	G/G	A/A	G/G	G/G	G/G	G/G	G/G	G/G	G/G	G/G	G/G	G/G	intron_variant	Ca_v2.0_00299	c.2292+72C>T	.	gi|502077830|ref|XP_004485757.1|/0/PREDICTED: mediator of RNA polymerase II transcription subunit 16-like isoform X1 [Cicer arietinum] &gt;gi|828287445|ref|XP_012568418.1| PREDICTED: mediator of RNA polymerase II transcription subunit 16-like isoform X2 [Cicer arietinum]
Ca1_v2.0	2296568	T	T/T	A/A	A/A	T/T	A/A	T/T	T/T	T/T	A/A	A/A	A/A	A/A	A/A	A/A	T/T	T/T	intron_variant	Ca_v2.0_00299	c.2292+11A>T	.	gi|502077830|ref|XP_004485757.1|/0/PREDICTED: mediator of RNA polymerase II transcription subunit 16-like isoform X1 [Cicer arietinum] &gt;gi|828287445|ref|XP_012568418.1| PREDICTED: mediator of RNA polymerase II transcription subunit 16-like isoform X2 [Cicer arietinum]
Ca1_v2.0	2296573	A	A/A	G/G	G/G	A/A	G/G	G/G	A/A	A/A	G/G	G/G	G/G	G/G	G/G	G/G	A/A	A/A	splice_region_variant&intron_variant	Ca_v2.0_00299	c.2292+6T>C	.	gi|502077830|ref|XP_004485757.1|/0/PREDICTED: mediator of RNA polymerase II transcription subunit 16-like isoform X1 [Cicer arietinum] &gt;gi|828287445|ref|XP_012568418.1| PREDICTED: mediator of RNA polymerase II transcription subunit 16-like isoform X2 [Cicer arietinum]
Ca1_v2.0	2296719	A	A/A	A/A	A/A	A/A	A/A	T/T	A/A	A/A	A/A	A/A	A/A	A/A	A/A	A/A	A/A	A/A	intron_variant	Ca_v2.0_00299	c.2191-39T>A	.	gi|502077830|ref|XP_004485757.1|/0/PREDICTED: mediator of RNA polymerase II transcription subunit 16-like isoform X1 [Cicer arietinum] &gt;gi|828287445|ref|XP_012568418.1| PREDICTED: mediator of RNA polymerase II transcription subunit 16-like isoform X2 [Cicer arietinum]
Ca1_v2.0	2296928	A	A/A	T/T	A/T	A/A	A/A	A/A	A/A	A/A	T/T	T/T	A/T	T/T	A/T	T/T	A/A	A/A	intron_variant	Ca_v2.0_00299	c.2190+203T>A	.	gi|502077830|ref|XP_004485757.1|/0/PREDICTED: mediator of RNA polymerase II transcription subunit 16-like isoform X1 [Cicer arietinum] &gt;gi|828287445|ref|XP_012568418.1| PREDICTED: mediator of RNA polymerase II transcription subunit 16-like isoform X2 [Cicer arietinum]
Ca1_v2.0	2296929	A	A/A	A/T	A/T	A/A	T/T	A/A	A/A	A/A	A/A	A/T	A/T	A/T	A/A	A/A	A/A	A/A	intron_variant	Ca_v2.0_00299	c.2190+202T>A	.	gi|502077830|ref|XP_004485757.1|/0/PREDICTED: mediator of RNA polymerase II transcription subunit 16-like isoform X1 [Cicer arietinum] &gt;gi|828287445|ref|XP_012568418.1| PREDICTED: mediator of RNA polymerase II transcription subunit 16-like isoform X2 [Cicer arietinum]
Ca1_v2.0	2297023	T	T/T	T/T	T/T	T/T	T/T	C/C	T/T	T/T	T/T	T/T	T/T	T/T	T/T	T/T	T/T	T/T	intron_variant	Ca_v2.0_00299	c.2190+108A>G	.	gi|502077830|ref|XP_004485757.1|/0/PREDICTED: mediator of RNA polymerase II transcription subunit 16-like isoform X1 [Cicer arietinum] &gt;gi|828287445|ref|XP_012568418.1| PREDICTED: mediator of RNA polymerase II transcription subunit 16-like isoform X2 [Cicer arietinum]
Ca1_v2.0	2297532	A	A/A	G/G	G/G	A/A	G/G	G/G	A/A	A/A	G/G	G/G	G/G	G/G	G/G	G/G	A/A	A/A	intron_variant	Ca_v2.0_00299	c.2078-289T>C	.	gi|502077830|ref|XP_004485757.1|/0/PREDICTED: mediator of RNA polymerase II transcription subunit 16-like isoform X1 [Cicer arietinum] &gt;gi|828287445|ref|XP_012568418.1| PREDICTED: mediator of RNA polymerase II transcription subunit 16-like isoform X2 [Cicer arietinum]
Ca1_v2.0	2297585	C	C/C	C/C	C/C	C/C	C/C	A/A	C/C	C/C	C/C	C/C	C/C	C/C	C/C	C/C	C/C	C/C	intron_variant	Ca_v2.0_00299	c.2078-342G>T	.	gi|502077830|ref|XP_004485757.1|/0/PREDICTED: mediator of RNA polymerase II transcription subunit 16-like isoform X1 [Cicer arietinum] &gt;gi|828287445|ref|XP_012568418.1| PREDICTED: mediator of RNA polymerase II transcription subunit 16-like isoform X2 [Cicer arietinum]
Ca1_v2.0	2297656	T	T/A	T/T	T/T	T/A	T/T	T/T	T/A	T/A	T/T	T/T	T/T	T/T	T/T	T/T	T/A	T/A	intron_variant	Ca_v2.0_00299	c.2078-413A>T	.	gi|502077830|ref|XP_004485757.1|/0/PREDICTED: mediator of RNA polymerase II transcription subunit 16-like isoform X1 [Cicer arietinum] &gt;gi|828287445|ref|XP_012568418.1| PREDICTED: mediator of RNA polymerase II transcription subunit 16-like isoform X2 [Cicer arietinum]
Ca1_v2.0	2297697	A	A/A	T/T	T/T	A/A	T/T	T/T	A/A	A/A	T/T	T/T	T/T	T/T	T/T	T/T	A/A	A/A	intron_variant	Ca_v2.0_00299	c.2078-454T>A	.	gi|502077830|ref|XP_004485757.1|/0/PREDICTED: mediator of RNA polymerase II transcription subunit 16-like isoform X1 [Cicer arietinum] &gt;gi|828287445|ref|XP_012568418.1| PREDICTED: mediator of RNA polymerase II transcription subunit 16-like isoform X2 [Cicer arietinum]
Ca1_v2.0	2297909	C	C/C	C/C	C/C	C/C	C/C	A/A	C/C	C/C	C/C	C/C	C/C	C/C	C/C	C/C	C/C	C/C	intron_variant	Ca_v2.0_00299	c.2077+244G>T	.	gi|502077830|ref|XP_004485757.1|/0/PREDICTED: mediator of RNA polymerase II transcription subunit 16-like isoform X1 [Cicer arietinum] &gt;gi|828287445|ref|XP_012568418.1| PREDICTED: mediator of RNA polymerase II transcription subunit 16-like isoform X2 [Cicer arietinum]
Ca1_v2.0	2298052	C	C/C	C/C	C/C	C/C	C/C	T/T	C/C	C/C	C/C	C/C	C/C	C/C	C/C	C/C	C/C	C/C	intron_variant	Ca_v2.0_00299	c.2077+101G>A	.	gi|502077830|ref|XP_004485757.1|/0/PREDICTED: mediator of RNA polymerase II transcription subunit 16-like isoform X1 [Cicer arietinum] &gt;gi|828287445|ref|XP_012568418.1| PREDICTED: mediator of RNA polymerase II transcription subunit 16-like isoform X2 [Cicer arietinum]
Ca1_v2.0	2298116	G	G/G	A/A	A/A	G/G	A/A	A/A	G/G	G/G	A/A	A/A	A/A	A/A	A/A	A/A	G/G	G/G	intron_variant	Ca_v2.0_00299	c.2077+37C>T	.	gi|502077830|ref|XP_004485757.1|/0/PREDICTED: mediator of RNA polymerase II transcription subunit 16-like isoform X1 [Cicer arietinum] &gt;gi|828287445|ref|XP_012568418.1| PREDICTED: mediator of RNA polymerase II transcription subunit 16-like isoform X2 [Cicer arietinum]
Ca1_v2.0	2298326	T	T/T	T/T	T/T	T/T	T/T	C/C	T/T	T/T	T/T	T/T	T/T	T/T	T/T	T/T	T/T	T/T	intron_variant	Ca_v2.0_00299	c.1989-85A>G	.	gi|502077830|ref|XP_004485757.1|/0/PREDICTED: mediator of RNA polymerase II transcription subunit 16-like isoform X1 [Cicer arietinum] &gt;gi|828287445|ref|XP_012568418.1| PREDICTED: mediator of RNA polymerase II transcription subunit 16-like isoform X2 [Cicer arietinum]
Ca1_v2.0	2298395	A	A/A	A/A	A/A	A/A	A/A	G/G	A/A	A/A	A/A	A/A	A/A	A/A	A/A	A/A	A/A	A/A	intron_variant	Ca_v2.0_00299	c.1989-154T>C	.	gi|502077830|ref|XP_004485757.1|/0/PREDICTED: mediator of RNA polymerase II transcription subunit 16-like isoform X1 [Cicer arietinum] &gt;gi|828287445|ref|XP_012568418.1| PREDICTED: mediator of RNA polymerase II transcription subunit 16-like isoform X2 [Cicer arietinum]
Ca1_v2.0	2298563	T	T/T	T/T	T/T	T/T	T/T	C/C	T/T	T/T	T/T	T/T	T/T	T/T	T/T	T/T	T/T	T/T	intron_variant	Ca_v2.0_00299	c.1988+253A>G	.	gi|502077830|ref|XP_004485757.1|/0/PREDICTED: mediator of RNA polymerase II transcription subunit 16-like isoform X1 [Cicer arietinum] &gt;gi|828287445|ref|XP_012568418.1| PREDICTED: mediator of RNA polymerase II transcription subunit 16-like isoform X2 [Cicer arietinum]
Ca1_v2.0	2298732	C	C/C	C/C	C/C	C/C	C/C	T/T	C/C	C/C	C/C	C/C	C/C	C/C	C/C	C/C	C/C	C/C	intron_variant	Ca_v2.0_00299	c.1988+84G>A	.	gi|502077830|ref|XP_004485757.1|/0/PREDICTED: mediator of RNA polymerase II transcription subunit 16-like isoform X1 [Cicer arietinum] &gt;gi|828287445|ref|XP_012568418.1| PREDICTED: mediator of RNA polymerase II transcription subunit 16-like isoform X2 [Cicer arietinum]
Ca1_v2.0	2298765	A	A/A	A/A	A/A	A/A	A/A	C/C	A/A	A/A	A/A	A/A	A/A	A/A	A/A	A/A	A/A	A/A	intron_variant	Ca_v2.0_00299	c.1988+51T>G	.	gi|502077830|ref|XP_004485757.1|/0/PREDICTED: mediator of RNA polymerase II transcription subunit 16-like isoform X1 [Cicer arietinum] &gt;gi|828287445|ref|XP_012568418.1| PREDICTED: mediator of RNA polymerase II transcription subunit 16-like isoform X2 [Cicer arietinum]
Ca1_v2.0	2298802	G	G/G	A/A	A/A	G/G	A/A	G/G	G/G	G/G	A/A	A/A	A/A	A/A	A/A	A/A	G/G	G/G	intron_variant	Ca_v2.0_00299	c.1988+14C>T	.	gi|502077830|ref|XP_004485757.1|/0/PREDICTED: mediator of RNA polymerase II transcription subunit 16-like isoform X1 [Cicer arietinum] &gt;gi|828287445|ref|XP_012568418.1| PREDICTED: mediator of RNA polymerase II transcription subunit 16-like isoform X2 [Cicer arietinum]
Ca1_v2.0	2298905	C	C/C	C/C	C/C	C/C	C/C	T/T	C/C	C/C	C/C	C/C	C/C	C/C	C/C	C/C	C/C	C/C	intron_variant	Ca_v2.0_00299	c.1920-21G>A	.	gi|502077830|ref|XP_004485757.1|/0/PREDICTED: mediator of RNA polymerase II transcription subunit 16-like isoform X1 [Cicer arietinum] &gt;gi|828287445|ref|XP_012568418.1| PREDICTED: mediator of RNA polymerase II transcription subunit 16-like isoform X2 [Cicer arietinum]
Ca1_v2.0	2298909	A	A/A	A/A	A/A	A/A	A/A	G/G	A/A	A/A	A/A	A/A	A/A	A/A	A/A	A/A	A/A	A/A	intron_variant	Ca_v2.0_00299	c.1920-25T>C	.	gi|502077830|ref|XP_004485757.1|/0/PREDICTED: mediator of RNA polymerase II transcription subunit 16-like isoform X1 [Cicer arietinum] &gt;gi|828287445|ref|XP_012568418.1| PREDICTED: mediator of RNA polymerase II transcription subunit 16-like isoform X2 [Cicer arietinum]
Ca1_v2.0	2299043	G	G/G	G/G	G/G	G/G	G/G	T/T	G/G	G/G	G/G	G/G	G/G	G/G	G/G	G/G	G/G	G/G	synonymous_variant	Ca_v2.0_00299	c.1857C>A	p.Leu619Leu	gi|502077830|ref|XP_004485757.1|/0/PREDICTED: mediator of RNA polymerase II transcription subunit 16-like isoform X1 [Cicer arietinum] &gt;gi|828287445|ref|XP_012568418.1| PREDICTED: mediator of RNA polymerase II transcription subunit 16-like isoform X2 [Cicer arietinum]
Ca1_v2.0	2299187	T	T/T	A/A	A/A	T/T	A/A	A/A	T/T	T/T	A/A	A/A	A/A	A/A	A/A	A/A	T/T	T/T	synonymous_variant	Ca_v2.0_00299	c.1713A>T	p.Ala571Ala	gi|502077830|ref|XP_004485757.1|/0/PREDICTED: mediator of RNA polymerase II transcription subunit 16-like isoform X1 [Cicer arietinum] &gt;gi|828287445|ref|XP_012568418.1| PREDICTED: mediator of RNA polymerase II transcription subunit 16-like isoform X2 [Cicer arietinum]
Ca1_v2.0	2299617	T	T/T	G/G	G/G	T/T	G/G	G/G	T/T	T/T	G/G	G/G	G/G	G/G	G/G	G/G	T/T	T/T	intron_variant	Ca_v2.0_00299	c.1631+73A>C	.	gi|502077830|ref|XP_004485757.1|/0/PREDICTED: mediator of RNA polymerase II transcription subunit 16-like isoform X1 [Cicer arietinum] &gt;gi|828287445|ref|XP_012568418.1| PREDICTED: mediator of RNA polymerase II transcription subunit 16-like isoform X2 [Cicer arietinum]
Ca1_v2.0	2299724	T	T/T	G/G	G/G	T/T	G/G	T/T	T/T	T/T	G/G	G/G	G/G	G/G	G/G	G/G	T/T	T/T	splice_region_variant&intron_variant	Ca_v2.0_00299	c.1604-7A>C	.	gi|502077830|ref|XP_004485757.1|/0/PREDICTED: mediator of RNA polymerase II transcription subunit 16-like isoform X1 [Cicer arietinum] &gt;gi|828287445|ref|XP_012568418.1| PREDICTED: mediator of RNA polymerase II transcription subunit 16-like isoform X2 [Cicer arietinum]
Ca1_v2.0	2299750	G	G/G	A/A	A/A	G/G	A/A	A/A	G/G	G/G	A/A	A/A	A/A	A/A	A/A	A/A	G/G	G/G	intron_variant	Ca_v2.0_00299	c.1604-33C>T	.	gi|502077830|ref|XP_004485757.1|/0/PREDICTED: mediator of RNA polymerase II transcription subunit 16-like isoform X1 [Cicer arietinum] &gt;gi|828287445|ref|XP_012568418.1| PREDICTED: mediator of RNA polymerase II transcription subunit 16-like isoform X2 [Cicer arietinum]
Ca1_v2.0	2299800	T	T/T	A/A	A/A	T/T	A/A	T/T	T/T	T/T	A/A	A/A	A/A	A/A	A/A	A/A	T/T	T/T	intron_variant	Ca_v2.0_00299	c.1604-83A>T	.	gi|502077830|ref|XP_004485757.1|/0/PREDICTED: mediator of RNA polymerase II transcription subunit 16-like isoform X1 [Cicer arietinum] &gt;gi|828287445|ref|XP_012568418.1| PREDICTED: mediator of RNA polymerase II transcription subunit 16-like isoform X2 [Cicer arietinum]
Ca1_v2.0	2299848	C	C/C	T/T	T/T	C/C	T/T	C/C	C/C	C/C	T/T	T/T	T/T	T/T	T/T	T/T	C/C	C/C	intron_variant	Ca_v2.0_00299	c.1604-131G>A	.	gi|502077830|ref|XP_004485757.1|/0/PREDICTED: mediator of RNA polymerase II transcription subunit 16-like isoform X1 [Cicer arietinum] &gt;gi|828287445|ref|XP_012568418.1| PREDICTED: mediator of RNA polymerase II transcription subunit 16-like isoform X2 [Cicer arietinum]
Ca1_v2.0	2299852	A	A/A	T/T	T/T	A/A	T/T	T/T	A/A	A/A	T/T	T/T	T/T	T/T	T/T	T/T	A/A	A/A	intron_variant	Ca_v2.0_00299	c.1604-135T>A	.	gi|502077830|ref|XP_004485757.1|/0/PREDICTED: mediator of RNA polymerase II transcription subunit 16-like isoform X1 [Cicer arietinum] &gt;gi|828287445|ref|XP_012568418.1| PREDICTED: mediator of RNA polymerase II transcription subunit 16-like isoform X2 [Cicer arietinum]
Ca1_v2.0	2299876	T	T/T	T/T	T/T	T/T	T/T	A/A	T/T	T/T	T/T	T/T	T/T	T/T	T/T	T/T	T/T	T/T	intron_variant	Ca_v2.0_00299	c.1604-159A>T	.	gi|502077830|ref|XP_004485757.1|/0/PREDICTED: mediator of RNA polymerase II transcription subunit 16-like isoform X1 [Cicer arietinum] &gt;gi|828287445|ref|XP_012568418.1| PREDICTED: mediator of RNA polymerase II transcription subunit 16-like isoform X2 [Cicer arietinum]
Ca1_v2.0	2299962	A	A/A	A/A	A/A	A/A	A/A	G/G	A/A	A/A	A/A	A/A	A/A	A/A	A/A	A/A	A/A	A/A	intron_variant	Ca_v2.0_00299	c.1604-245T>C	.	gi|502077830|ref|XP_004485757.1|/0/PREDICTED: mediator of RNA polymerase II transcription subunit 16-like isoform X1 [Cicer arietinum] &gt;gi|828287445|ref|XP_012568418.1| PREDICTED: mediator of RNA polymerase II transcription subunit 16-like isoform X2 [Cicer arietinum]
Ca1_v2.0	2299988	T	T/T	T/T	T/T	T/T	T/T	A/A	T/T	T/T	T/T	T/T	T/T	T/T	T/T	T/T	T/T	T/T	intron_variant	Ca_v2.0_00299	c.1604-271A>T	.	gi|502077830|ref|XP_004485757.1|/0/PREDICTED: mediator of RNA polymerase II transcription subunit 16-like isoform X1 [Cicer arietinum] &gt;gi|828287445|ref|XP_012568418.1| PREDICTED: mediator of RNA polymerase II transcription subunit 16-like isoform X2 [Cicer arietinum]
Ca1_v2.0	2299989	T	T/T	T/T	T/T	T/T	T/T	A/A	T/T	T/T	T/T	T/T	T/T	T/T	T/T	T/T	T/T	T/T	intron_variant	Ca_v2.0_00299	c.1604-272A>T	.	gi|502077830|ref|XP_004485757.1|/0/PREDICTED: mediator of RNA polymerase II transcription subunit 16-like isoform X1 [Cicer arietinum] &gt;gi|828287445|ref|XP_012568418.1| PREDICTED: mediator of RNA polymerase II transcription subunit 16-like isoform X2 [Cicer arietinum]
Ca1_v2.0	2299990	T	T/T	T/T	T/T	T/T	T/T	A/A	T/T	T/T	T/T	T/T	T/T	T/T	T/T	T/T	T/T	T/T	intron_variant	Ca_v2.0_00299	c.1604-273A>T	.	gi|502077830|ref|XP_004485757.1|/0/PREDICTED: mediator of RNA polymerase II transcription subunit 16-like isoform X1 [Cicer arietinum] &gt;gi|828287445|ref|XP_012568418.1| PREDICTED: mediator of RNA polymerase II transcription subunit 16-like isoform X2 [Cicer arietinum]
Ca1_v2.0	2299991	T	T/T	T/T	T/T	T/T	T/T	A/A	T/T	T/T	T/T	T/T	T/T	T/T	T/T	T/T	T/T	T/T	intron_variant	Ca_v2.0_00299	c.1604-274A>T	.	gi|502077830|ref|XP_004485757.1|/0/PREDICTED: mediator of RNA polymerase II transcription subunit 16-like isoform X1 [Cicer arietinum] &gt;gi|828287445|ref|XP_012568418.1| PREDICTED: mediator of RNA polymerase II transcription subunit 16-like isoform X2 [Cicer arietinum]
Ca1_v2.0	2299996	A	A/A	A/A	A/A	A/A	A/A	G/G	A/A	A/A	A/A	A/A	A/A	A/A	A/A	A/A	A/A	A/A	intron_variant	Ca_v2.0_00299	c.1604-279T>C	.	gi|502077830|ref|XP_004485757.1|/0/PREDICTED: mediator of RNA polymerase II transcription subunit 16-like isoform X1 [Cicer arietinum] &gt;gi|828287445|ref|XP_012568418.1| PREDICTED: mediator of RNA polymerase II transcription subunit 16-like isoform X2 [Cicer arietinum]
Ca1_v2.0	2300059	T	T/T	G/G	G/G	T/T	G/G	A/A	T/T	T/T	G/G	G/G	G/G	G/G	G/G	G/G	T/T	T/T	intron_variant	Ca_v2.0_00299	c.1604-342A>T	.	gi|502077830|ref|XP_004485757.1|/0/PREDICTED: mediator of RNA polymerase II transcription subunit 16-like isoform X1 [Cicer arietinum] &gt;gi|828287445|ref|XP_012568418.1| PREDICTED: mediator of RNA polymerase II transcription subunit 16-like isoform X2 [Cicer arietinum]
Ca1_v2.0	2300084	A	A/A	T/T	T/T	A/A	T/T	T/T	A/A	A/A	T/T	T/T	T/T	T/T	T/T	T/T	A/A	A/A	intron_variant	Ca_v2.0_00299	c.1604-367T>A	.	gi|502077830|ref|XP_004485757.1|/0/PREDICTED: mediator of RNA polymerase II transcription subunit 16-like isoform X1 [Cicer arietinum] &gt;gi|828287445|ref|XP_012568418.1| PREDICTED: mediator of RNA polymerase II transcription subunit 16-like isoform X2 [Cicer arietinum]
Ca1_v2.0	2300107	T	T/T	A/A	A/A	T/T	A/A	T/T	T/T	T/T	A/A	A/A	A/A	A/A	A/A	A/A	T/T	T/T	intron_variant	Ca_v2.0_00299	c.1604-390A>T	.	gi|502077830|ref|XP_004485757.1|/0/PREDICTED: mediator of RNA polymerase II transcription subunit 16-like isoform X1 [Cicer arietinum] &gt;gi|828287445|ref|XP_012568418.1| PREDICTED: mediator of RNA polymerase II transcription subunit 16-like isoform X2 [Cicer arietinum]
Ca1_v2.0	2300112	A	A/A	A/A	A/A	A/A	A/A	C/C	A/A	A/A	A/A	A/A	A/A	A/A	A/A	A/A	A/A	A/A	intron_variant	Ca_v2.0_00299	c.1604-395T>G	.	gi|502077830|ref|XP_004485757.1|/0/PREDICTED: mediator of RNA polymerase II transcription subunit 16-like isoform X1 [Cicer arietinum] &gt;gi|828287445|ref|XP_012568418.1| PREDICTED: mediator of RNA polymerase II transcription subunit 16-like isoform X2 [Cicer arietinum]
Ca1_v2.0	2300127	T	T/T	T/T	T/T	T/T	T/T	A/A	T/T	T/T	T/T	T/T	T/T	T/T	T/T	T/T	T/T	T/T	intron_variant	Ca_v2.0_00299	c.1604-410A>T	.	gi|502077830|ref|XP_004485757.1|/0/PREDICTED: mediator of RNA polymerase II transcription subunit 16-like isoform X1 [Cicer arietinum] &gt;gi|828287445|ref|XP_012568418.1| PREDICTED: mediator of RNA polymerase II transcription subunit 16-like isoform X2 [Cicer arietinum]
Ca1_v2.0	2300129	T	T/T	T/T	T/T	T/T	T/T	A/A	T/T	T/T	T/T	T/T	T/T	T/T	T/T	T/T	T/T	T/T	intron_variant	Ca_v2.0_00299	c.1604-412A>T	.	gi|502077830|ref|XP_004485757.1|/0/PREDICTED: mediator of RNA polymerase II transcription subunit 16-like isoform X1 [Cicer arietinum] &gt;gi|828287445|ref|XP_012568418.1| PREDICTED: mediator of RNA polymerase II transcription subunit 16-like isoform X2 [Cicer arietinum]
Ca1_v2.0	2300137	T	T/T	T/T	T/T	T/T	T/T	G/G	T/T	T/T	T/T	T/T	T/T	T/T	T/T	T/T	T/T	T/T	intron_variant	Ca_v2.0_00299	c.1604-420A>C	.	gi|502077830|ref|XP_004485757.1|/0/PREDICTED: mediator of RNA polymerase II transcription subunit 16-like isoform X1 [Cicer arietinum] &gt;gi|828287445|ref|XP_012568418.1| PREDICTED: mediator of RNA polymerase II transcription subunit 16-like isoform X2 [Cicer arietinum]
Ca1_v2.0	2300211	T	T/T	T/T	T/T	T/T	T/T	C/C	T/T	T/T	T/T	T/T	T/T	T/T	T/T	T/T	T/T	T/T	intron_variant	Ca_v2.0_00299	c.1604-494A>G	.	gi|502077830|ref|XP_004485757.1|/0/PREDICTED: mediator of RNA polymerase II transcription subunit 16-like isoform X1 [Cicer arietinum] &gt;gi|828287445|ref|XP_012568418.1| PREDICTED: mediator of RNA polymerase II transcription subunit 16-like isoform X2 [Cicer arietinum]
Ca1_v2.0	2300262	T	T/T	A/A	A/A	T/T	A/A	A/A	T/T	T/T	A/A	A/A	A/A	A/A	A/A	A/A	T/T	T/T	intron_variant	Ca_v2.0_00299	c.1604-545A>T	.	gi|502077830|ref|XP_004485757.1|/0/PREDICTED: mediator of RNA polymerase II transcription subunit 16-like isoform X1 [Cicer arietinum] &gt;gi|828287445|ref|XP_012568418.1| PREDICTED: mediator of RNA polymerase II transcription subunit 16-like isoform X2 [Cicer arietinum]
Ca1_v2.0	2300274	T	T/T	T/T	T/T	T/T	T/T	C/C	T/T	T/T	T/T	T/T	T/T	T/T	T/T	T/T	T/T	T/T	intron_variant	Ca_v2.0_00299	c.1604-557A>G	.	gi|502077830|ref|XP_004485757.1|/0/PREDICTED: mediator of RNA polymerase II transcription subunit 16-like isoform X1 [Cicer arietinum] &gt;gi|828287445|ref|XP_012568418.1| PREDICTED: mediator of RNA polymerase II transcription subunit 16-like isoform X2 [Cicer arietinum]
Ca1_v2.0	2300307	G	G/G	G/G	G/G	G/G	G/G	A/A	G/G	G/G	G/G	G/G	G/G	G/G	G/G	G/G	G/G	G/G	intron_variant	Ca_v2.0_00299	c.1604-590C>T	.	gi|502077830|ref|XP_004485757.1|/0/PREDICTED: mediator of RNA polymerase II transcription subunit 16-like isoform X1 [Cicer arietinum] &gt;gi|828287445|ref|XP_012568418.1| PREDICTED: mediator of RNA polymerase II transcription subunit 16-like isoform X2 [Cicer arietinum]
Ca1_v2.0	2300319	T	T/T	T/T	T/T	T/T	T/T	G/G	T/T	T/T	T/T	T/T	T/T	T/T	T/T	T/T	T/T	T/T	intron_variant	Ca_v2.0_00299	c.1604-602A>C	.	gi|502077830|ref|XP_004485757.1|/0/PREDICTED: mediator of RNA polymerase II transcription subunit 16-like isoform X1 [Cicer arietinum] &gt;gi|828287445|ref|XP_012568418.1| PREDICTED: mediator of RNA polymerase II transcription subunit 16-like isoform X2 [Cicer arietinum]
Ca1_v2.0	2300371	C	C/C	C/C	C/C	C/C	C/C	T/T	C/C	C/C	C/C	C/C	C/C	C/C	C/C	C/C	C/C	C/C	intron_variant	Ca_v2.0_00299	c.1604-654G>A	.	gi|502077830|ref|XP_004485757.1|/0/PREDICTED: mediator of RNA polymerase II transcription subunit 16-like isoform X1 [Cicer arietinum] &gt;gi|828287445|ref|XP_012568418.1| PREDICTED: mediator of RNA polymerase II transcription subunit 16-like isoform X2 [Cicer arietinum]
Ca1_v2.0	2300409	T	T/T	T/T	T/T	T/T	T/T	A/A	T/T	T/T	T/T	T/T	T/T	T/T	T/T	T/T	T/T	T/T	intron_variant	Ca_v2.0_00299	c.1604-692A>T	.	gi|502077830|ref|XP_004485757.1|/0/PREDICTED: mediator of RNA polymerase II transcription subunit 16-like isoform X1 [Cicer arietinum] &gt;gi|828287445|ref|XP_012568418.1| PREDICTED: mediator of RNA polymerase II transcription subunit 16-like isoform X2 [Cicer arietinum]
Ca1_v2.0	2300439	A	A/A	A/A	A/A	A/A	A/A	T/T	A/A	A/A	A/A	A/A	A/A	A/A	A/A	A/A	A/A	A/A	intron_variant	Ca_v2.0_00299	c.1604-722T>A	.	gi|502077830|ref|XP_004485757.1|/0/PREDICTED: mediator of RNA polymerase II transcription subunit 16-like isoform X1 [Cicer arietinum] &gt;gi|828287445|ref|XP_012568418.1| PREDICTED: mediator of RNA polymerase II transcription subunit 16-like isoform X2 [Cicer arietinum]
Ca1_v2.0	2300466	A	A/A	T/T	T/T	A/A	T/T	T/T	A/A	A/A	T/T	T/T	T/T	T/T	T/T	T/T	A/A	A/A	intron_variant	Ca_v2.0_00299	c.1604-749T>A	.	gi|502077830|ref|XP_004485757.1|/0/PREDICTED: mediator of RNA polymerase II transcription subunit 16-like isoform X1 [Cicer arietinum] &gt;gi|828287445|ref|XP_012568418.1| PREDICTED: mediator of RNA polymerase II transcription subunit 16-like isoform X2 [Cicer arietinum]
Ca1_v2.0	2300475	G	G/G	A/A	A/A	G/G	A/A	G/G	G/G	G/G	A/A	A/A	A/A	A/A	A/A	A/A	G/G	G/G	intron_variant	Ca_v2.0_00299	c.1604-758C>T	.	gi|502077830|ref|XP_004485757.1|/0/PREDICTED: mediator of RNA polymerase II transcription subunit 16-like isoform X1 [Cicer arietinum] &gt;gi|828287445|ref|XP_012568418.1| PREDICTED: mediator of RNA polymerase II transcription subunit 16-like isoform X2 [Cicer arietinum]
Ca1_v2.0	2300501	C	C/C	C/C	C/C	C/C	C/C	T/T	C/C	C/C	C/C	C/C	C/C	C/C	C/C	C/C	C/C	C/C	intron_variant	Ca_v2.0_00299	c.1604-784G>A	.	gi|502077830|ref|XP_004485757.1|/0/PREDICTED: mediator of RNA polymerase II transcription subunit 16-like isoform X1 [Cicer arietinum] &gt;gi|828287445|ref|XP_012568418.1| PREDICTED: mediator of RNA polymerase II transcription subunit 16-like isoform X2 [Cicer arietinum]
Ca1_v2.0	2300505	C	C/C	C/C	C/C	C/C	C/C	G/G	C/C	C/C	C/C	C/C	C/C	C/C	C/C	C/C	C/C	C/C	intron_variant	Ca_v2.0_00299	c.1604-788G>C	.	gi|502077830|ref|XP_004485757.1|/0/PREDICTED: mediator of RNA polymerase II transcription subunit 16-like isoform X1 [Cicer arietinum] &gt;gi|828287445|ref|XP_012568418.1| PREDICTED: mediator of RNA polymerase II transcription subunit 16-like isoform X2 [Cicer arietinum]
Ca1_v2.0	2300537	C	C/C	C/C	C/C	C/C	C/C	T/T	C/C	C/C	C/C	C/C	C/C	C/C	C/C	C/C	C/C	C/C	intron_variant	Ca_v2.0_00299	c.1604-820G>A	.	gi|502077830|ref|XP_004485757.1|/0/PREDICTED: mediator of RNA polymerase II transcription subunit 16-like isoform X1 [Cicer arietinum] &gt;gi|828287445|ref|XP_012568418.1| PREDICTED: mediator of RNA polymerase II transcription subunit 16-like isoform X2 [Cicer arietinum]
Ca1_v2.0	2300566	A	A/A	A/A	A/A	A/A	A/A	T/T	A/A	A/A	A/A	A/A	A/A	A/A	A/A	A/A	A/A	A/A	intron_variant	Ca_v2.0_00299	c.1604-849T>A	.	gi|502077830|ref|XP_004485757.1|/0/PREDICTED: mediator of RNA polymerase II transcription subunit 16-like isoform X1 [Cicer arietinum] &gt;gi|828287445|ref|XP_012568418.1| PREDICTED: mediator of RNA polymerase II transcription subunit 16-like isoform X2 [Cicer arietinum]
Ca1_v2.0	2300580	A	A/A	G/G	G/G	A/A	G/G	G/G	A/A	A/A	G/G	G/G	G/G	G/G	G/G	G/G	A/A	A/A	intron_variant	Ca_v2.0_00299	c.1604-863T>C	.	gi|502077830|ref|XP_004485757.1|/0/PREDICTED: mediator of RNA polymerase II transcription subunit 16-like isoform X1 [Cicer arietinum] &gt;gi|828287445|ref|XP_012568418.1| PREDICTED: mediator of RNA polymerase II transcription subunit 16-like isoform X2 [Cicer arietinum]
Ca1_v2.0	2300592	G	G/G	G/G	G/G	G/G	G/G	A/A	G/G	G/G	G/G	G/G	G/G	G/G	G/G	G/G	G/G	G/G	intron_variant	Ca_v2.0_00299	c.1604-875C>T	.	gi|502077830|ref|XP_004485757.1|/0/PREDICTED: mediator of RNA polymerase II transcription subunit 16-like isoform X1 [Cicer arietinum] &gt;gi|828287445|ref|XP_012568418.1| PREDICTED: mediator of RNA polymerase II transcription subunit 16-like isoform X2 [Cicer arietinum]
Ca1_v2.0	2300599	T	T/T	A/A	A/A	T/T	A/A	A/A	T/T	T/T	A/A	A/A	A/A	A/A	A/A	A/A	T/T	T/T	intron_variant	Ca_v2.0_00299	c.1604-882A>T	.	gi|502077830|ref|XP_004485757.1|/0/PREDICTED: mediator of RNA polymerase II transcription subunit 16-like isoform X1 [Cicer arietinum] &gt;gi|828287445|ref|XP_012568418.1| PREDICTED: mediator of RNA polymerase II transcription subunit 16-like isoform X2 [Cicer arietinum]
Ca1_v2.0	2300610	G	G/G	G/G	G/G	G/G	G/G	A/A	G/G	G/G	G/G	G/G	G/G	G/G	G/G	G/G	G/G	G/G	intron_variant	Ca_v2.0_00299	c.1604-893C>T	.	gi|502077830|ref|XP_004485757.1|/0/PREDICTED: mediator of RNA polymerase II transcription subunit 16-like isoform X1 [Cicer arietinum] &gt;gi|828287445|ref|XP_012568418.1| PREDICTED: mediator of RNA polymerase II transcription subunit 16-like isoform X2 [Cicer arietinum]
Ca1_v2.0	2300618	C	C/C	T/T	T/T	C/C	T/T	C/C	C/C	C/C	T/T	T/T	T/T	T/T	T/T	T/T	C/C	C/C	intron_variant	Ca_v2.0_00299	c.1604-901G>A	.	gi|502077830|ref|XP_004485757.1|/0/PREDICTED: mediator of RNA polymerase II transcription subunit 16-like isoform X1 [Cicer arietinum] &gt;gi|828287445|ref|XP_012568418.1| PREDICTED: mediator of RNA polymerase II transcription subunit 16-like isoform X2 [Cicer arietinum]
Ca1_v2.0	2300632	A	A/A	C/C	C/C	A/A	C/C	C/C	A/A	A/A	C/C	C/C	C/C	C/C	C/C	C/C	A/A	A/A	intron_variant	Ca_v2.0_00299	c.1603+908T>G	.	gi|502077830|ref|XP_004485757.1|/0/PREDICTED: mediator of RNA polymerase II transcription subunit 16-like isoform X1 [Cicer arietinum] &gt;gi|828287445|ref|XP_012568418.1| PREDICTED: mediator of RNA polymerase II transcription subunit 16-like isoform X2 [Cicer arietinum]
Ca1_v2.0	2300637	G	G/G	A/A	A/A	G/G	A/A	A/A	G/G	G/G	A/A	A/A	A/A	A/A	A/A	A/A	G/G	G/G	intron_variant	Ca_v2.0_00299	c.1603+903C>T	.	gi|502077830|ref|XP_004485757.1|/0/PREDICTED: mediator of RNA polymerase II transcription subunit 16-like isoform X1 [Cicer arietinum] &gt;gi|828287445|ref|XP_012568418.1| PREDICTED: mediator of RNA polymerase II transcription subunit 16-like isoform X2 [Cicer arietinum]
Ca1_v2.0	2300648	C	C/C	T/T	T/T	C/C	T/T	T/T	C/C	C/C	T/T	T/T	T/T	T/T	T/T	T/T	C/C	C/C	intron_variant	Ca_v2.0_00299	c.1603+892G>A	.	gi|502077830|ref|XP_004485757.1|/0/PREDICTED: mediator of RNA polymerase II transcription subunit 16-like isoform X1 [Cicer arietinum] &gt;gi|828287445|ref|XP_012568418.1| PREDICTED: mediator of RNA polymerase II transcription subunit 16-like isoform X2 [Cicer arietinum]
Ca1_v2.0	2300675	A	A/A	A/A	A/A	A/A	A/A	T/T	A/A	A/A	A/A	A/A	A/A	A/A	A/A	A/A	A/A	A/A	intron_variant	Ca_v2.0_00299	c.1603+865T>A	.	gi|502077830|ref|XP_004485757.1|/0/PREDICTED: mediator of RNA polymerase II transcription subunit 16-like isoform X1 [Cicer arietinum] &gt;gi|828287445|ref|XP_012568418.1| PREDICTED: mediator of RNA polymerase II transcription subunit 16-like isoform X2 [Cicer arietinum]
Ca1_v2.0	2300721	T	T/T	C/C	C/C	T/T	C/C	C/C	T/T	T/T	C/C	C/C	C/C	C/C	C/C	C/C	T/T	T/T	intron_variant	Ca_v2.0_00299	c.1603+819A>G	.	gi|502077830|ref|XP_004485757.1|/0/PREDICTED: mediator of RNA polymerase II transcription subunit 16-like isoform X1 [Cicer arietinum] &gt;gi|828287445|ref|XP_012568418.1| PREDICTED: mediator of RNA polymerase II transcription subunit 16-like isoform X2 [Cicer arietinum]
Ca1_v2.0	2300728	A	A/A	T/T	T/T	A/A	T/T	T/T	A/A	A/A	T/T	T/T	T/T	T/T	T/T	T/T	A/A	A/A	intron_variant	Ca_v2.0_00299	c.1603+812T>A	.	gi|502077830|ref|XP_004485757.1|/0/PREDICTED: mediator of RNA polymerase II transcription subunit 16-like isoform X1 [Cicer arietinum] &gt;gi|828287445|ref|XP_012568418.1| PREDICTED: mediator of RNA polymerase II transcription subunit 16-like isoform X2 [Cicer arietinum]
Ca1_v2.0	2300752	T	T/T	C/C	C/C	T/T	C/C	C/C	T/T	T/T	C/C	C/C	C/C	C/C	C/C	C/C	T/T	T/T	intron_variant	Ca_v2.0_00299	c.1603+788A>G	.	gi|502077830|ref|XP_004485757.1|/0/PREDICTED: mediator of RNA polymerase II transcription subunit 16-like isoform X1 [Cicer arietinum] &gt;gi|828287445|ref|XP_012568418.1| PREDICTED: mediator of RNA polymerase II transcription subunit 16-like isoform X2 [Cicer arietinum]
Ca1_v2.0	2300771	T	T/T	G/G	G/G	T/T	G/G	G/G	T/T	T/T	G/G	G/G	G/G	G/G	G/G	G/G	T/T	T/T	intron_variant	Ca_v2.0_00299	c.1603+769A>C	.	gi|502077830|ref|XP_004485757.1|/0/PREDICTED: mediator of RNA polymerase II transcription subunit 16-like isoform X1 [Cicer arietinum] &gt;gi|828287445|ref|XP_012568418.1| PREDICTED: mediator of RNA polymerase II transcription subunit 16-like isoform X2 [Cicer arietinum]
Ca1_v2.0	2300787	T	T/T	G/G	G/G	T/T	G/G	G/G	T/T	T/T	G/G	G/G	G/G	G/G	G/G	G/G	T/T	T/T	intron_variant	Ca_v2.0_00299	c.1603+753A>C	.	gi|502077830|ref|XP_004485757.1|/0/PREDICTED: mediator of RNA polymerase II transcription subunit 16-like isoform X1 [Cicer arietinum] &gt;gi|828287445|ref|XP_012568418.1| PREDICTED: mediator of RNA polymerase II transcription subunit 16-like isoform X2 [Cicer arietinum]
Ca1_v2.0	2300834	G	G/G	G/G	G/G	G/G	G/G	T/T	G/G	G/G	G/G	G/G	G/G	G/G	G/G	G/G	G/G	G/G	intron_variant	Ca_v2.0_00299	c.1603+706C>A	.	gi|502077830|ref|XP_004485757.1|/0/PREDICTED: mediator of RNA polymerase II transcription subunit 16-like isoform X1 [Cicer arietinum] &gt;gi|828287445|ref|XP_012568418.1| PREDICTED: mediator of RNA polymerase II transcription subunit 16-like isoform X2 [Cicer arietinum]
Ca1_v2.0	2300838	C	C/C	T/T	T/T	C/C	T/T	T/T	C/C	C/C	T/T	T/T	T/T	T/T	T/T	T/T	C/C	C/C	intron_variant	Ca_v2.0_00299	c.1603+702G>A	.	gi|502077830|ref|XP_004485757.1|/0/PREDICTED: mediator of RNA polymerase II transcription subunit 16-like isoform X1 [Cicer arietinum] &gt;gi|828287445|ref|XP_012568418.1| PREDICTED: mediator of RNA polymerase II transcription subunit 16-like isoform X2 [Cicer arietinum]
Ca1_v2.0	2300871	G	G/G	A/A	A/A	G/G	A/A	A/A	G/G	G/G	A/A	A/A	A/A	A/A	A/A	A/A	G/G	G/G	intron_variant	Ca_v2.0_00299	c.1603+669C>T	.	gi|502077830|ref|XP_004485757.1|/0/PREDICTED: mediator of RNA polymerase II transcription subunit 16-like isoform X1 [Cicer arietinum] &gt;gi|828287445|ref|XP_012568418.1| PREDICTED: mediator of RNA polymerase II transcription subunit 16-like isoform X2 [Cicer arietinum]
Ca1_v2.0	2300891	T	T/T	G/G	G/G	T/T	G/G	G/G	T/T	T/T	G/G	G/G	G/G	G/G	G/G	G/G	T/T	T/T	intron_variant	Ca_v2.0_00299	c.1603+649A>C	.	gi|502077830|ref|XP_004485757.1|/0/PREDICTED: mediator of RNA polymerase II transcription subunit 16-like isoform X1 [Cicer arietinum] &gt;gi|828287445|ref|XP_012568418.1| PREDICTED: mediator of RNA polymerase II transcription subunit 16-like isoform X2 [Cicer arietinum]
Ca1_v2.0	2300904	T	T/T	C/C	C/C	T/T	C/C	C/C	T/T	T/T	C/C	C/C	C/C	C/C	C/C	C/C	T/T	T/T	intron_variant	Ca_v2.0_00299	c.1603+636A>G	.	gi|502077830|ref|XP_004485757.1|/0/PREDICTED: mediator of RNA polymerase II transcription subunit 16-like isoform X1 [Cicer arietinum] &gt;gi|828287445|ref|XP_012568418.1| PREDICTED: mediator of RNA polymerase II transcription subunit 16-like isoform X2 [Cicer arietinum]
Ca1_v2.0	2300908	A	A/A	T/T	T/T	A/A	T/T	A/A	A/A	A/A	T/T	T/T	T/T	T/T	T/T	T/T	A/A	A/A	intron_variant	Ca_v2.0_00299	c.1603+632T>A	.	gi|502077830|ref|XP_004485757.1|/0/PREDICTED: mediator of RNA polymerase II transcription subunit 16-like isoform X1 [Cicer arietinum] &gt;gi|828287445|ref|XP_012568418.1| PREDICTED: mediator of RNA polymerase II transcription subunit 16-like isoform X2 [Cicer arietinum]
Ca1_v2.0	2300925	T	T/T	T/T	T/T	T/T	T/T	C/C	T/T	T/T	T/T	T/T	T/T	T/T	T/T	T/T	T/T	T/T	intron_variant	Ca_v2.0_00299	c.1603+615A>G	.	gi|502077830|ref|XP_004485757.1|/0/PREDICTED: mediator of RNA polymerase II transcription subunit 16-like isoform X1 [Cicer arietinum] &gt;gi|828287445|ref|XP_012568418.1| PREDICTED: mediator of RNA polymerase II transcription subunit 16-like isoform X2 [Cicer arietinum]
Ca1_v2.0	2300938	C	C/C	C/C	C/C	C/C	C/C	A/A	C/C	C/C	C/C	C/C	C/C	C/C	C/C	C/C	C/C	C/C	intron_variant	Ca_v2.0_00299	c.1603+602G>T	.	gi|502077830|ref|XP_004485757.1|/0/PREDICTED: mediator of RNA polymerase II transcription subunit 16-like isoform X1 [Cicer arietinum] &gt;gi|828287445|ref|XP_012568418.1| PREDICTED: mediator of RNA polymerase II transcription subunit 16-like isoform X2 [Cicer arietinum]
Ca1_v2.0	2301013	A	A/A	C/C	C/C	A/A	C/C	C/C	A/A	A/A	C/C	C/C	C/C	C/C	C/C	C/C	A/A	A/A	intron_variant	Ca_v2.0_00299	c.1603+527T>G	.	gi|502077830|ref|XP_004485757.1|/0/PREDICTED: mediator of RNA polymerase II transcription subunit 16-like isoform X1 [Cicer arietinum] &gt;gi|828287445|ref|XP_012568418.1| PREDICTED: mediator of RNA polymerase II transcription subunit 16-like isoform X2 [Cicer arietinum]
Ca1_v2.0	2301025	T	T/T	A/A	A/A	T/T	A/A	A/A	T/T	T/T	A/A	A/A	A/A	A/A	A/A	A/A	T/T	T/T	intron_variant	Ca_v2.0_00299	c.1603+515A>T	.	gi|502077830|ref|XP_004485757.1|/0/PREDICTED: mediator of RNA polymerase II transcription subunit 16-like isoform X1 [Cicer arietinum] &gt;gi|828287445|ref|XP_012568418.1| PREDICTED: mediator of RNA polymerase II transcription subunit 16-like isoform X2 [Cicer arietinum]
Ca1_v2.0	2301043	A	A/A	T/T	T/T	A/A	T/T	T/T	A/A	A/A	T/T	T/T	T/T	T/T	T/T	T/T	A/A	A/A	intron_variant	Ca_v2.0_00299	c.1603+497T>A	.	gi|502077830|ref|XP_004485757.1|/0/PREDICTED: mediator of RNA polymerase II transcription subunit 16-like isoform X1 [Cicer arietinum] &gt;gi|828287445|ref|XP_012568418.1| PREDICTED: mediator of RNA polymerase II transcription subunit 16-like isoform X2 [Cicer arietinum]
Ca1_v2.0	2301104	G	G/G	A/A	A/A	G/G	A/A	A/A	G/G	G/G	A/A	A/A	A/A	A/A	A/A	A/A	G/G	G/G	intron_variant	Ca_v2.0_00299	c.1603+436C>T	.	gi|502077830|ref|XP_004485757.1|/0/PREDICTED: mediator of RNA polymerase II transcription subunit 16-like isoform X1 [Cicer arietinum] &gt;gi|828287445|ref|XP_012568418.1| PREDICTED: mediator of RNA polymerase II transcription subunit 16-like isoform X2 [Cicer arietinum]
Ca1_v2.0	2301125	C	C/C	T/T	T/T	C/C	T/T	T/T	C/C	C/C	T/T	T/T	T/T	T/T	T/T	T/T	C/C	C/C	intron_variant	Ca_v2.0_00299	c.1603+415G>A	.	gi|502077830|ref|XP_004485757.1|/0/PREDICTED: mediator of RNA polymerase II transcription subunit 16-like isoform X1 [Cicer arietinum] &gt;gi|828287445|ref|XP_012568418.1| PREDICTED: mediator of RNA polymerase II transcription subunit 16-like isoform X2 [Cicer arietinum]
Ca1_v2.0	2301152	A	A/A	A/G	G/G	A/A	G/G	G/G	A/A	A/A	./.	G/G	G/G	G/G	G/G	G/G	A/A	A/A	intron_variant	Ca_v2.0_00299	c.1603+388T>C	.	gi|502077830|ref|XP_004485757.1|/0/PREDICTED: mediator of RNA polymerase II transcription subunit 16-like isoform X1 [Cicer arietinum] &gt;gi|828287445|ref|XP_012568418.1| PREDICTED: mediator of RNA polymerase II transcription subunit 16-like isoform X2 [Cicer arietinum]
Ca1_v2.0	2301213	T	T/T	A/A	A/A	T/T	A/A	A/A	T/T	T/T	T/A	A/A	A/A	A/A	A/A	A/A	T/T	T/T	intron_variant	Ca_v2.0_00299	c.1603+327A>T	.	gi|502077830|ref|XP_004485757.1|/0/PREDICTED: mediator of RNA polymerase II transcription subunit 16-like isoform X1 [Cicer arietinum] &gt;gi|828287445|ref|XP_012568418.1| PREDICTED: mediator of RNA polymerase II transcription subunit 16-like isoform X2 [Cicer arietinum]
Ca1_v2.0	2301220	G	G/G	C/C	C/C	G/G	C/C	C/C	G/G	G/G	C/C	C/C	C/C	C/C	C/C	C/C	G/G	G/G	intron_variant	Ca_v2.0_00299	c.1603+320C>G	.	gi|502077830|ref|XP_004485757.1|/0/PREDICTED: mediator of RNA polymerase II transcription subunit 16-like isoform X1 [Cicer arietinum] &gt;gi|828287445|ref|XP_012568418.1| PREDICTED: mediator of RNA polymerase II transcription subunit 16-like isoform X2 [Cicer arietinum]
Ca1_v2.0	2301223	C	C/C	G/G	G/G	C/C	G/G	G/G	C/C	C/C	G/G	G/G	G/G	G/G	G/G	G/G	C/C	C/C	intron_variant	Ca_v2.0_00299	c.1603+317G>C	.	gi|502077830|ref|XP_004485757.1|/0/PREDICTED: mediator of RNA polymerase II transcription subunit 16-like isoform X1 [Cicer arietinum] &gt;gi|828287445|ref|XP_012568418.1| PREDICTED: mediator of RNA polymerase II transcription subunit 16-like isoform X2 [Cicer arietinum]
Ca1_v2.0	2301228	C	C/C	G/G	G/G	C/C	G/G	G/G	C/C	C/C	G/G	G/G	G/G	G/G	G/G	G/G	C/C	C/C	intron_variant	Ca_v2.0_00299	c.1603+312G>C	.	gi|502077830|ref|XP_004485757.1|/0/PREDICTED: mediator of RNA polymerase II transcription subunit 16-like isoform X1 [Cicer arietinum] &gt;gi|828287445|ref|XP_012568418.1| PREDICTED: mediator of RNA polymerase II transcription subunit 16-like isoform X2 [Cicer arietinum]
Ca1_v2.0	2301318	G	G/G	C/C	C/C	G/G	C/C	C/C	G/G	G/G	C/C	C/C	C/C	C/C	C/C	C/C	G/G	G/G	intron_variant	Ca_v2.0_00299	c.1603+222C>G	.	gi|502077830|ref|XP_004485757.1|/0/PREDICTED: mediator of RNA polymerase II transcription subunit 16-like isoform X1 [Cicer arietinum] &gt;gi|828287445|ref|XP_012568418.1| PREDICTED: mediator of RNA polymerase II transcription subunit 16-like isoform X2 [Cicer arietinum]
Ca1_v2.0	2301356	C	C/C	A/A	A/A	C/C	A/A	A/A	C/C	C/C	A/A	A/A	A/A	A/A	A/A	A/A	C/C	C/C	intron_variant	Ca_v2.0_00299	c.1603+184G>T	.	gi|502077830|ref|XP_004485757.1|/0/PREDICTED: mediator of RNA polymerase II transcription subunit 16-like isoform X1 [Cicer arietinum] &gt;gi|828287445|ref|XP_012568418.1| PREDICTED: mediator of RNA polymerase II transcription subunit 16-like isoform X2 [Cicer arietinum]
Ca1_v2.0	2301404	A	A/A	A/A	A/A	A/A	A/A	G/G	A/A	A/A	A/A	A/A	A/A	A/A	A/A	A/A	A/A	A/A	intron_variant	Ca_v2.0_00299	c.1603+136T>C	.	gi|502077830|ref|XP_004485757.1|/0/PREDICTED: mediator of RNA polymerase II transcription subunit 16-like isoform X1 [Cicer arietinum] &gt;gi|828287445|ref|XP_012568418.1| PREDICTED: mediator of RNA polymerase II transcription subunit 16-like isoform X2 [Cicer arietinum]
Ca1_v2.0	2301420	T	T/T	C/C	C/C	T/T	C/C	C/C	T/T	T/T	C/C	C/C	C/C	C/C	C/C	C/C	T/T	T/T	intron_variant	Ca_v2.0_00299	c.1603+120A>G	.	gi|502077830|ref|XP_004485757.1|/0/PREDICTED: mediator of RNA polymerase II transcription subunit 16-like isoform X1 [Cicer arietinum] &gt;gi|828287445|ref|XP_012568418.1| PREDICTED: mediator of RNA polymerase II transcription subunit 16-like isoform X2 [Cicer arietinum]
Ca1_v2.0	2301460	T	T/T	T/T	T/A	T/T	A/A	T/A	T/T	T/T	T/A	A/A	./.	A/A	T/A	T/A	T/T	T/T	intron_variant	Ca_v2.0_00299	c.1603+80A>T	.	gi|502077830|ref|XP_004485757.1|/0/PREDICTED: mediator of RNA polymerase II transcription subunit 16-like isoform X1 [Cicer arietinum] &gt;gi|828287445|ref|XP_012568418.1| PREDICTED: mediator of RNA polymerase II transcription subunit 16-like isoform X2 [Cicer arietinum]
Ca1_v2.0	2301461	C	C/C	C/A	C/C	C/C	C/C	C/C	C/C	C/C	C/A	C/A	./.	C/A	C/C	C/A	C/C	C/C	intron_variant	Ca_v2.0_00299	c.1603+79G>T	.	gi|502077830|ref|XP_004485757.1|/0/PREDICTED: mediator of RNA polymerase II transcription subunit 16-like isoform X1 [Cicer arietinum] &gt;gi|828287445|ref|XP_012568418.1| PREDICTED: mediator of RNA polymerase II transcription subunit 16-like isoform X2 [Cicer arietinum]
Ca1_v2.0	2301465	A	A/A	G/G	G/G	A/A	G/G	G/G	A/A	A/A	G/G	G/G	G/G	G/G	G/G	G/G	A/A	A/A	intron_variant	Ca_v2.0_00299	c.1603+75T>C	.	gi|502077830|ref|XP_004485757.1|/0/PREDICTED: mediator of RNA polymerase II transcription subunit 16-like isoform X1 [Cicer arietinum] &gt;gi|828287445|ref|XP_012568418.1| PREDICTED: mediator of RNA polymerase II transcription subunit 16-like isoform X2 [Cicer arietinum]
Ca1_v2.0	2301478	G	G/G	T/T	T/T	G/G	T/T	T/T	G/G	G/G	T/T	T/T	T/T	T/T	T/T	T/T	G/G	G/G	intron_variant	Ca_v2.0_00299	c.1603+62C>A	.	gi|502077830|ref|XP_004485757.1|/0/PREDICTED: mediator of RNA polymerase II transcription subunit 16-like isoform X1 [Cicer arietinum] &gt;gi|828287445|ref|XP_012568418.1| PREDICTED: mediator of RNA polymerase II transcription subunit 16-like isoform X2 [Cicer arietinum]
Ca1_v2.0	2301498	G	G/G	A/A	A/A	G/G	A/A	A/A	G/G	G/G	A/A	A/A	A/A	A/A	A/A	A/A	G/G	G/G	intron_variant	Ca_v2.0_00299	c.1603+42C>T	.	gi|502077830|ref|XP_004485757.1|/0/PREDICTED: mediator of RNA polymerase II transcription subunit 16-like isoform X1 [Cicer arietinum] &gt;gi|828287445|ref|XP_012568418.1| PREDICTED: mediator of RNA polymerase II transcription subunit 16-like isoform X2 [Cicer arietinum]
Ca1_v2.0	2301499	A	A/A	T/T	T/T	A/A	T/T	T/T	A/A	A/A	T/T	T/T	T/T	T/T	T/T	T/T	A/A	A/A	intron_variant	Ca_v2.0_00299	c.1603+41T>A	.	gi|502077830|ref|XP_004485757.1|/0/PREDICTED: mediator of RNA polymerase II transcription subunit 16-like isoform X1 [Cicer arietinum] &gt;gi|828287445|ref|XP_012568418.1| PREDICTED: mediator of RNA polymerase II transcription subunit 16-like isoform X2 [Cicer arietinum]
Ca1_v2.0	2301502	A	A/A	G/G	G/G	A/A	G/G	G/G	A/A	A/A	G/G	G/G	G/G	G/G	G/G	G/G	A/A	A/A	intron_variant	Ca_v2.0_00299	c.1603+38T>C	.	gi|502077830|ref|XP_004485757.1|/0/PREDICTED: mediator of RNA polymerase II transcription subunit 16-like isoform X1 [Cicer arietinum] &gt;gi|828287445|ref|XP_012568418.1| PREDICTED: mediator of RNA polymerase II transcription subunit 16-like isoform X2 [Cicer arietinum]
Ca1_v2.0	2301542	G	G/G	G/G	G/G	G/G	G/G	A/A	G/G	G/G	G/G	G/G	G/G	G/G	G/G	G/G	G/G	G/G	missense_variant&splice_region_variant	Ca_v2.0_00299	c.1601C>T	p.Thr534Ile	gi|502077830|ref|XP_004485757.1|/0/PREDICTED: mediator of RNA polymerase II transcription subunit 16-like isoform X1 [Cicer arietinum] &gt;gi|828287445|ref|XP_012568418.1| PREDICTED: mediator of RNA polymerase II transcription subunit 16-like isoform X2 [Cicer arietinum]
Ca1_v2.0	2301552	A	A/A	T/T	T/T	A/A	T/T	T/T	A/A	A/A	T/T	T/T	T/T	T/T	T/T	T/T	A/A	A/A	missense_variant	Ca_v2.0_00299	c.1591T>A	p.Ser531Thr	gi|502077830|ref|XP_004485757.1|/0/PREDICTED: mediator of RNA polymerase II transcription subunit 16-like isoform X1 [Cicer arietinum] &gt;gi|828287445|ref|XP_012568418.1| PREDICTED: mediator of RNA polymerase II transcription subunit 16-like isoform X2 [Cicer arietinum]
Ca1_v2.0	2301588	G	G/G	A/A	A/A	G/G	A/A	A/A	G/G	G/G	A/A	A/A	A/A	A/A	A/A	A/A	G/G	G/G	missense_variant	Ca_v2.0_00299	c.1555C>T	p.Arg519Cys	gi|502077830|ref|XP_004485757.1|/0/PREDICTED: mediator of RNA polymerase II transcription subunit 16-like isoform X1 [Cicer arietinum] &gt;gi|828287445|ref|XP_012568418.1| PREDICTED: mediator of RNA polymerase II transcription subunit 16-like isoform X2 [Cicer arietinum]
Ca1_v2.0	2301771	T	T/T	A/A	A/A	T/T	A/A	A/A	T/T	T/T	A/A	A/A	A/A	A/A	A/A	A/A	T/T	T/T	splice_region_variant&intron_variant	Ca_v2.0_00299	c.1378-6A>T	.	gi|502077830|ref|XP_004485757.1|/0/PREDICTED: mediator of RNA polymerase II transcription subunit 16-like isoform X1 [Cicer arietinum] &gt;gi|828287445|ref|XP_012568418.1| PREDICTED: mediator of RNA polymerase II transcription subunit 16-like isoform X2 [Cicer arietinum]
Ca1_v2.0	2301798	T	T/T	C/C	C/C	T/T	C/C	C/C	T/T	T/T	C/C	C/C	C/C	C/C	C/C	C/C	T/T	T/T	intron_variant	Ca_v2.0_00299	c.1378-33A>G	.	gi|502077830|ref|XP_004485757.1|/0/PREDICTED: mediator of RNA polymerase II transcription subunit 16-like isoform X1 [Cicer arietinum] &gt;gi|828287445|ref|XP_012568418.1| PREDICTED: mediator of RNA polymerase II transcription subunit 16-like isoform X2 [Cicer arietinum]
Ca1_v2.0	2301827	C	C/C	A/A	A/A	C/C	A/A	A/A	C/C	C/C	A/A	A/A	A/A	A/A	A/A	A/A	C/C	C/C	intron_variant	Ca_v2.0_00299	c.1377+32G>T	.	gi|502077830|ref|XP_004485757.1|/0/PREDICTED: mediator of RNA polymerase II transcription subunit 16-like isoform X1 [Cicer arietinum] &gt;gi|828287445|ref|XP_012568418.1| PREDICTED: mediator of RNA polymerase II transcription subunit 16-like isoform X2 [Cicer arietinum]
Ca1_v2.0	2301834	A	A/A	T/T	T/T	A/A	T/T	T/T	A/A	A/A	T/T	T/T	T/T	T/T	T/T	T/T	A/A	A/A	intron_variant	Ca_v2.0_00299	c.1377+25T>A	.	gi|502077830|ref|XP_004485757.1|/0/PREDICTED: mediator of RNA polymerase II transcription subunit 16-like isoform X1 [Cicer arietinum] &gt;gi|828287445|ref|XP_012568418.1| PREDICTED: mediator of RNA polymerase II transcription subunit 16-like isoform X2 [Cicer arietinum]
Ca1_v2.0	2301968	T	T/T	C/C	C/C	T/T	C/C	C/C	T/T	T/T	C/C	C/C	C/C	C/C	C/C	C/C	T/T	T/T	intron_variant	Ca_v2.0_00299	c.1309-41A>G	.	gi|502077830|ref|XP_004485757.1|/0/PREDICTED: mediator of RNA polymerase II transcription subunit 16-like isoform X1 [Cicer arietinum] &gt;gi|828287445|ref|XP_012568418.1| PREDICTED: mediator of RNA polymerase II transcription subunit 16-like isoform X2 [Cicer arietinum]
Ca1_v2.0	2301971	A	A/A	G/G	G/G	A/A	G/G	G/G	A/A	A/A	G/G	G/G	G/G	G/G	G/G	G/G	A/A	A/A	intron_variant	Ca_v2.0_00299	c.1309-44T>C	.	gi|502077830|ref|XP_004485757.1|/0/PREDICTED: mediator of RNA polymerase II transcription subunit 16-like isoform X1 [Cicer arietinum] &gt;gi|828287445|ref|XP_012568418.1| PREDICTED: mediator of RNA polymerase II transcription subunit 16-like isoform X2 [Cicer arietinum]
Ca1_v2.0	2302008	G	G/G	T/T	T/T	G/G	T/T	T/T	G/G	G/G	T/T	T/T	T/T	T/T	T/T	T/T	G/G	G/G	intron_variant	Ca_v2.0_00299	c.1309-81C>A	.	gi|502077830|ref|XP_004485757.1|/0/PREDICTED: mediator of RNA polymerase II transcription subunit 16-like isoform X1 [Cicer arietinum] &gt;gi|828287445|ref|XP_012568418.1| PREDICTED: mediator of RNA polymerase II transcription subunit 16-like isoform X2 [Cicer arietinum]
Ca1_v2.0	2302009	C	C/C	T/T	T/T	C/C	T/T	T/T	C/C	C/C	T/T	T/T	T/T	T/T	T/T	T/T	C/C	C/C	intron_variant	Ca_v2.0_00299	c.1309-82G>A	.	gi|502077830|ref|XP_004485757.1|/0/PREDICTED: mediator of RNA polymerase II transcription subunit 16-like isoform X1 [Cicer arietinum] &gt;gi|828287445|ref|XP_012568418.1| PREDICTED: mediator of RNA polymerase II transcription subunit 16-like isoform X2 [Cicer arietinum]
Ca1_v2.0	2302010	G	G/G	A/A	A/A	G/G	A/A	A/A	G/G	G/G	A/A	A/A	A/A	A/A	A/A	A/A	G/G	G/G	intron_variant	Ca_v2.0_00299	c.1309-83C>T	.	gi|502077830|ref|XP_004485757.1|/0/PREDICTED: mediator of RNA polymerase II transcription subunit 16-like isoform X1 [Cicer arietinum] &gt;gi|828287445|ref|XP_012568418.1| PREDICTED: mediator of RNA polymerase II transcription subunit 16-like isoform X2 [Cicer arietinum]
Ca1_v2.0	2302012	G	G/G	A/A	A/A	G/G	A/A	A/A	G/G	G/G	A/A	A/A	A/A	A/A	A/A	A/A	G/G	G/G	intron_variant	Ca_v2.0_00299	c.1309-85C>T	.	gi|502077830|ref|XP_004485757.1|/0/PREDICTED: mediator of RNA polymerase II transcription subunit 16-like isoform X1 [Cicer arietinum] &gt;gi|828287445|ref|XP_012568418.1| PREDICTED: mediator of RNA polymerase II transcription subunit 16-like isoform X2 [Cicer arietinum]
Ca1_v2.0	2302034	T	T/T	G/G	G/G	T/T	G/G	G/G	T/T	T/T	G/G	G/G	G/G	G/G	G/G	G/G	T/T	T/T	intron_variant	Ca_v2.0_00299	c.1309-107A>C	.	gi|502077830|ref|XP_004485757.1|/0/PREDICTED: mediator of RNA polymerase II transcription subunit 16-like isoform X1 [Cicer arietinum] &gt;gi|828287445|ref|XP_012568418.1| PREDICTED: mediator of RNA polymerase II transcription subunit 16-like isoform X2 [Cicer arietinum]
Ca1_v2.0	2302044	G	G/G	T/T	T/T	G/G	T/T	T/T	G/G	G/G	T/T	T/T	T/T	T/T	T/T	T/T	G/G	G/G	intron_variant	Ca_v2.0_00299	c.1309-117C>A	.	gi|502077830|ref|XP_004485757.1|/0/PREDICTED: mediator of RNA polymerase II transcription subunit 16-like isoform X1 [Cicer arietinum] &gt;gi|828287445|ref|XP_012568418.1| PREDICTED: mediator of RNA polymerase II transcription subunit 16-like isoform X2 [Cicer arietinum]
Ca1_v2.0	2302117	A	A/A	G/G	G/G	A/A	G/G	G/G	A/A	A/A	G/G	G/G	G/G	G/G	G/G	G/G	A/A	A/A	intron_variant	Ca_v2.0_00299	c.1309-190T>C	.	gi|502077830|ref|XP_004485757.1|/0/PREDICTED: mediator of RNA polymerase II transcription subunit 16-like isoform X1 [Cicer arietinum] &gt;gi|828287445|ref|XP_012568418.1| PREDICTED: mediator of RNA polymerase II transcription subunit 16-like isoform X2 [Cicer arietinum]
Ca1_v2.0	2302119	C	C/C	A/A	A/A	C/C	A/A	A/A	C/C	C/C	A/A	A/A	A/A	A/A	A/A	A/A	C/C	C/C	intron_variant	Ca_v2.0_00299	c.1309-192G>T	.	gi|502077830|ref|XP_004485757.1|/0/PREDICTED: mediator of RNA polymerase II transcription subunit 16-like isoform X1 [Cicer arietinum] &gt;gi|828287445|ref|XP_012568418.1| PREDICTED: mediator of RNA polymerase II transcription subunit 16-like isoform X2 [Cicer arietinum]
Ca1_v2.0	2302136	C	C/C	A/A	A/A	C/C	A/A	A/A	C/C	C/C	A/A	A/A	A/A	A/A	A/A	A/A	C/C	C/C	intron_variant	Ca_v2.0_00299	c.1309-209G>T	.	gi|502077830|ref|XP_004485757.1|/0/PREDICTED: mediator of RNA polymerase II transcription subunit 16-like isoform X1 [Cicer arietinum] &gt;gi|828287445|ref|XP_012568418.1| PREDICTED: mediator of RNA polymerase II transcription subunit 16-like isoform X2 [Cicer arietinum]
Ca1_v2.0	2302238	T	T/T	G/G	G/G	T/T	G/G	G/G	T/T	T/T	G/G	G/G	G/G	G/G	G/G	G/G	T/T	T/T	intron_variant	Ca_v2.0_00299	c.1308+176A>C	.	gi|502077830|ref|XP_004485757.1|/0/PREDICTED: mediator of RNA polymerase II transcription subunit 16-like isoform X1 [Cicer arietinum] &gt;gi|828287445|ref|XP_012568418.1| PREDICTED: mediator of RNA polymerase II transcription subunit 16-like isoform X2 [Cicer arietinum]
Ca1_v2.0	2302279	G	G/G	A/A	A/A	G/G	A/A	A/A	G/G	G/G	A/A	A/A	A/A	A/A	A/A	A/A	G/G	G/G	intron_variant	Ca_v2.0_00299	c.1308+135C>T	.	gi|502077830|ref|XP_004485757.1|/0/PREDICTED: mediator of RNA polymerase II transcription subunit 16-like isoform X1 [Cicer arietinum] &gt;gi|828287445|ref|XP_012568418.1| PREDICTED: mediator of RNA polymerase II transcription subunit 16-like isoform X2 [Cicer arietinum]
Ca1_v2.0	2302313	T	T/T	C/C	C/C	T/T	C/C	C/C	T/T	T/T	C/C	C/C	C/C	C/C	C/C	C/C	T/T	T/T	intron_variant	Ca_v2.0_00299	c.1308+101A>G	.	gi|502077830|ref|XP_004485757.1|/0/PREDICTED: mediator of RNA polymerase II transcription subunit 16-like isoform X1 [Cicer arietinum] &gt;gi|828287445|ref|XP_012568418.1| PREDICTED: mediator of RNA polymerase II transcription subunit 16-like isoform X2 [Cicer arietinum]
Ca1_v2.0	2302333	C	C/C	C/C	C/C	C/C	C/C	G/G	C/C	C/C	C/C	C/C	C/C	C/C	C/C	C/C	C/C	C/C	intron_variant	Ca_v2.0_00299	c.1308+81G>C	.	gi|502077830|ref|XP_004485757.1|/0/PREDICTED: mediator of RNA polymerase II transcription subunit 16-like isoform X1 [Cicer arietinum] &gt;gi|828287445|ref|XP_012568418.1| PREDICTED: mediator of RNA polymerase II transcription subunit 16-like isoform X2 [Cicer arietinum]
Ca1_v2.0	2302340	T	T/T	C/C	C/C	T/T	C/C	C/C	T/T	T/T	C/C	C/C	C/C	C/C	C/C	C/C	T/T	T/T	intron_variant	Ca_v2.0_00299	c.1308+74A>G	.	gi|502077830|ref|XP_004485757.1|/0/PREDICTED: mediator of RNA polymerase II transcription subunit 16-like isoform X1 [Cicer arietinum] &gt;gi|828287445|ref|XP_012568418.1| PREDICTED: mediator of RNA polymerase II transcription subunit 16-like isoform X2 [Cicer arietinum]
Ca1_v2.0	2302420	T	T/T	T/T	T/T	T/T	T/T	C/C	T/T	T/T	T/T	T/T	T/T	T/T	T/T	T/T	T/T	T/T	synonymous_variant	Ca_v2.0_00299	c.1302A>G	p.Arg434Arg	gi|502077830|ref|XP_004485757.1|/0/PREDICTED: mediator of RNA polymerase II transcription subunit 16-like isoform X1 [Cicer arietinum] &gt;gi|828287445|ref|XP_012568418.1| PREDICTED: mediator of RNA polymerase II transcription subunit 16-like isoform X2 [Cicer arietinum]
Ca1_v2.0	2302503	C	C/C	A/A	A/A	C/C	A/A	A/A	C/C	C/C	A/A	A/A	A/A	A/A	A/A	A/A	C/C	C/C	missense_variant	Ca_v2.0_00299	c.1219G>T	p.Gly407Cys	gi|502077830|ref|XP_004485757.1|/0/PREDICTED: mediator of RNA polymerase II transcription subunit 16-like isoform X1 [Cicer arietinum] &gt;gi|828287445|ref|XP_012568418.1| PREDICTED: mediator of RNA polymerase II transcription subunit 16-like isoform X2 [Cicer arietinum]
Ca1_v2.0	2302588	G	G/G	T/T	T/T	G/G	T/T	T/T	G/G	G/G	T/T	T/T	T/T	T/T	T/T	T/T	G/G	G/G	intron_variant	Ca_v2.0_00299	c.1188-54C>A	.	gi|502077830|ref|XP_004485757.1|/0/PREDICTED: mediator of RNA polymerase II transcription subunit 16-like isoform X1 [Cicer arietinum] &gt;gi|828287445|ref|XP_012568418.1| PREDICTED: mediator of RNA polymerase II transcription subunit 16-like isoform X2 [Cicer arietinum]
Ca1_v2.0	2302623	T	T/T	T/T	T/T	T/T	T/T	C/C	T/T	T/T	T/T	T/T	T/T	T/T	T/T	T/T	T/T	T/T	intron_variant	Ca_v2.0_00299	c.1188-89A>G	.	gi|502077830|ref|XP_004485757.1|/0/PREDICTED: mediator of RNA polymerase II transcription subunit 16-like isoform X1 [Cicer arietinum] &gt;gi|828287445|ref|XP_012568418.1| PREDICTED: mediator of RNA polymerase II transcription subunit 16-like isoform X2 [Cicer arietinum]
Ca1_v2.0	2302631	C	C/C	T/T	T/T	C/C	T/T	T/T	C/C	C/C	T/T	T/T	T/T	T/T	T/T	T/T	C/C	C/C	intron_variant	Ca_v2.0_00299	c.1188-97G>A	.	gi|502077830|ref|XP_004485757.1|/0/PREDICTED: mediator of RNA polymerase II transcription subunit 16-like isoform X1 [Cicer arietinum] &gt;gi|828287445|ref|XP_012568418.1| PREDICTED: mediator of RNA polymerase II transcription subunit 16-like isoform X2 [Cicer arietinum]
Ca1_v2.0	2302649	A	A/A	T/T	T/T	A/A	T/T	T/T	A/A	A/A	T/T	T/T	T/T	T/T	T/T	T/T	A/A	A/A	intron_variant	Ca_v2.0_00299	c.1188-115T>A	.	gi|502077830|ref|XP_004485757.1|/0/PREDICTED: mediator of RNA polymerase II transcription subunit 16-like isoform X1 [Cicer arietinum] &gt;gi|828287445|ref|XP_012568418.1| PREDICTED: mediator of RNA polymerase II transcription subunit 16-like isoform X2 [Cicer arietinum]
Ca1_v2.0	2302718	A	A/A	G/G	G/G	A/A	G/G	G/G	A/A	A/A	G/G	G/G	G/G	G/G	G/G	G/G	A/A	A/A	intron_variant	Ca_v2.0_00299	c.1188-184T>C	.	gi|502077830|ref|XP_004485757.1|/0/PREDICTED: mediator of RNA polymerase II transcription subunit 16-like isoform X1 [Cicer arietinum] &gt;gi|828287445|ref|XP_012568418.1| PREDICTED: mediator of RNA polymerase II transcription subunit 16-like isoform X2 [Cicer arietinum]
Ca1_v2.0	2302788	A	A/A	T/T	T/T	A/A	T/T	T/T	A/A	A/A	T/T	T/T	T/T	T/T	T/T	T/T	A/A	A/A	intron_variant	Ca_v2.0_00299	c.1188-254T>A	.	gi|502077830|ref|XP_004485757.1|/0/PREDICTED: mediator of RNA polymerase II transcription subunit 16-like isoform X1 [Cicer arietinum] &gt;gi|828287445|ref|XP_012568418.1| PREDICTED: mediator of RNA polymerase II transcription subunit 16-like isoform X2 [Cicer arietinum]
Ca1_v2.0	2302789	C	C/C	T/T	T/T	C/C	T/T	T/T	C/C	C/C	T/T	T/T	T/T	T/T	T/T	T/T	C/C	C/C	intron_variant	Ca_v2.0_00299	c.1188-255G>A	.	gi|502077830|ref|XP_004485757.1|/0/PREDICTED: mediator of RNA polymerase II transcription subunit 16-like isoform X1 [Cicer arietinum] &gt;gi|828287445|ref|XP_012568418.1| PREDICTED: mediator of RNA polymerase II transcription subunit 16-like isoform X2 [Cicer arietinum]
Ca1_v2.0	2302862	C	C/C	T/T	T/T	C/C	T/T	T/T	C/C	C/C	T/T	T/T	T/T	T/T	T/T	T/T	C/C	C/C	intron_variant	Ca_v2.0_00299	c.1188-328G>A	.	gi|502077830|ref|XP_004485757.1|/0/PREDICTED: mediator of RNA polymerase II transcription subunit 16-like isoform X1 [Cicer arietinum] &gt;gi|828287445|ref|XP_012568418.1| PREDICTED: mediator of RNA polymerase II transcription subunit 16-like isoform X2 [Cicer arietinum]
Ca1_v2.0	2302886	C	C/C	C/C	C/C	C/C	C/C	T/T	C/C	C/C	C/C	C/C	C/C	C/C	C/C	C/C	C/C	C/C	intron_variant	Ca_v2.0_00299	c.1188-352G>A	.	gi|502077830|ref|XP_004485757.1|/0/PREDICTED: mediator of RNA polymerase II transcription subunit 16-like isoform X1 [Cicer arietinum] &gt;gi|828287445|ref|XP_012568418.1| PREDICTED: mediator of RNA polymerase II transcription subunit 16-like isoform X2 [Cicer arietinum]
Ca1_v2.0	2302908	A	A/A	C/C	C/C	A/A	C/C	C/C	A/A	A/A	C/C	C/C	C/C	C/C	C/C	C/C	A/A	A/A	intron_variant	Ca_v2.0_00299	c.1188-374T>G	.	gi|502077830|ref|XP_004485757.1|/0/PREDICTED: mediator of RNA polymerase II transcription subunit 16-like isoform X1 [Cicer arietinum] &gt;gi|828287445|ref|XP_012568418.1| PREDICTED: mediator of RNA polymerase II transcription subunit 16-like isoform X2 [Cicer arietinum]
Ca1_v2.0	2302925	A	A/A	T/T	T/T	A/A	T/T	T/T	A/A	A/A	T/T	T/T	T/T	T/T	T/T	T/T	A/A	A/A	intron_variant	Ca_v2.0_00299	c.1188-391T>A	.	gi|502077830|ref|XP_004485757.1|/0/PREDICTED: mediator of RNA polymerase II transcription subunit 16-like isoform X1 [Cicer arietinum] &gt;gi|828287445|ref|XP_012568418.1| PREDICTED: mediator of RNA polymerase II transcription subunit 16-like isoform X2 [Cicer arietinum]
Ca1_v2.0	2302967	A	A/A	G/G	G/G	A/A	G/G	G/G	A/A	A/A	G/G	G/G	G/G	G/G	G/G	G/G	A/A	A/A	intron_variant	Ca_v2.0_00299	c.1188-433T>C	.	gi|502077830|ref|XP_004485757.1|/0/PREDICTED: mediator of RNA polymerase II transcription subunit 16-like isoform X1 [Cicer arietinum] &gt;gi|828287445|ref|XP_012568418.1| PREDICTED: mediator of RNA polymerase II transcription subunit 16-like isoform X2 [Cicer arietinum]
Ca1_v2.0	2303028	T	T/T	T/T	T/T	T/T	T/T	A/A	T/T	T/T	T/T	T/T	T/T	T/T	T/T	T/T	T/T	T/T	intron_variant	Ca_v2.0_00299	c.1188-494A>T	.	gi|502077830|ref|XP_004485757.1|/0/PREDICTED: mediator of RNA polymerase II transcription subunit 16-like isoform X1 [Cicer arietinum] &gt;gi|828287445|ref|XP_012568418.1| PREDICTED: mediator of RNA polymerase II transcription subunit 16-like isoform X2 [Cicer arietinum]
Ca1_v2.0	2303030	A	A/A	A/A	A/A	A/A	A/A	C/C	A/A	A/A	A/A	A/A	A/A	A/A	A/A	A/A	A/A	A/A	intron_variant	Ca_v2.0_00299	c.1188-496T>G	.	gi|502077830|ref|XP_004485757.1|/0/PREDICTED: mediator of RNA polymerase II transcription subunit 16-like isoform X1 [Cicer arietinum] &gt;gi|828287445|ref|XP_012568418.1| PREDICTED: mediator of RNA polymerase II transcription subunit 16-like isoform X2 [Cicer arietinum]
Ca1_v2.0	2303061	C	C/C	A/A	A/A	C/C	A/A	A/A	C/C	C/C	A/A	A/A	A/A	A/A	A/A	A/A	C/C	C/C	intron_variant	Ca_v2.0_00299	c.1188-527G>T	.	gi|502077830|ref|XP_004485757.1|/0/PREDICTED: mediator of RNA polymerase II transcription subunit 16-like isoform X1 [Cicer arietinum] &gt;gi|828287445|ref|XP_012568418.1| PREDICTED: mediator of RNA polymerase II transcription subunit 16-like isoform X2 [Cicer arietinum]
Ca1_v2.0	2303079	T	T/T	C/C	C/C	T/T	C/C	C/C	T/T	T/T	C/C	C/C	C/C	C/C	C/C	C/C	T/T	T/T	intron_variant	Ca_v2.0_00299	c.1188-545A>G	.	gi|502077830|ref|XP_004485757.1|/0/PREDICTED: mediator of RNA polymerase II transcription subunit 16-like isoform X1 [Cicer arietinum] &gt;gi|828287445|ref|XP_012568418.1| PREDICTED: mediator of RNA polymerase II transcription subunit 16-like isoform X2 [Cicer arietinum]
Ca1_v2.0	2303087	C	C/C	C/C	C/C	C/C	C/C	A/A	C/C	C/C	C/C	C/C	C/C	C/C	C/C	C/C	C/C	C/C	intron_variant	Ca_v2.0_00299	c.1188-553G>T	.	gi|502077830|ref|XP_004485757.1|/0/PREDICTED: mediator of RNA polymerase II transcription subunit 16-like isoform X1 [Cicer arietinum] &gt;gi|828287445|ref|XP_012568418.1| PREDICTED: mediator of RNA polymerase II transcription subunit 16-like isoform X2 [Cicer arietinum]
Ca1_v2.0	2303108	C	C/C	T/T	T/T	C/C	T/T	T/T	C/C	C/C	T/T	T/T	T/T	T/T	T/T	T/T	C/C	C/C	intron_variant	Ca_v2.0_00299	c.1188-574G>A	.	gi|502077830|ref|XP_004485757.1|/0/PREDICTED: mediator of RNA polymerase II transcription subunit 16-like isoform X1 [Cicer arietinum] &gt;gi|828287445|ref|XP_012568418.1| PREDICTED: mediator of RNA polymerase II transcription subunit 16-like isoform X2 [Cicer arietinum]
Ca1_v2.0	2303110	A	A/A	G/G	G/G	A/A	G/G	G/G	A/A	A/A	G/G	G/G	G/G	G/G	G/G	G/G	A/A	A/A	intron_variant	Ca_v2.0_00299	c.1188-576T>C	.	gi|502077830|ref|XP_004485757.1|/0/PREDICTED: mediator of RNA polymerase II transcription subunit 16-like isoform X1 [Cicer arietinum] &gt;gi|828287445|ref|XP_012568418.1| PREDICTED: mediator of RNA polymerase II transcription subunit 16-like isoform X2 [Cicer arietinum]
Ca1_v2.0	2303119	G	G/G	G/G	G/G	G/G	G/G	A/A	G/G	G/G	G/G	G/G	G/G	G/G	G/G	G/G	G/G	G/G	intron_variant	Ca_v2.0_00299	c.1188-585C>T	.	gi|502077830|ref|XP_004485757.1|/0/PREDICTED: mediator of RNA polymerase II transcription subunit 16-like isoform X1 [Cicer arietinum] &gt;gi|828287445|ref|XP_012568418.1| PREDICTED: mediator of RNA polymerase II transcription subunit 16-like isoform X2 [Cicer arietinum]
Ca1_v2.0	2303221	C	C/C	C/C	C/C	C/C	C/C	T/T	C/C	C/C	C/C	C/C	C/C	C/C	C/C	C/C	C/C	C/C	intron_variant	Ca_v2.0_00299	c.1188-687G>A	.	gi|502077830|ref|XP_004485757.1|/0/PREDICTED: mediator of RNA polymerase II transcription subunit 16-like isoform X1 [Cicer arietinum] &gt;gi|828287445|ref|XP_012568418.1| PREDICTED: mediator of RNA polymerase II transcription subunit 16-like isoform X2 [Cicer arietinum]
Ca1_v2.0	2303737	C	C/C	C/T	C/C	C/C	C/T	C/C	C/C	C/C	./.	./.	./.	./.	C/T	./.	C/C	C/C	intron_variant	Ca_v2.0_00299	c.1187+1162G>A	.	gi|502077830|ref|XP_004485757.1|/0/PREDICTED: mediator of RNA polymerase II transcription subunit 16-like isoform X1 [Cicer arietinum] &gt;gi|828287445|ref|XP_012568418.1| PREDICTED: mediator of RNA polymerase II transcription subunit 16-like isoform X2 [Cicer arietinum]
Ca1_v2.0	2303756	A	A/A	A/G	./.	A/A	A/G	./.	A/A	A/A	./.	A/A	./.	./.	A/G	./.	A/A	A/A	intron_variant	Ca_v2.0_00299	c.1187+1143T>C	.	gi|502077830|ref|XP_004485757.1|/0/PREDICTED: mediator of RNA polymerase II transcription subunit 16-like isoform X1 [Cicer arietinum] &gt;gi|828287445|ref|XP_012568418.1| PREDICTED: mediator of RNA polymerase II transcription subunit 16-like isoform X2 [Cicer arietinum]
Ca1_v2.0	2304735	T	T/T	C/C	C/C	T/T	C/C	C/C	T/T	T/T	C/C	C/C	C/C	C/C	C/C	C/C	T/T	T/T	intron_variant	Ca_v2.0_00299	c.1187+164A>G	.	gi|502077830|ref|XP_004485757.1|/0/PREDICTED: mediator of RNA polymerase II transcription subunit 16-like isoform X1 [Cicer arietinum] &gt;gi|828287445|ref|XP_012568418.1| PREDICTED: mediator of RNA polymerase II transcription subunit 16-like isoform X2 [Cicer arietinum]
Ca1_v2.0	2304761	G	G/G	A/A	A/A	G/G	A/A	A/A	G/G	G/G	A/A	A/A	A/A	A/A	A/A	A/A	G/G	G/G	intron_variant	Ca_v2.0_00299	c.1187+138C>T	.	gi|502077830|ref|XP_004485757.1|/0/PREDICTED: mediator of RNA polymerase II transcription subunit 16-like isoform X1 [Cicer arietinum] &gt;gi|828287445|ref|XP_012568418.1| PREDICTED: mediator of RNA polymerase II transcription subunit 16-like isoform X2 [Cicer arietinum]
Ca1_v2.0	2304768	C	C/C	A/A	A/A	C/C	A/A	A/A	C/C	C/C	A/A	A/A	A/A	A/A	A/A	A/A	C/C	C/C	intron_variant	Ca_v2.0_00299	c.1187+131G>T	.	gi|502077830|ref|XP_004485757.1|/0/PREDICTED: mediator of RNA polymerase II transcription subunit 16-like isoform X1 [Cicer arietinum] &gt;gi|828287445|ref|XP_012568418.1| PREDICTED: mediator of RNA polymerase II transcription subunit 16-like isoform X2 [Cicer arietinum]
Ca1_v2.0	2304823	C	C/C	A/A	A/A	C/C	A/A	A/A	C/C	C/C	A/A	A/A	A/A	A/A	A/A	A/A	C/C	C/C	intron_variant	Ca_v2.0_00299	c.1187+76G>T	.	gi|502077830|ref|XP_004485757.1|/0/PREDICTED: mediator of RNA polymerase II transcription subunit 16-like isoform X1 [Cicer arietinum] &gt;gi|828287445|ref|XP_012568418.1| PREDICTED: mediator of RNA polymerase II transcription subunit 16-like isoform X2 [Cicer arietinum]
Ca1_v2.0	2304858	G	G/G	A/A	A/A	G/G	A/A	A/A	G/G	G/G	A/A	A/A	A/A	A/A	A/A	A/A	G/G	G/G	intron_variant	Ca_v2.0_00299	c.1187+41C>T	.	gi|502077830|ref|XP_004485757.1|/0/PREDICTED: mediator of RNA polymerase II transcription subunit 16-like isoform X1 [Cicer arietinum] &gt;gi|828287445|ref|XP_012568418.1| PREDICTED: mediator of RNA polymerase II transcription subunit 16-like isoform X2 [Cicer arietinum]
Ca1_v2.0	2304864	C	C/C	C/C	C/C	C/C	C/C	G/G	C/C	C/C	C/C	C/C	C/C	C/C	C/C	C/C	C/C	C/C	intron_variant	Ca_v2.0_00299	c.1187+35G>C	.	gi|502077830|ref|XP_004485757.1|/0/PREDICTED: mediator of RNA polymerase II transcription subunit 16-like isoform X1 [Cicer arietinum] &gt;gi|828287445|ref|XP_012568418.1| PREDICTED: mediator of RNA polymerase II transcription subunit 16-like isoform X2 [Cicer arietinum]
Ca1_v2.0	2304886	T	T/T	C/C	C/C	T/T	C/C	C/C	T/T	T/T	C/C	C/C	C/C	C/C	C/C	C/C	T/T	T/T	intron_variant	Ca_v2.0_00299	c.1187+13A>G	.	gi|502077830|ref|XP_004485757.1|/0/PREDICTED: mediator of RNA polymerase II transcription subunit 16-like isoform X1 [Cicer arietinum] &gt;gi|828287445|ref|XP_012568418.1| PREDICTED: mediator of RNA polymerase II transcription subunit 16-like isoform X2 [Cicer arietinum]
Ca1_v2.0	2305149	C	C/C	G/G	G/G	C/C	G/G	G/G	C/C	C/C	G/G	G/G	G/G	G/G	G/G	G/G	C/C	C/C	intron_variant	Ca_v2.0_00299	c.1011+67G>C	.	gi|502077830|ref|XP_004485757.1|/0/PREDICTED: mediator of RNA polymerase II transcription subunit 16-like isoform X1 [Cicer arietinum] &gt;gi|828287445|ref|XP_012568418.1| PREDICTED: mediator of RNA polymerase II transcription subunit 16-like isoform X2 [Cicer arietinum]
Ca1_v2.0	2305258	G	G/G	C/C	C/C	G/G	C/C	C/C	G/G	G/G	C/C	C/C	C/C	C/C	C/C	C/C	G/G	G/G	synonymous_variant	Ca_v2.0_00299	c.969C>G	p.Leu323Leu	gi|502077830|ref|XP_004485757.1|/0/PREDICTED: mediator of RNA polymerase II transcription subunit 16-like isoform X1 [Cicer arietinum] &gt;gi|828287445|ref|XP_012568418.1| PREDICTED: mediator of RNA polymerase II transcription subunit 16-like isoform X2 [Cicer arietinum]
Ca1_v2.0	2305356	C	C/C	T/T	T/T	C/C	T/T	T/T	C/C	C/C	T/T	T/T	T/T	T/T	T/T	T/T	C/C	C/C	intron_variant	Ca_v2.0_00299	c.910-39G>A	.	gi|502077830|ref|XP_004485757.1|/0/PREDICTED: mediator of RNA polymerase II transcription subunit 16-like isoform X1 [Cicer arietinum] &gt;gi|828287445|ref|XP_012568418.1| PREDICTED: mediator of RNA polymerase II transcription subunit 16-like isoform X2 [Cicer arietinum]
Ca1_v2.0	2305430	A	A/A	C/C	C/C	A/A	C/C	C/C	A/A	A/A	C/C	C/C	C/C	C/C	C/C	C/C	A/A	A/A	intron_variant	Ca_v2.0_00299	c.910-113T>G	.	gi|502077830|ref|XP_004485757.1|/0/PREDICTED: mediator of RNA polymerase II transcription subunit 16-like isoform X1 [Cicer arietinum] &gt;gi|828287445|ref|XP_012568418.1| PREDICTED: mediator of RNA polymerase II transcription subunit 16-like isoform X2 [Cicer arietinum]
Ca1_v2.0	2305519	A	A/A	G/G	G/G	A/A	G/G	G/G	A/A	A/A	G/G	G/G	G/G	G/G	G/G	G/G	A/A	A/A	intron_variant	Ca_v2.0_00299	c.910-202T>C	.	gi|502077830|ref|XP_004485757.1|/0/PREDICTED: mediator of RNA polymerase II transcription subunit 16-like isoform X1 [Cicer arietinum] &gt;gi|828287445|ref|XP_012568418.1| PREDICTED: mediator of RNA polymerase II transcription subunit 16-like isoform X2 [Cicer arietinum]
Ca1_v2.0	2305582	G	G/G	A/A	A/A	G/G	A/A	G/G	G/G	G/G	A/A	A/A	A/A	A/A	A/A	A/A	G/G	G/G	intron_variant	Ca_v2.0_00299	c.910-265C>T	.	gi|502077830|ref|XP_004485757.1|/0/PREDICTED: mediator of RNA polymerase II transcription subunit 16-like isoform X1 [Cicer arietinum] &gt;gi|828287445|ref|XP_012568418.1| PREDICTED: mediator of RNA polymerase II transcription subunit 16-like isoform X2 [Cicer arietinum]
Ca1_v2.0	2305600	T	T/T	T/T	T/T	T/T	T/T	C/C	T/T	T/T	T/T	T/T	T/T	T/T	T/T	T/T	T/T	T/T	intron_variant	Ca_v2.0_00299	c.910-283A>G	.	gi|502077830|ref|XP_004485757.1|/0/PREDICTED: mediator of RNA polymerase II transcription subunit 16-like isoform X1 [Cicer arietinum] &gt;gi|828287445|ref|XP_012568418.1| PREDICTED: mediator of RNA polymerase II transcription subunit 16-like isoform X2 [Cicer arietinum]
Ca1_v2.0	2305630	A	A/A	T/T	T/T	A/A	T/T	T/T	A/A	A/A	T/T	T/T	T/T	T/T	T/T	T/T	A/A	A/A	intron_variant	Ca_v2.0_00299	c.909+295T>A	.	gi|502077830|ref|XP_004485757.1|/0/PREDICTED: mediator of RNA polymerase II transcription subunit 16-like isoform X1 [Cicer arietinum] &gt;gi|828287445|ref|XP_012568418.1| PREDICTED: mediator of RNA polymerase II transcription subunit 16-like isoform X2 [Cicer arietinum]
Ca1_v2.0	2305659	T	T/T	C/C	C/C	T/T	C/C	C/C	T/T	T/T	C/C	C/C	C/C	C/C	C/C	C/C	T/T	T/T	intron_variant	Ca_v2.0_00299	c.909+266A>G	.	gi|502077830|ref|XP_004485757.1|/0/PREDICTED: mediator of RNA polymerase II transcription subunit 16-like isoform X1 [Cicer arietinum] &gt;gi|828287445|ref|XP_012568418.1| PREDICTED: mediator of RNA polymerase II transcription subunit 16-like isoform X2 [Cicer arietinum]
Ca1_v2.0	2305667	T	T/T	A/A	A/A	T/T	A/A	A/A	T/T	T/T	A/A	A/A	A/A	A/A	A/A	A/A	T/T	T/T	intron_variant	Ca_v2.0_00299	c.909+258A>T	.	gi|502077830|ref|XP_004485757.1|/0/PREDICTED: mediator of RNA polymerase II transcription subunit 16-like isoform X1 [Cicer arietinum] &gt;gi|828287445|ref|XP_012568418.1| PREDICTED: mediator of RNA polymerase II transcription subunit 16-like isoform X2 [Cicer arietinum]
Ca1_v2.0	2305736	G	G/G	G/G	G/G	G/G	G/G	C/C	G/G	G/G	G/G	G/G	G/G	G/G	G/G	G/G	G/G	G/G	intron_variant	Ca_v2.0_00299	c.909+189C>G	.	gi|502077830|ref|XP_004485757.1|/0/PREDICTED: mediator of RNA polymerase II transcription subunit 16-like isoform X1 [Cicer arietinum] &gt;gi|828287445|ref|XP_012568418.1| PREDICTED: mediator of RNA polymerase II transcription subunit 16-like isoform X2 [Cicer arietinum]
Ca1_v2.0	2305744	G	G/G	T/T	T/T	G/G	T/T	T/T	G/G	G/G	T/T	T/T	T/T	T/T	T/T	T/T	G/G	G/G	intron_variant	Ca_v2.0_00299	c.909+181C>A	.	gi|502077830|ref|XP_004485757.1|/0/PREDICTED: mediator of RNA polymerase II transcription subunit 16-like isoform X1 [Cicer arietinum] &gt;gi|828287445|ref|XP_012568418.1| PREDICTED: mediator of RNA polymerase II transcription subunit 16-like isoform X2 [Cicer arietinum]
Ca1_v2.0	2305769	T	T/T	G/G	G/G	T/T	G/G	G/G	T/T	T/T	G/G	G/G	G/G	G/G	G/G	G/G	T/T	T/T	intron_variant	Ca_v2.0_00299	c.909+156A>C	.	gi|502077830|ref|XP_004485757.1|/0/PREDICTED: mediator of RNA polymerase II transcription subunit 16-like isoform X1 [Cicer arietinum] &gt;gi|828287445|ref|XP_012568418.1| PREDICTED: mediator of RNA polymerase II transcription subunit 16-like isoform X2 [Cicer arietinum]
Ca1_v2.0	2305799	T	T/T	A/A	A/A	T/T	A/A	A/A	T/T	T/T	A/A	A/A	A/A	A/A	A/A	A/A	T/T	T/T	intron_variant	Ca_v2.0_00299	c.909+126A>T	.	gi|502077830|ref|XP_004485757.1|/0/PREDICTED: mediator of RNA polymerase II transcription subunit 16-like isoform X1 [Cicer arietinum] &gt;gi|828287445|ref|XP_012568418.1| PREDICTED: mediator of RNA polymerase II transcription subunit 16-like isoform X2 [Cicer arietinum]
Ca1_v2.0	2305802	C	C/C	T/T	T/T	C/C	T/T	C/C	C/C	C/C	T/T	T/T	T/T	T/T	T/T	T/T	C/C	C/C	intron_variant	Ca_v2.0_00299	c.909+123G>A	.	gi|502077830|ref|XP_004485757.1|/0/PREDICTED: mediator of RNA polymerase II transcription subunit 16-like isoform X1 [Cicer arietinum] &gt;gi|828287445|ref|XP_012568418.1| PREDICTED: mediator of RNA polymerase II transcription subunit 16-like isoform X2 [Cicer arietinum]
Ca1_v2.0	2305904	T	T/T	A/A	A/A	T/T	A/A	A/A	T/T	T/T	A/A	A/A	A/A	A/A	A/A	A/A	T/T	T/T	intron_variant	Ca_v2.0_00299	c.909+21A>T	.	gi|502077830|ref|XP_004485757.1|/0/PREDICTED: mediator of RNA polymerase II transcription subunit 16-like isoform X1 [Cicer arietinum] &gt;gi|828287445|ref|XP_012568418.1| PREDICTED: mediator of RNA polymerase II transcription subunit 16-like isoform X2 [Cicer arietinum]
Ca1_v2.0	2306030	C	C/C	T/T	T/T	C/C	T/T	T/T	C/C	C/C	T/T	T/T	T/T	T/T	T/T	T/T	C/C	C/C	synonymous_variant	Ca_v2.0_00299	c.804G>A	p.Gln268Gln	gi|502077830|ref|XP_004485757.1|/0/PREDICTED: mediator of RNA polymerase II transcription subunit 16-like isoform X1 [Cicer arietinum] &gt;gi|828287445|ref|XP_012568418.1| PREDICTED: mediator of RNA polymerase II transcription subunit 16-like isoform X2 [Cicer arietinum]
Ca1_v2.0	2306073	A	A/A	C/C	C/C	A/A	C/C	C/C	A/A	A/A	C/C	C/C	C/C	C/C	C/C	C/C	A/A	A/A	missense_variant	Ca_v2.0_00299	c.761T>G	p.Met254Arg	gi|502077830|ref|XP_004485757.1|/0/PREDICTED: mediator of RNA polymerase II transcription subunit 16-like isoform X1 [Cicer arietinum] &gt;gi|828287445|ref|XP_012568418.1| PREDICTED: mediator of RNA polymerase II transcription subunit 16-like isoform X2 [Cicer arietinum]
Ca1_v2.0	2306081	T	T/T	C/C	C/C	T/T	C/C	C/C	T/T	T/T	C/C	C/C	C/C	C/C	C/C	C/C	T/T	T/T	synonymous_variant	Ca_v2.0_00299	c.753A>G	p.Val251Val	gi|502077830|ref|XP_004485757.1|/0/PREDICTED: mediator of RNA polymerase II transcription subunit 16-like isoform X1 [Cicer arietinum] &gt;gi|828287445|ref|XP_012568418.1| PREDICTED: mediator of RNA polymerase II transcription subunit 16-like isoform X2 [Cicer arietinum]
Ca1_v2.0	2306199	T	T/T	C/C	C/C	T/T	C/C	C/C	T/T	T/T	C/C	C/C	C/C	C/C	C/C	C/C	T/T	T/T	missense_variant	Ca_v2.0_00299	c.635A>G	p.Asp212Gly	gi|502077830|ref|XP_004485757.1|/0/PREDICTED: mediator of RNA polymerase II transcription subunit 16-like isoform X1 [Cicer arietinum] &gt;gi|828287445|ref|XP_012568418.1| PREDICTED: mediator of RNA polymerase II transcription subunit 16-like isoform X2 [Cicer arietinum]
Ca1_v2.0	2306205	T	T/T	C/C	C/C	T/T	C/C	C/C	T/T	T/T	C/C	C/C	C/C	C/C	C/C	C/C	T/T	T/T	missense_variant	Ca_v2.0_00299	c.629A>G	p.Gln210Arg	gi|502077830|ref|XP_004485757.1|/0/PREDICTED: mediator of RNA polymerase II transcription subunit 16-like isoform X1 [Cicer arietinum] &gt;gi|828287445|ref|XP_012568418.1| PREDICTED: mediator of RNA polymerase II transcription subunit 16-like isoform X2 [Cicer arietinum]
Ca1_v2.0	2306234	C	C/C	C/C	C/C	C/C	C/C	T/T	C/C	C/C	C/C	C/C	C/C	C/C	C/C	C/C	C/C	C/C	synonymous_variant	Ca_v2.0_00299	c.600G>A	p.Leu200Leu	gi|502077830|ref|XP_004485757.1|/0/PREDICTED: mediator of RNA polymerase II transcription subunit 16-like isoform X1 [Cicer arietinum] &gt;gi|828287445|ref|XP_012568418.1| PREDICTED: mediator of RNA polymerase II transcription subunit 16-like isoform X2 [Cicer arietinum]
Ca1_v2.0	2306235	A	A/A	G/G	G/G	A/A	G/G	G/G	A/A	A/A	G/G	G/G	G/G	G/G	G/G	G/G	A/A	A/A	missense_variant	Ca_v2.0_00299	c.599T>C	p.Leu200Ser	gi|502077830|ref|XP_004485757.1|/0/PREDICTED: mediator of RNA polymerase II transcription subunit 16-like isoform X1 [Cicer arietinum] &gt;gi|828287445|ref|XP_012568418.1| PREDICTED: mediator of RNA polymerase II transcription subunit 16-like isoform X2 [Cicer arietinum]
Ca1_v2.0	2306339	A	A/A	T/T	T/T	A/A	T/T	T/T	A/A	A/A	T/T	T/T	T/T	T/T	T/T	T/T	A/A	A/A	synonymous_variant	Ca_v2.0_00299	c.495T>A	p.Ala165Ala	gi|502077830|ref|XP_004485757.1|/0/PREDICTED: mediator of RNA polymerase II transcription subunit 16-like isoform X1 [Cicer arietinum] &gt;gi|828287445|ref|XP_012568418.1| PREDICTED: mediator of RNA polymerase II transcription subunit 16-like isoform X2 [Cicer arietinum]
Ca1_v2.0	2306402	G	G/G	A/A	A/A	G/G	A/A	A/A	G/G	G/G	A/A	A/A	A/A	A/A	A/A	A/A	G/G	G/G	synonymous_variant	Ca_v2.0_00299	c.432C>T	p.Asp144Asp	gi|502077830|ref|XP_004485757.1|/0/PREDICTED: mediator of RNA polymerase II transcription subunit 16-like isoform X1 [Cicer arietinum] &gt;gi|828287445|ref|XP_012568418.1| PREDICTED: mediator of RNA polymerase II transcription subunit 16-like isoform X2 [Cicer arietinum]
Ca1_v2.0	2306456	G	G/G	A/A	A/A	G/G	A/A	A/A	G/G	G/G	A/A	A/A	A/A	A/A	A/A	A/A	G/G	G/G	synonymous_variant	Ca_v2.0_00299	c.378C>T	p.Ala126Ala	gi|502077830|ref|XP_004485757.1|/0/PREDICTED: mediator of RNA polymerase II transcription subunit 16-like isoform X1 [Cicer arietinum] &gt;gi|828287445|ref|XP_012568418.1| PREDICTED: mediator of RNA polymerase II transcription subunit 16-like isoform X2 [Cicer arietinum]
Ca1_v2.0	2306555	G	G/G	A/A	A/A	G/G	A/A	A/A	G/G	G/G	A/A	A/A	A/A	A/A	A/A	A/A	G/G	G/G	synonymous_variant	Ca_v2.0_00299	c.279C>T	p.Asn93Asn	gi|502077830|ref|XP_004485757.1|/0/PREDICTED: mediator of RNA polymerase II transcription subunit 16-like isoform X1 [Cicer arietinum] &gt;gi|828287445|ref|XP_012568418.1| PREDICTED: mediator of RNA polymerase II transcription subunit 16-like isoform X2 [Cicer arietinum]
Ca1_v2.0	2306572	G	G/G	C/C	C/C	G/G	C/C	G/G	G/G	G/G	C/C	C/C	C/C	C/C	C/C	C/C	G/G	G/G	missense_variant	Ca_v2.0_00299	c.262C>G	p.Leu88Val	gi|502077830|ref|XP_004485757.1|/0/PREDICTED: mediator of RNA polymerase II transcription subunit 16-like isoform X1 [Cicer arietinum] &gt;gi|828287445|ref|XP_012568418.1| PREDICTED: mediator of RNA polymerase II transcription subunit 16-like isoform X2 [Cicer arietinum]
Ca1_v2.0	2306612	A	A/A	G/G	G/G	A/A	G/G	G/G	A/A	A/A	G/G	G/G	G/G	G/G	G/G	G/G	A/A	A/A	synonymous_variant	Ca_v2.0_00299	c.222T>C	p.Ala74Ala	gi|502077830|ref|XP_004485757.1|/0/PREDICTED: mediator of RNA polymerase II transcription subunit 16-like isoform X1 [Cicer arietinum] &gt;gi|828287445|ref|XP_012568418.1| PREDICTED: mediator of RNA polymerase II transcription subunit 16-like isoform X2 [Cicer arietinum]
Ca1_v2.0	2306630	A	A/A	G/G	G/G	A/A	G/G	G/G	A/A	A/A	G/G	G/G	G/G	G/G	G/G	G/G	A/A	A/A	synonymous_variant	Ca_v2.0_00299	c.204T>C	p.Pro68Pro	gi|502077830|ref|XP_004485757.1|/0/PREDICTED: mediator of RNA polymerase II transcription subunit 16-like isoform X1 [Cicer arietinum] &gt;gi|828287445|ref|XP_012568418.1| PREDICTED: mediator of RNA polymerase II transcription subunit 16-like isoform X2 [Cicer arietinum]
Ca1_v2.0	2306639	G	G/G	G/G	G/G	G/G	G/G	A/A	G/G	G/G	G/G	G/G	G/G	G/G	G/G	G/G	G/G	G/G	synonymous_variant	Ca_v2.0_00299	c.195C>T	p.Val65Val	gi|502077830|ref|XP_004485757.1|/0/PREDICTED: mediator of RNA polymerase II transcription subunit 16-like isoform X1 [Cicer arietinum] &gt;gi|828287445|ref|XP_012568418.1| PREDICTED: mediator of RNA polymerase II transcription subunit 16-like isoform X2 [Cicer arietinum]
Ca1_v2.0	2306694	A	A/A	G/G	G/G	A/A	G/G	G/G	A/A	A/A	G/G	G/G	G/G	G/G	G/G	G/G	A/A	A/A	missense_variant	Ca_v2.0_00299	c.140T>C	p.Ile47Thr	gi|502077830|ref|XP_004485757.1|/0/PREDICTED: mediator of RNA polymerase II transcription subunit 16-like isoform X1 [Cicer arietinum] &gt;gi|828287445|ref|XP_012568418.1| PREDICTED: mediator of RNA polymerase II transcription subunit 16-like isoform X2 [Cicer arietinum]
Ca1_v2.0	2388505	T	T/T	C/C	C/C	T/T	C/C	T/T	T/T	T/T	C/C	C/C	C/C	C/C	C/C	C/C	T/T	T/T	synonymous_variant	Ca_v2.0_00316	c.189T>C	p.His63His	gi|502077901|ref|XP_004485779.1|/0/PREDICTED: callose synthase 11-like [Cicer arietinum]
Ca1_v2.0	2388551	A	A/A	A/A	A/A	A/A	A/A	C/C	A/A	A/A	A/A	A/A	A/A	A/A	A/A	A/A	A/A	A/A	synonymous_variant	Ca_v2.0_00316	c.235A>C	p.Arg79Arg	gi|502077901|ref|XP_004485779.1|/0/PREDICTED: callose synthase 11-like [Cicer arietinum]
Ca1_v2.0	2388655	C	C/C	T/T	T/T	C/C	T/T	C/C	C/C	C/C	T/T	T/T	T/T	T/T	T/T	T/T	C/C	C/C	synonymous_variant	Ca_v2.0_00316	c.339C>T	p.Ile113Ile	gi|502077901|ref|XP_004485779.1|/0/PREDICTED: callose synthase 11-like [Cicer arietinum]
Ca1_v2.0	2389177	A	A/A	G/G	G/G	A/A	G/G	A/A	A/A	A/A	G/G	G/G	G/G	G/G	G/G	G/G	A/A	A/A	synonymous_variant	Ca_v2.0_00316	c.861A>G	p.Lys287Lys	gi|502077901|ref|XP_004485779.1|/0/PREDICTED: callose synthase 11-like [Cicer arietinum]
Ca1_v2.0	2390032	G	G/G	G/G	G/G	G/G	G/G	C/C	G/G	G/G	G/G	G/G	G/G	G/G	G/G	G/G	G/G	G/G	synonymous_variant	Ca_v2.0_00316	c.1716G>C	p.Ser572Ser	gi|502077901|ref|XP_004485779.1|/0/PREDICTED: callose synthase 11-like [Cicer arietinum]
Ca1_v2.0	2390179	G	G/G	A/A	A/A	G/G	A/A	G/G	G/G	G/G	A/A	A/A	A/A	A/A	A/A	A/A	G/G	G/G	synonymous_variant	Ca_v2.0_00316	c.1863G>A	p.Arg621Arg	gi|502077901|ref|XP_004485779.1|/0/PREDICTED: callose synthase 11-like [Cicer arietinum]
Ca1_v2.0	2390362	T	T/T	C/C	C/C	T/T	C/C	T/T	T/T	T/T	C/C	C/C	C/C	C/C	C/C	C/C	T/T	T/T	synonymous_variant	Ca_v2.0_00316	c.2046T>C	p.Ile682Ile	gi|502077901|ref|XP_004485779.1|/0/PREDICTED: callose synthase 11-like [Cicer arietinum]
Ca1_v2.0	2390755	A	A/A	A/A	A/A	A/A	A/A	G/G	A/A	A/A	A/A	A/A	A/A	A/A	A/A	A/A	A/A	A/A	synonymous_variant	Ca_v2.0_00316	c.2439A>G	p.Arg813Arg	gi|502077901|ref|XP_004485779.1|/0/PREDICTED: callose synthase 11-like [Cicer arietinum]
Ca1_v2.0	2390789	G	G/G	A/A	A/A	G/G	A/A	G/G	G/G	G/G	A/A	A/A	A/A	A/A	A/A	A/A	G/G	G/G	missense_variant	Ca_v2.0_00316	c.2473G>A	p.Val825Ile	gi|502077901|ref|XP_004485779.1|/0/PREDICTED: callose synthase 11-like [Cicer arietinum]
Ca1_v2.0	2391559	A	A/A	T/T	T/T	A/A	T/T	A/A	A/A	A/A	T/T	T/T	T/T	T/T	T/T	T/T	A/A	A/A	synonymous_variant	Ca_v2.0_00316	c.3243A>T	p.Gly1081Gly	gi|502077901|ref|XP_004485779.1|/0/PREDICTED: callose synthase 11-like [Cicer arietinum]
Ca1_v2.0	2391884	T	T/T	C/C	C/C	T/T	C/C	T/T	T/T	T/T	C/C	C/C	C/C	C/C	C/C	C/C	T/T	T/T	synonymous_variant	Ca_v2.0_00316	c.3568T>C	p.Leu1190Leu	gi|502077901|ref|XP_004485779.1|/0/PREDICTED: callose synthase 11-like [Cicer arietinum]
Ca1_v2.0	2392978	G	G/G	T/T	T/T	G/G	T/T	G/G	G/G	G/G	T/T	T/T	T/T	T/T	T/T	T/T	G/G	G/G	synonymous_variant	Ca_v2.0_00316	c.4662G>T	p.Val1554Val	gi|502077901|ref|XP_004485779.1|/0/PREDICTED: callose synthase 11-like [Cicer arietinum]
Ca1_v2.0	2393479	A	A/A	G/G	G/G	A/A	G/G	G/G	A/A	A/A	G/G	G/G	G/G	G/G	G/G	G/G	A/A	A/A	intron_variant	Ca_v2.0_00316	c.5110-53A>G	.	gi|502077901|ref|XP_004485779.1|/0/PREDICTED: callose synthase 11-like [Cicer arietinum]
Ca1_v2.0	3953204	G	G/G	G/G	G/G	G/G	G/G	G/G	G/G	G/G	G/G	G/G	A/A	G/G	G/G	G/G	G/G	G/G	synonymous_variant	Ca_v2.0_00500	c.1296C>T	p.Phe432Phe	gi|502078584|ref|XP_004485993.1|/0/PREDICTED: protein kinase PINOID-like [Cicer arietinum]
Ca1_v2.0	3953302	T	T/T	T/T	T/T	T/T	T/T	T/T	T/T	T/T	T/T	T/T	C/C	T/T	T/T	T/T	T/T	T/T	missense_variant	Ca_v2.0_00500	c.1198A>G	p.Met400Val	gi|502078584|ref|XP_004485993.1|/0/PREDICTED: protein kinase PINOID-like [Cicer arietinum]
Ca1_v2.0	3953648	C	C/C	C/C	C/C	C/C	C/C	C/C	C/C	C/C	C/C	C/C	T/T	C/C	C/C	C/C	C/C	C/C	synonymous_variant	Ca_v2.0_00500	c.852G>A	p.Gln284Gln	gi|502078584|ref|XP_004485993.1|/0/PREDICTED: protein kinase PINOID-like [Cicer arietinum]
Ca1_v2.0	3954018	A	A/A	A/A	A/A	A/A	A/A	A/A	A/A	A/A	A/A	A/A	G/G	A/A	A/A	A/A	A/A	A/A	intron_variant	Ca_v2.0_00500	c.560+44T>C	.	gi|502078584|ref|XP_004485993.1|/0/PREDICTED: protein kinase PINOID-like [Cicer arietinum]
Ca1_v2.0	3954067	G	G/G	G/G	G/G	G/G	G/G	G/G	G/G	G/G	G/G	G/G	A/A	G/G	G/G	G/G	G/G	G/G	synonymous_variant	Ca_v2.0_00500	c.555C>T	p.Ser185Ser	gi|502078584|ref|XP_004485993.1|/0/PREDICTED: protein kinase PINOID-like [Cicer arietinum]
Ca1_v2.0	3954445	A	A/A	A/A	A/A	A/A	A/A	A/A	A/A	A/A	A/A	A/A	G/G	A/A	A/A	A/A	A/A	A/A	synonymous_variant	Ca_v2.0_00500	c.177T>C	p.His59His	gi|502078584|ref|XP_004485993.1|/0/PREDICTED: protein kinase PINOID-like [Cicer arietinum]
Ca1_v2.0	6912270	G	G/G	G/G	G/G	G/G	G/G	G/G	G/G	G/G	G/G	T/T	T/T	G/G	G/G	G/G	G/G	G/G	missense_variant	Ca_v2.0_00801	c.989C>A	p.Pro330His	gi|502079966|ref|XP_004486421.1|/0/PREDICTED: cinnamoyl-CoA reductase 2 [Cicer arietinum]
Ca1_v2.0	6912519	C	C/C	C/C	C/C	C/C	C/C	C/C	C/C	C/C	C/C	A/A	A/A	C/C	C/C	C/C	C/C	C/C	splice_region_variant&intron_variant	Ca_v2.0_00801	c.839+5G>T	.	gi|502079966|ref|XP_004486421.1|/0/PREDICTED: cinnamoyl-CoA reductase 2 [Cicer arietinum]
Ca1_v2.0	6912586	T	T/T	T/T	T/T	T/T	T/T	T/T	T/T	T/T	T/T	G/G	G/G	T/T	T/T	T/T	T/T	T/T	synonymous_variant	Ca_v2.0_00801	c.777A>C	p.Ile259Ile	gi|502079966|ref|XP_004486421.1|/0/PREDICTED: cinnamoyl-CoA reductase 2 [Cicer arietinum]
Ca1_v2.0	6912910	T	T/T	T/T	T/T	T/T	T/T	T/T	T/T	T/T	T/T	C/C	C/C	T/T	T/T	T/T	T/T	T/T	synonymous_variant	Ca_v2.0_00801	c.453A>G	p.Ser151Ser	gi|502079966|ref|XP_004486421.1|/0/PREDICTED: cinnamoyl-CoA reductase 2 [Cicer arietinum]
Ca1_v2.0	6912922	T	T/T	T/T	T/T	T/T	T/T	T/T	T/T	T/T	T/T	A/A	A/A	T/T	T/T	T/T	T/T	T/T	synonymous_variant	Ca_v2.0_00801	c.441A>T	p.Ala147Ala	gi|502079966|ref|XP_004486421.1|/0/PREDICTED: cinnamoyl-CoA reductase 2 [Cicer arietinum]
Ca1_v2.0	8607692	C	T/T	C/C	C/C	C/C	C/C	C/C	C/C	C/C	C/C	C/C	C/C	C/C	C/C	C/C	C/C	C/C	intron_variant	Ca_v2.0_00929	c.2095+68G>A	.	gi|502080377|ref|XP_004486544.1|/0/PREDICTED: phytochrome B-like [Cicer arietinum]
Ca1_v2.0	10153180	C	C/C	T/T	C/C	C/C	C/C	C/C	C/C	C/C	C/C	C/C	C/C	C/C	C/C	C/T	C/C	C/C	synonymous_variant	Ca_v2.0_01053	c.2010G>A	p.Glu670Glu	gi|828291371|ref|XP_012574731.1|/0/PREDICTED: cullin-1-like [Cicer arietinum]
Ca1_v2.0	10156866	C	A/A	A/A	A/A	A/A	A/A	A/A	A/A	A/A	A/A	A/A	A/A	A/A	A/A	A/A	A/A	A/A	missense_variant&splice_region_variant	Ca_v2.0_01053	c.908G>T	p.Ser303Ile	gi|828291371|ref|XP_012574731.1|/0/PREDICTED: cullin-1-like [Cicer arietinum]
Ca1_v2.0	10157274	C	C/C	C/C	T/T	C/C	T/T	C/C	C/C	C/C	T/T	T/T	T/T	T/T	T/T	C/T	C/C	C/C	intron_variant	Ca_v2.0_01053	c.751-86G>A	.	gi|828291371|ref|XP_012574731.1|/0/PREDICTED: cullin-1-like [Cicer arietinum]
Ca1_v2.0	15103104	G	A/A	A/A	G/G	G/G	G/G	G/G	G/G	G/G	G/G	G/G	G/G	G/G	G/G	G/A	G/G	G/G	intron_variant	Ca_v2.0_01227	c.210-20G>A	.	gi|502165254|ref|XP_004513493.1|/0/PREDICTED: thermospermine synthase ACAULIS5-like [Cicer arietinum]
Ca1_v2.0	19658360	C	C/C	C/C	T/T	C/C	T/T	C/C	C/C	C/C	T/T	T/T	C/C	T/T	T/T	C/T	C/C	C/C	intron_variant	Ca_v2.0_01358	c.114+163C>T	.	gi|502086405|ref|XP_004488208.1|/0/PREDICTED: lysine-specific demethylase JMJ15-like [Cicer arietinum] &gt;gi|502086408|ref|XP_004488209.1| PREDICTED: lysine-specific demethylase JMJ15-like [Cicer arietinum]
Ca1_v2.0	36054946	T	G/G	G/G	G/G	G/G	G/G	G/G	G/G	G/G	G/G	G/G	G/G	G/G	G/G	G/G	G/G	G/G	5_prime_UTR_premature_start_codon_gain_variant	Ca_v2.0_01647	c.-400T>G	.	gi|502087112|ref|XP_004488431.1|/0/PREDICTED: squamosa promoter-binding-like protein 17 [Cicer arietinum]
Ca1_v2.0	36054948	T	G/G	G/G	G/G	G/G	G/G	G/G	G/G	G/G	G/G	G/G	G/G	G/G	G/G	G/G	G/G	G/G	5_prime_UTR_premature_start_codon_gain_variant	Ca_v2.0_01647	c.-398T>G	.	gi|502087112|ref|XP_004488431.1|/0/PREDICTED: squamosa promoter-binding-like protein 17 [Cicer arietinum]
Ca1_v2.0	36054993	G	C/C	C/C	C/C	C/C	C/C	C/C	C/C	C/C	C/C	C/C	C/C	C/C	C/C	C/C	C/C	C/C	5_prime_UTR_variant	Ca_v2.0_01647	c.-353G>C	.	gi|502087112|ref|XP_004488431.1|/0/PREDICTED: squamosa promoter-binding-like protein 17 [Cicer arietinum]
Ca1_v2.0	36058854	C	C/C	T/T	T/T	C/C	T/T	C/C	C/C	C/C	T/T	T/T	T/T	T/T	T/T	T/T	C/C	C/C	synonymous_variant	Ca_v2.0_01647	c.954C>T	p.Gly318Gly	gi|502087112|ref|XP_004488431.1|/0/PREDICTED: squamosa promoter-binding-like protein 17 [Cicer arietinum]
Ca1_v2.0	36059995	T	T/T	C/C	C/C	T/T	C/C	T/T	T/T	T/T	C/C	C/C	C/C	C/C	C/C	C/C	T/T	T/T	intron_variant	Ca_v2.0_01647	c.*15-208T>C	.	gi|502087112|ref|XP_004488431.1|/0/PREDICTED: squamosa promoter-binding-like protein 17 [Cicer arietinum]
Ca1_v2.0	48202043	C	C/C	T/T	C/C	C/C	C/C	C/C	C/C	C/C	C/C	C/C	C/C	C/C	C/C	C/T	C/C	C/C	3_prime_UTR_variant	Ca_v2.0_02237	c.*238C>T	.	gi|828290048|ref|XP_012572550.1|/0/PREDICTED: protein FAF-like, chloroplastic [Cicer arietinum]
Ca1_v2.0	49519240	T	T/T	T/T	T/T	G/G	T/T	T/T	T/T	T/T	T/T	T/T	T/T	T/T	T/T	T/T	T/T	T/T	synonymous_variant	Ca_v2.0_02373	c.2149A>C	p.Arg717Arg	gi|502082924|ref|XP_004487313.1|/0/PREDICTED: protein STRUBBELIG-RECEPTOR FAMILY 3-like isoform X1 [Cicer arietinum] &gt;gi|502082927|ref|XP_004487314.1| PREDICTED: protein STRUBBELIG-RECEPTOR FAMILY 3-like isoform X1 [Cicer arietinum] &gt;gi|502082930|ref|XP_004487315.1| PREDICTED: protein STRUBBELIG-RECEPTOR FAMILY 3-like isoform X1 [Cicer arietinum] &gt;gi|502082933|ref|XP_004487316.1| PREDICT…
Ca1_v2.0	49521126	C	A/A	A/A	A/A	A/A	A/A	A/A	A/A	A/A	A/A	A/A	A/A	A/A	A/A	A/A	A/A	A/A	intron_variant	Ca_v2.0_02373	c.1528-373G>T	.	gi|502082924|ref|XP_004487313.1|/0/PREDICTED: protein STRUBBELIG-RECEPTOR FAMILY 3-like isoform X1 [Cicer arietinum] &gt;gi|502082927|ref|XP_004487314.1| PREDICTED: protein STRUBBELIG-RECEPTOR FAMILY 3-like isoform X1 [Cicer arietinum] &gt;gi|502082930|ref|XP_004487315.1| PREDICTED: protein STRUBBELIG-RECEPTOR FAMILY 3-like isoform X1 [Cicer arietinum] &gt;gi|502082933|ref|XP_004487316.1| PREDICT…
Ca1_v2.0	49521127	T	A/A	A/A	A/A	A/A	A/A	A/A	A/A	A/A	A/A	A/A	A/A	A/A	A/A	A/A	A/A	A/A	intron_variant	Ca_v2.0_02373	c.1528-374A>T	.	gi|502082924|ref|XP_004487313.1|/0/PREDICTED: protein STRUBBELIG-RECEPTOR FAMILY 3-like isoform X1 [Cicer arietinum] &gt;gi|502082927|ref|XP_004487314.1| PREDICTED: protein STRUBBELIG-RECEPTOR FAMILY 3-like isoform X1 [Cicer arietinum] &gt;gi|502082930|ref|XP_004487315.1| PREDICTED: protein STRUBBELIG-RECEPTOR FAMILY 3-like isoform X1 [Cicer arietinum] &gt;gi|502082933|ref|XP_004487316.1| PREDICT…
Ca1_v2.0	49525977	C	C/C	C/C	C/C	C/C	C/C	C/C	C/C	C/C	C/T	C/C	C/C	C/C	C/C	C/C	C/C	C/C	missense_variant	Ca_v2.0_02373	c.76G>A	p.Gly26Arg	gi|502082924|ref|XP_004487313.1|/0/PREDICTED: protein STRUBBELIG-RECEPTOR FAMILY 3-like isoform X1 [Cicer arietinum] &gt;gi|502082927|ref|XP_004487314.1| PREDICTED: protein STRUBBELIG-RECEPTOR FAMILY 3-like isoform X1 [Cicer arietinum] &gt;gi|502082930|ref|XP_004487315.1| PREDICTED: protein STRUBBELIG-RECEPTOR FAMILY 3-like isoform X1 [Cicer arietinum] &gt;gi|502082933|ref|XP_004487316.1| PREDICT…
Ca1_v2.0	51545861	G	G/G	G/G	A/A	G/G	G/G	A/A	G/G	G/G	A/A	A/A	A/A	A/A	G/G	G/A	G/G	G/G	synonymous_variant	Ca_v2.0_02585	c.198C>T	p.Ile66Ile	gi|502081891|ref|XP_004487001.1|/8.39303e-98/PREDICTED: flowering-promoting factor 1-like [Cicer arietinum]
Ca1_v2.0	51921802	C	G/G	G/G	G/G	G/G	G/G	G/G	G/G	C/C	G/G	G/G	G/G	G/G	G/G	G/G	C/C	G/G	3_prime_UTR_variant	Ca_v2.0_02630	c.*127C>G	.	gi|828289687|ref|XP_012571906.1|/0/PREDICTED: transcription factor bHLH130-like isoform X2 [Cicer arietinum]
Ca1_v2.0	54030544	C	C/C	C/C	G/G	C/C	C/C	G/G	C/C	C/C	C/C	G/G	C/C	G/G	C/C	C/C	C/C	C/C	5_prime_UTR_variant	Ca_v2.0_02902	c.-280C>G	.	gi|502080596|ref|XP_004486615.1|/0/PREDICTED: cinnamoyl-CoA reductase 1 [Cicer arietinum]
Ca1_v2.0	54030995	G	G/G	G/G	A/A	G/G	G/G	A/A	G/G	G/G	G/G	A/A	G/G	A/A	G/G	G/G	G/G	G/G	intron_variant	Ca_v2.0_02902	c.154+18G>A	.	gi|502080596|ref|XP_004486615.1|/0/PREDICTED: cinnamoyl-CoA reductase 1 [Cicer arietinum]
Ca1_v2.0	54031031	T	T/T	T/T	G/G	T/T	T/T	G/G	T/T	T/T	T/T	G/G	T/T	G/G	T/T	T/T	T/T	T/T	intron_variant	Ca_v2.0_02902	c.154+54T>G	.	gi|502080596|ref|XP_004486615.1|/0/PREDICTED: cinnamoyl-CoA reductase 1 [Cicer arietinum]
Ca1_v2.0	54031046	C	C/C	C/C	A/A	C/C	C/C	A/A	C/C	C/C	C/C	A/A	C/C	A/A	C/C	C/C	C/C	C/C	intron_variant	Ca_v2.0_02902	c.155-43C>A	.	gi|502080596|ref|XP_004486615.1|/0/PREDICTED: cinnamoyl-CoA reductase 1 [Cicer arietinum]
Ca1_v2.0	54031051	G	G/G	G/G	C/C	G/G	G/G	C/C	G/G	G/G	G/G	C/C	G/G	C/C	G/G	G/G	G/G	G/G	intron_variant	Ca_v2.0_02902	c.155-38G>C	.	gi|502080596|ref|XP_004486615.1|/0/PREDICTED: cinnamoyl-CoA reductase 1 [Cicer arietinum]
Ca1_v2.0	54031168	C	C/C	C/C	T/T	C/C	C/C	T/T	C/C	C/C	C/C	T/T	C/C	T/T	C/C	C/C	C/C	C/C	synonymous_variant	Ca_v2.0_02902	c.234C>T	p.Asp78Asp	gi|502080596|ref|XP_004486615.1|/0/PREDICTED: cinnamoyl-CoA reductase 1 [Cicer arietinum]
Ca1_v2.0	54031328	C	C/C	C/C	A/A	C/C	C/C	A/A	C/C	C/C	C/C	A/A	C/C	A/A	C/C	C/C	C/C	C/C	5_prime_UTR_variant	Ca_v2.0_02902	c.-452C>A	.	gi|502080596|ref|XP_004486615.1|/0/PREDICTED: cinnamoyl-CoA reductase 1 [Cicer arietinum]
Ca1_v2.0	54031369	C	C/C	C/C	G/G	C/C	C/C	G/G	C/C	C/C	C/C	G/G	C/C	G/G	C/C	C/C	C/C	C/C	5_prime_UTR_variant	Ca_v2.0_02902	c.-411C>G	.	gi|502080596|ref|XP_004486615.1|/0/PREDICTED: cinnamoyl-CoA reductase 1 [Cicer arietinum]
Ca1_v2.0	54031449	G	G/G	G/G	A/A	G/G	G/G	A/A	G/G	G/G	G/G	A/A	G/G	A/A	G/G	G/G	G/G	G/G	5_prime_UTR_variant	Ca_v2.0_02902	c.-331G>A	.	gi|502080596|ref|XP_004486615.1|/0/PREDICTED: cinnamoyl-CoA reductase 1 [Cicer arietinum]
Ca1_v2.0	54031495	T	T/T	T/T	C/C	T/T	T/T	C/C	T/T	T/T	T/T	C/C	T/T	C/C	T/T	T/T	T/T	T/T	5_prime_UTR_variant	Ca_v2.0_02902	c.-285T>C	.	gi|502080596|ref|XP_004486615.1|/0/PREDICTED: cinnamoyl-CoA reductase 1 [Cicer arietinum]
Ca1_v2.0	54031770	G	G/G	G/G	A/A	G/G	G/G	A/A	G/G	G/G	G/G	A/A	G/G	A/A	G/G	G/G	G/G	G/G	5_prime_UTR_variant	Ca_v2.0_02902	c.-10G>A	.	gi|502080596|ref|XP_004486615.1|/0/PREDICTED: cinnamoyl-CoA reductase 1 [Cicer arietinum]
Ca1_v2.0	54031983	G	G/G	G/G	A/A	G/G	G/G	A/A	G/G	G/G	G/G	A/A	G/G	A/A	G/G	G/G	G/G	G/G	intron_variant	Ca_v2.0_02902	c.495+12G>A	.	gi|502080596|ref|XP_004486615.1|/0/PREDICTED: cinnamoyl-CoA reductase 1 [Cicer arietinum]
Ca1_v2.0	54032251	G	G/G	G/G	A/A	G/G	G/G	A/A	G/G	G/G	G/G	A/A	G/G	A/A	G/G	G/G	G/G	G/G	missense_variant	Ca_v2.0_02902	c.634G>A	p.Val212Ile	gi|502080596|ref|XP_004486615.1|/0/PREDICTED: cinnamoyl-CoA reductase 1 [Cicer arietinum]
Ca1_v2.0	54032479	A	A/A	A/A	T/T	A/A	A/A	T/T	A/A	A/A	A/A	T/T	A/A	T/T	A/A	A/A	A/A	A/A	intron_variant	Ca_v2.0_02902	c.848+14A>T	.	gi|502080596|ref|XP_004486615.1|/0/PREDICTED: cinnamoyl-CoA reductase 1 [Cicer arietinum]
Ca1_v2.0	54032638	G	G/G	G/G	G/A	G/G	G/G	G/A	G/G	G/G	G/G	G/A	G/G	G/G	G/G	G/G	G/G	G/G	intron_variant	Ca_v2.0_02902	c.848+173G>A	.	gi|502080596|ref|XP_004486615.1|/0/PREDICTED: cinnamoyl-CoA reductase 1 [Cicer arietinum]
Ca1_v2.0	54032776	A	A/A	A/A	G/G	A/A	A/A	G/G	A/A	A/A	A/A	G/G	A/A	G/G	A/A	A/A	A/A	A/A	intron_variant	Ca_v2.0_02902	c.848+311A>G	.	gi|502080596|ref|XP_004486615.1|/0/PREDICTED: cinnamoyl-CoA reductase 1 [Cicer arietinum]
Ca1_v2.0	54032936	G	G/G	G/G	C/C	G/G	G/G	C/C	G/G	G/G	G/G	C/C	G/G	C/C	G/G	G/G	G/G	G/G	intron_variant	Ca_v2.0_02902	c.848+471G>C	.	gi|502080596|ref|XP_004486615.1|/0/PREDICTED: cinnamoyl-CoA reductase 1 [Cicer arietinum]
Ca1_v2.0	54033010	G	G/G	G/G	T/T	G/G	G/G	T/T	G/G	G/G	G/G	T/T	G/G	T/T	G/G	G/G	G/G	G/G	intron_variant	Ca_v2.0_02902	c.848+545G>T	.	gi|502080596|ref|XP_004486615.1|/0/PREDICTED: cinnamoyl-CoA reductase 1 [Cicer arietinum]
Ca1_v2.0	54033072	T	T/T	T/T	G/G	T/T	T/T	G/G	T/T	T/T	T/T	G/G	T/T	G/G	T/T	T/T	T/T	T/T	intron_variant	Ca_v2.0_02902	c.848+607T>G	.	gi|502080596|ref|XP_004486615.1|/0/PREDICTED: cinnamoyl-CoA reductase 1 [Cicer arietinum]
Ca1_v2.0	54033383	A	A/T	A/A	T/T	A/A	A/A	T/T	A/A	A/A	A/A	T/T	A/T	T/T	A/A	A/T	A/A	A/A	intron_variant	Ca_v2.0_02902	c.849-607A>T	.	gi|502080596|ref|XP_004486615.1|/0/PREDICTED: cinnamoyl-CoA reductase 1 [Cicer arietinum]
Ca1_v2.0	54033649	G	G/G	G/G	A/A	G/G	G/G	A/A	G/G	G/G	G/G	A/A	G/G	A/A	G/G	G/G	G/G	G/G	intron_variant	Ca_v2.0_02902	c.849-341G>A	.	gi|502080596|ref|XP_004486615.1|/0/PREDICTED: cinnamoyl-CoA reductase 1 [Cicer arietinum]
Ca1_v2.0	54033723	G	G/G	G/G	T/T	G/G	G/G	T/T	G/G	G/G	G/G	T/T	G/G	T/T	G/G	G/G	G/G	G/G	intron_variant	Ca_v2.0_02902	c.849-267G>T	.	gi|502080596|ref|XP_004486615.1|/0/PREDICTED: cinnamoyl-CoA reductase 1 [Cicer arietinum]
Ca1_v2.0	54033849	T	T/T	T/T	C/C	T/T	T/T	C/C	T/T	T/T	T/T	C/C	T/T	C/C	T/T	T/T	T/T	T/T	intron_variant	Ca_v2.0_02902	c.849-141T>C	.	gi|502080596|ref|XP_004486615.1|/0/PREDICTED: cinnamoyl-CoA reductase 1 [Cicer arietinum]
Ca1_v2.0	54034340	C	C/C	C/C	T/T	C/C	C/C	T/T	C/C	C/C	C/C	T/T	C/C	T/T	C/C	C/C	C/C	C/C	3_prime_UTR_variant	Ca_v2.0_02902	c.*170C>T	.	gi|502080596|ref|XP_004486615.1|/0/PREDICTED: cinnamoyl-CoA reductase 1 [Cicer arietinum]
Ca1_v2.0	54034461	A	A/A	A/A	C/C	A/A	A/A	C/C	A/A	A/A	A/A	C/C	A/A	C/C	A/A	A/A	A/A	A/A	3_prime_UTR_variant	Ca_v2.0_02902	c.*291A>C	.	gi|502080596|ref|XP_004486615.1|/0/PREDICTED: cinnamoyl-CoA reductase 1 [Cicer arietinum]
Ca2_v2.0	2342955	T	T/T	T/T	A/A	T/T	T/T	A/A	T/T	T/T	T/A	A/A	T/T	A/A	T/T	T/T	T/T	T/T	synonymous_variant	Ca_v2.0_03170	c.6T>A	p.Val2Val	gi|502091091|ref|XP_004489439.1|/0/PREDICTED: uncharacterized protein LOC101501957 [Cicer arietinum]
Ca2_v2.0	2343257	T	T/T	T/T	G/G	T/T	T/T	G/G	T/T	T/T	T/G	G/G	T/T	G/G	T/T	T/T	T/T	T/T	intron_variant	Ca_v2.0_03170	c.267+41T>G	.	gi|502091091|ref|XP_004489439.1|/0/PREDICTED: uncharacterized protein LOC101501957 [Cicer arietinum]
Ca2_v2.0	2343307	G	G/G	G/G	T/T	G/G	G/G	T/T	G/G	G/G	G/T	T/T	G/G	T/T	G/G	G/G	G/G	G/G	intron_variant	Ca_v2.0_03170	c.267+91G>T	.	gi|502091091|ref|XP_004489439.1|/0/PREDICTED: uncharacterized protein LOC101501957 [Cicer arietinum]
Ca2_v2.0	2343359	C	C/C	C/C	G/G	C/C	C/C	G/G	C/C	C/C	C/G	G/G	C/C	G/G	C/C	C/C	C/C	C/C	intron_variant	Ca_v2.0_03170	c.267+143C>G	.	gi|502091091|ref|XP_004489439.1|/0/PREDICTED: uncharacterized protein LOC101501957 [Cicer arietinum]
Ca2_v2.0	2343361	A	A/A	A/A	C/C	A/A	A/A	C/C	A/A	A/A	A/C	C/C	A/A	C/C	A/A	A/A	A/A	A/A	intron_variant	Ca_v2.0_03170	c.267+145A>C	.	gi|502091091|ref|XP_004489439.1|/0/PREDICTED: uncharacterized protein LOC101501957 [Cicer arietinum]
Ca2_v2.0	2343444	A	A/A	A/A	G/G	A/A	A/A	G/G	A/A	A/A	A/G	G/G	A/A	G/G	A/A	A/A	A/A	A/A	intron_variant	Ca_v2.0_03170	c.267+228A>G	.	gi|502091091|ref|XP_004489439.1|/0/PREDICTED: uncharacterized protein LOC101501957 [Cicer arietinum]
Ca2_v2.0	2343445	A	A/A	A/A	T/T	A/A	A/A	T/T	A/A	A/A	A/T	T/T	A/A	T/T	A/A	A/A	A/A	A/A	intron_variant	Ca_v2.0_03170	c.267+229A>T	.	gi|502091091|ref|XP_004489439.1|/0/PREDICTED: uncharacterized protein LOC101501957 [Cicer arietinum]
Ca2_v2.0	2343534	A	A/A	A/A	T/T	A/A	A/A	T/T	A/A	A/A	A/T	T/T	A/A	T/T	A/A	A/A	A/A	A/A	intron_variant	Ca_v2.0_03170	c.268-284A>T	.	gi|502091091|ref|XP_004489439.1|/0/PREDICTED: uncharacterized protein LOC101501957 [Cicer arietinum]
Ca2_v2.0	2343576	G	G/G	G/G	C/C	G/G	G/G	C/C	G/G	G/G	G/C	C/C	G/G	C/C	G/G	G/G	G/G	G/G	intron_variant	Ca_v2.0_03170	c.268-242G>C	.	gi|502091091|ref|XP_004489439.1|/0/PREDICTED: uncharacterized protein LOC101501957 [Cicer arietinum]
Ca2_v2.0	2343732	C	C/C	C/C	T/T	C/C	C/C	T/T	C/C	C/C	C/T	T/T	C/C	T/T	C/C	C/C	C/C	C/C	5_prime_UTR_variant	Ca_v2.0_03170	c.-161C>T	.	gi|502091091|ref|XP_004489439.1|/0/PREDICTED: uncharacterized protein LOC101501957 [Cicer arietinum]
Ca2_v2.0	2343747	A	A/A	A/A	C/C	A/A	A/A	C/C	A/A	A/A	A/C	C/C	A/A	C/C	A/A	A/A	A/A	A/A	5_prime_UTR_variant	Ca_v2.0_03170	c.-146A>C	.	gi|502091091|ref|XP_004489439.1|/0/PREDICTED: uncharacterized protein LOC101501957 [Cicer arietinum]
Ca2_v2.0	2343791	C	C/C	C/C	./.	C/C	C/C	./.	C/C	C/C	C/C	C/C	C/C	C/T	C/C	C/C	C/C	C/C	5_prime_UTR_variant	Ca_v2.0_03170	c.-102C>T	.	gi|502091091|ref|XP_004489439.1|/0/PREDICTED: uncharacterized protein LOC101501957 [Cicer arietinum]
Ca2_v2.0	2344005	T	T/T	T/T	C/C	T/T	T/T	C/C	T/T	T/T	T/C	C/C	T/T	C/C	T/T	T/T	T/T	T/T	intron_variant	Ca_v2.0_03170	c.417+38T>C	.	gi|502091091|ref|XP_004489439.1|/0/PREDICTED: uncharacterized protein LOC101501957 [Cicer arietinum]
Ca2_v2.0	2344018	C	C/C	C/C	T/T	C/C	C/C	T/T	C/C	C/C	C/T	T/T	C/C	T/T	C/C	C/C	C/C	C/C	intron_variant	Ca_v2.0_03170	c.417+51C>T	.	gi|502091091|ref|XP_004489439.1|/0/PREDICTED: uncharacterized protein LOC101501957 [Cicer arietinum]
Ca2_v2.0	2344051	A	A/A	A/A	G/G	A/A	A/A	G/G	A/A	A/A	A/G	G/G	A/A	G/G	A/A	A/A	A/A	A/A	intron_variant	Ca_v2.0_03170	c.417+84A>G	.	gi|502091091|ref|XP_004489439.1|/0/PREDICTED: uncharacterized protein LOC101501957 [Cicer arietinum]
Ca2_v2.0	2344106	T	T/T	T/T	C/C	T/T	T/T	C/C	T/T	T/T	T/C	C/C	T/T	C/C	T/T	T/T	T/T	T/T	intron_variant	Ca_v2.0_03170	c.417+139T>C	.	gi|502091091|ref|XP_004489439.1|/0/PREDICTED: uncharacterized protein LOC101501957 [Cicer arietinum]
Ca2_v2.0	2344116	A	A/A	A/A	A/A	A/A	A/A	./.	A/A	A/A	A/A	C/C	A/A	./.	A/A	A/A	A/A	A/A	intron_variant	Ca_v2.0_03170	c.417+149A>C	.	gi|502091091|ref|XP_004489439.1|/0/PREDICTED: uncharacterized protein LOC101501957 [Cicer arietinum]
Ca2_v2.0	2344182	C	C/C	C/C	A/A	C/C	C/C	A/A	C/C	C/C	C/A	A/A	C/C	A/A	C/C	C/C	C/C	C/C	intron_variant	Ca_v2.0_03170	c.417+215C>A	.	gi|502091091|ref|XP_004489439.1|/0/PREDICTED: uncharacterized protein LOC101501957 [Cicer arietinum]
Ca2_v2.0	2344304	A	A/A	A/A	C/C	A/A	A/A	C/C	A/A	A/A	A/C	C/C	A/A	C/C	A/A	A/A	A/A	A/A	intron_variant	Ca_v2.0_03170	c.417+337A>C	.	gi|502091091|ref|XP_004489439.1|/0/PREDICTED: uncharacterized protein LOC101501957 [Cicer arietinum]
Ca2_v2.0	2344682	T	T/T	T/T	C/C	T/T	T/T	C/C	T/T	T/T	T/C	C/C	T/T	C/C	T/T	T/T	T/T	T/T	intron_variant	Ca_v2.0_03170	c.418-99T>C	.	gi|502091091|ref|XP_004489439.1|/0/PREDICTED: uncharacterized protein LOC101501957 [Cicer arietinum]
Ca2_v2.0	2345375	C	C/C	C/C	T/T	C/C	C/C	T/T	C/C	C/C	C/T	T/T	C/C	T/T	C/C	C/C	C/C	C/C	splice_region_variant&intron_variant	Ca_v2.0_03170	c.677-5C>T	.	gi|502091091|ref|XP_004489439.1|/0/PREDICTED: uncharacterized protein LOC101501957 [Cicer arietinum]
Ca2_v2.0	2345387	A	A/A	A/A	G/G	A/A	A/A	G/G	A/A	A/A	A/G	G/G	A/A	G/G	A/A	A/A	A/A	A/A	synonymous_variant	Ca_v2.0_03170	c.684A>G	p.Gly228Gly	gi|502091091|ref|XP_004489439.1|/0/PREDICTED: uncharacterized protein LOC101501957 [Cicer arietinum]
Ca2_v2.0	2345495	A	A/A	A/A	C/C	A/A	A/A	C/C	A/A	A/A	A/C	C/C	A/A	C/C	A/A	A/A	A/A	A/A	synonymous_variant	Ca_v2.0_03170	c.792A>C	p.Ser264Ser	gi|502091091|ref|XP_004489439.1|/0/PREDICTED: uncharacterized protein LOC101501957 [Cicer arietinum]
Ca2_v2.0	2345561	T	T/T	T/T	C/C	T/T	T/T	C/C	T/T	T/T	T/C	C/C	T/T	C/C	T/T	T/T	T/T	T/T	synonymous_variant	Ca_v2.0_03170	c.858T>C	p.Asp286Asp	gi|502091091|ref|XP_004489439.1|/0/PREDICTED: uncharacterized protein LOC101501957 [Cicer arietinum]
Ca2_v2.0	2345591	T	T/T	T/T	G/G	T/T	T/T	G/G	T/T	T/T	T/G	G/G	T/T	G/G	T/T	T/T	T/T	T/T	synonymous_variant	Ca_v2.0_03170	c.888T>G	p.Leu296Leu	gi|502091091|ref|XP_004489439.1|/0/PREDICTED: uncharacterized protein LOC101501957 [Cicer arietinum]
Ca2_v2.0	2345621	A	A/A	A/A	C/C	A/A	A/A	C/C	A/A	A/A	A/C	C/C	A/A	C/C	A/A	A/A	A/A	A/A	intron_variant	Ca_v2.0_03170	c.895+23A>C	.	gi|502091091|ref|XP_004489439.1|/0/PREDICTED: uncharacterized protein LOC101501957 [Cicer arietinum]
Ca2_v2.0	2345727	A	A/A	A/A	T/T	A/A	A/A	T/T	A/A	A/A	A/T	T/T	A/A	T/T	A/A	A/A	A/A	A/A	intron_variant	Ca_v2.0_03170	c.895+129A>T	.	gi|502091091|ref|XP_004489439.1|/0/PREDICTED: uncharacterized protein LOC101501957 [Cicer arietinum]
Ca2_v2.0	2345817	C	C/C	C/C	T/T	C/C	C/C	T/T	C/C	C/C	C/T	T/T	C/C	T/T	C/C	C/C	C/C	C/C	intron_variant	Ca_v2.0_03170	c.895+219C>T	.	gi|502091091|ref|XP_004489439.1|/0/PREDICTED: uncharacterized protein LOC101501957 [Cicer arietinum]
Ca2_v2.0	2345913	G	G/G	G/G	A/A	G/G	G/G	A/A	G/G	G/G	G/A	A/A	G/G	A/A	G/G	G/G	G/G	G/G	intron_variant	Ca_v2.0_03170	c.896-173G>A	.	gi|502091091|ref|XP_004489439.1|/0/PREDICTED: uncharacterized protein LOC101501957 [Cicer arietinum]
Ca2_v2.0	2346015	G	G/G	G/G	T/T	G/G	G/G	T/T	G/G	G/G	G/T	T/T	G/G	T/T	G/G	G/G	G/G	G/G	intron_variant	Ca_v2.0_03170	c.896-71G>T	.	gi|502091091|ref|XP_004489439.1|/0/PREDICTED: uncharacterized protein LOC101501957 [Cicer arietinum]
Ca2_v2.0	2346016	T	T/T	T/T	C/C	T/T	T/T	C/C	T/T	T/T	T/C	C/C	T/T	C/C	T/T	T/T	T/T	T/T	intron_variant	Ca_v2.0_03170	c.896-70T>C	.	gi|502091091|ref|XP_004489439.1|/0/PREDICTED: uncharacterized protein LOC101501957 [Cicer arietinum]
Ca2_v2.0	2346302	T	T/T	T/T	G/G	T/T	T/T	G/G	T/T	T/T	T/G	G/G	T/T	G/G	T/T	T/T	T/T	T/T	intron_variant	Ca_v2.0_03170	c.1039-58T>G	.	gi|502091091|ref|XP_004489439.1|/0/PREDICTED: uncharacterized protein LOC101501957 [Cicer arietinum]
Ca2_v2.0	2346327	A	A/A	A/A	C/C	A/A	A/A	C/C	A/A	A/A	A/C	C/C	A/A	C/C	A/A	A/A	A/A	A/A	intron_variant	Ca_v2.0_03170	c.1039-33A>C	.	gi|502091091|ref|XP_004489439.1|/0/PREDICTED: uncharacterized protein LOC101501957 [Cicer arietinum]
Ca2_v2.0	2346386	G	G/G	G/G	A/A	G/G	G/G	A/A	G/G	G/G	G/A	A/A	G/G	A/A	G/G	G/G	G/G	G/G	synonymous_variant	Ca_v2.0_03170	c.1065G>A	p.Ser355Ser	gi|502091091|ref|XP_004489439.1|/0/PREDICTED: uncharacterized protein LOC101501957 [Cicer arietinum]
Ca2_v2.0	2346443	A	A/A	A/A	G/G	A/A	A/A	G/G	A/A	A/A	A/G	G/G	A/A	G/G	A/A	A/A	A/A	A/A	synonymous_variant	Ca_v2.0_03170	c.1122A>G	p.Ala374Ala	gi|502091091|ref|XP_004489439.1|/0/PREDICTED: uncharacterized protein LOC101501957 [Cicer arietinum]
Ca2_v2.0	2346618	G	G/G	G/G	A/A	G/G	G/G	A/A	G/G	G/G	G/A	A/A	G/G	A/A	G/G	G/G	G/G	G/G	missense_variant	Ca_v2.0_03170	c.1297G>A	p.Val433Ile	gi|502091091|ref|XP_004489439.1|/0/PREDICTED: uncharacterized protein LOC101501957 [Cicer arietinum]
Ca2_v2.0	2346672	T	T/T	T/T	A/A	T/T	T/T	A/A	T/T	T/T	T/A	A/A	T/T	A/A	T/T	T/T	T/T	T/T	3_prime_UTR_variant	Ca_v2.0_03170	c.*13T>A	.	gi|502091091|ref|XP_004489439.1|/0/PREDICTED: uncharacterized protein LOC101501957 [Cicer arietinum]
Ca2_v2.0	2346800	T	T/T	T/T	A/A	T/T	T/T	A/A	T/T	T/T	T/A	A/A	T/T	A/A	T/T	T/T	T/T	T/T	3_prime_UTR_variant	Ca_v2.0_03170	c.*141T>A	.	gi|502091091|ref|XP_004489439.1|/0/PREDICTED: uncharacterized protein LOC101501957 [Cicer arietinum]
Ca2_v2.0	2346899	C	C/C	C/C	T/T	C/C	C/C	T/T	C/C	C/C	C/T	T/T	C/C	T/T	C/C	C/C	C/C	C/C	3_prime_UTR_variant	Ca_v2.0_03170	c.*240C>T	.	gi|502091091|ref|XP_004489439.1|/0/PREDICTED: uncharacterized protein LOC101501957 [Cicer arietinum]
Ca2_v2.0	2364614	C	C/C	G/G	C/C	C/C	G/G	C/C	C/C	C/C	C/G	C/C	G/G	C/C	G/G	G/G	C/C	C/C	intron_variant	Ca_v2.0_03172	c.-10+216C>G	.	gi|502091098|ref|XP_004489441.1|/0/PREDICTED: EID1-like F-box protein 2 [Cicer arietinum] &gt;gi|502091102|ref|XP_004489442.1| PREDICTED: EID1-like F-box protein 2 [Cicer arietinum] &gt;gi|828293137|ref|XP_012568072.1| PREDICTED: EID1-like F-box protein 2 [Cicer arietinum] &gt;gi|828293140|ref|XP_012568073.1| PREDICTED: EID1-like F-box protein 2 [Cicer arietinum]
Ca2_v2.0	2451699	T	T/T	T/T	T/T	T/T	T/T	T/T	T/T	T/T	T/T	T/T	T/T	A/A	T/T	T/T	T/T	T/T	5_prime_UTR_variant	Ca_v2.0_03183	c.-147T>A	.	gi|502091141|ref|XP_004489455.1|/0/PREDICTED: biotin carboxyl carrier protein of acetyl-CoA carboxylase 1, chloroplastic isoform X1 [Cicer arietinum]
Ca2_v2.0	2451986	C	C/C	C/C	C/C	C/C	C/C	C/C	C/C	C/C	C/C	C/C	C/C	T/T	C/C	C/C	C/C	C/C	synonymous_variant	Ca_v2.0_03183	c.141C>T	p.Ser47Ser	gi|502091141|ref|XP_004489455.1|/0/PREDICTED: biotin carboxyl carrier protein of acetyl-CoA carboxylase 1, chloroplastic isoform X1 [Cicer arietinum]
Ca2_v2.0	2452058	T	T/T	T/T	T/T	T/T	T/T	T/T	T/T	T/T	T/T	T/T	T/T	G/G	T/T	T/T	T/T	T/T	intron_variant	Ca_v2.0_03183	c.153+60T>G	.	gi|502091141|ref|XP_004489455.1|/0/PREDICTED: biotin carboxyl carrier protein of acetyl-CoA carboxylase 1, chloroplastic isoform X1 [Cicer arietinum]
Ca2_v2.0	2452390	G	G/G	G/G	G/G	G/G	G/G	G/G	G/G	G/G	G/G	G/G	G/G	C/C	G/G	G/G	G/G	G/G	intron_variant	Ca_v2.0_03183	c.153+392G>C	.	gi|502091141|ref|XP_004489455.1|/0/PREDICTED: biotin carboxyl carrier protein of acetyl-CoA carboxylase 1, chloroplastic isoform X1 [Cicer arietinum]
Ca2_v2.0	2452429	C	C/C	C/C	C/C	C/C	C/C	C/C	C/C	C/C	C/C	C/C	C/C	A/A	C/C	C/C	C/C	C/C	intron_variant	Ca_v2.0_03183	c.153+431C>A	.	gi|502091141|ref|XP_004489455.1|/0/PREDICTED: biotin carboxyl carrier protein of acetyl-CoA carboxylase 1, chloroplastic isoform X1 [Cicer arietinum]
Ca2_v2.0	2452725	T	T/T	T/T	T/T	T/T	T/T	T/T	T/T	T/T	T/T	T/T	T/T	C/C	T/T	T/T	T/T	T/T	intron_variant	Ca_v2.0_03183	c.154-420T>C	.	gi|502091141|ref|XP_004489455.1|/0/PREDICTED: biotin carboxyl carrier protein of acetyl-CoA carboxylase 1, chloroplastic isoform X1 [Cicer arietinum]
Ca2_v2.0	2452746	A	A/A	A/A	A/A	A/A	A/A	A/A	A/A	A/A	A/A	A/A	A/A	G/G	A/A	A/A	A/A	A/A	intron_variant	Ca_v2.0_03183	c.154-399A>G	.	gi|502091141|ref|XP_004489455.1|/0/PREDICTED: biotin carboxyl carrier protein of acetyl-CoA carboxylase 1, chloroplastic isoform X1 [Cicer arietinum]
Ca2_v2.0	2452782	A	A/A	A/A	A/A	A/A	A/A	A/A	A/A	A/A	A/A	A/A	A/A	C/C	A/A	A/A	A/A	A/A	intron_variant	Ca_v2.0_03183	c.154-363A>C	.	gi|502091141|ref|XP_004489455.1|/0/PREDICTED: biotin carboxyl carrier protein of acetyl-CoA carboxylase 1, chloroplastic isoform X1 [Cicer arietinum]
Ca2_v2.0	2453081	T	T/T	T/T	T/T	T/T	T/T	T/T	T/T	T/T	T/T	T/T	T/T	G/G	T/T	T/T	T/T	T/T	intron_variant	Ca_v2.0_03183	c.154-64T>G	.	gi|502091141|ref|XP_004489455.1|/0/PREDICTED: biotin carboxyl carrier protein of acetyl-CoA carboxylase 1, chloroplastic isoform X1 [Cicer arietinum]
Ca2_v2.0	2453357	A	A/A	A/A	A/A	A/A	A/A	A/A	A/A	A/A	A/A	A/A	A/A	G/G	A/A	A/A	A/A	A/A	intron_variant	Ca_v2.0_03183	c.291+75A>G	.	gi|502091141|ref|XP_004489455.1|/0/PREDICTED: biotin carboxyl carrier protein of acetyl-CoA carboxylase 1, chloroplastic isoform X1 [Cicer arietinum]
Ca2_v2.0	2453922	T	T/T	T/T	T/T	T/T	T/T	T/T	T/T	T/T	T/T	T/T	T/T	C/C	T/T	T/T	T/T	T/T	intron_variant	Ca_v2.0_03183	c.455+248T>C	.	gi|502091141|ref|XP_004489455.1|/0/PREDICTED: biotin carboxyl carrier protein of acetyl-CoA carboxylase 1, chloroplastic isoform X1 [Cicer arietinum]
Ca2_v2.0	2454155	T	T/T	T/T	T/T	T/T	T/T	T/T	T/T	T/T	T/T	T/T	T/T	C/C	T/T	T/T	T/T	T/T	intron_variant	Ca_v2.0_03183	c.456-142T>C	.	gi|502091141|ref|XP_004489455.1|/0/PREDICTED: biotin carboxyl carrier protein of acetyl-CoA carboxylase 1, chloroplastic isoform X1 [Cicer arietinum]
Ca2_v2.0	2454196	T	T/T	T/T	T/T	T/T	T/T	T/T	T/T	T/T	T/T	T/T	T/T	C/C	T/T	T/T	T/T	T/T	intron_variant	Ca_v2.0_03183	c.456-101T>C	.	gi|502091141|ref|XP_004489455.1|/0/PREDICTED: biotin carboxyl carrier protein of acetyl-CoA carboxylase 1, chloroplastic isoform X1 [Cicer arietinum]
Ca2_v2.0	2454200	G	G/G	G/G	G/G	G/G	G/G	G/G	G/G	G/G	G/G	G/G	G/G	A/A	G/G	G/G	G/G	G/G	intron_variant	Ca_v2.0_03183	c.456-97G>A	.	gi|502091141|ref|XP_004489455.1|/0/PREDICTED: biotin carboxyl carrier protein of acetyl-CoA carboxylase 1, chloroplastic isoform X1 [Cicer arietinum]
Ca2_v2.0	2454250	G	G/G	G/G	G/G	G/G	G/G	G/G	G/G	G/G	G/G	G/G	G/G	T/T	G/G	G/G	G/G	G/G	intron_variant	Ca_v2.0_03183	c.456-47G>T	.	gi|502091141|ref|XP_004489455.1|/0/PREDICTED: biotin carboxyl carrier protein of acetyl-CoA carboxylase 1, chloroplastic isoform X1 [Cicer arietinum]
Ca2_v2.0	2454272	T	T/T	T/T	T/T	T/T	T/T	T/T	T/T	T/T	T/T	T/T	T/T	A/A	T/T	T/T	T/T	T/T	intron_variant	Ca_v2.0_03183	c.456-25T>A	.	gi|502091141|ref|XP_004489455.1|/0/PREDICTED: biotin carboxyl carrier protein of acetyl-CoA carboxylase 1, chloroplastic isoform X1 [Cicer arietinum]
Ca2_v2.0	2454276	T	T/T	T/T	T/T	T/T	T/T	T/T	T/T	T/T	T/T	T/T	T/T	G/G	T/T	T/T	T/T	T/T	intron_variant	Ca_v2.0_03183	c.456-21T>G	.	gi|502091141|ref|XP_004489455.1|/0/PREDICTED: biotin carboxyl carrier protein of acetyl-CoA carboxylase 1, chloroplastic isoform X1 [Cicer arietinum]
Ca2_v2.0	2454309	T	T/T	T/T	T/T	T/T	T/T	T/T	T/T	T/T	T/T	T/T	T/T	C/C	T/T	T/T	T/T	T/T	synonymous_variant	Ca_v2.0_03183	c.468T>C	p.Ser156Ser	gi|502091141|ref|XP_004489455.1|/0/PREDICTED: biotin carboxyl carrier protein of acetyl-CoA carboxylase 1, chloroplastic isoform X1 [Cicer arietinum]
Ca2_v2.0	2454414	G	G/G	G/G	G/G	G/G	G/G	G/G	G/G	G/G	G/G	G/G	G/G	A/A	G/G	G/G	G/G	G/G	synonymous_variant	Ca_v2.0_03183	c.573G>A	p.Pro191Pro	gi|502091141|ref|XP_004489455.1|/0/PREDICTED: biotin carboxyl carrier protein of acetyl-CoA carboxylase 1, chloroplastic isoform X1 [Cicer arietinum]
Ca2_v2.0	2454510	G	G/G	G/G	G/G	G/G	G/G	G/G	G/G	G/G	G/G	G/G	G/G	A/A	G/G	G/G	G/G	G/G	synonymous_variant	Ca_v2.0_03183	c.669G>A	p.Ala223Ala	gi|502091141|ref|XP_004489455.1|/0/PREDICTED: biotin carboxyl carrier protein of acetyl-CoA carboxylase 1, chloroplastic isoform X1 [Cicer arietinum]
Ca2_v2.0	2454626	A	A/A	A/A	A/A	A/A	A/A	A/A	A/A	A/A	A/A	A/A	A/A	G/G	A/A	A/A	A/A	A/A	intron_variant	Ca_v2.0_03183	c.774+11A>G	.	gi|502091141|ref|XP_004489455.1|/0/PREDICTED: biotin carboxyl carrier protein of acetyl-CoA carboxylase 1, chloroplastic isoform X1 [Cicer arietinum]
Ca2_v2.0	2454643	C	C/C	C/C	C/C	C/C	C/C	C/C	C/C	C/C	C/C	C/C	C/C	T/T	C/C	C/C	C/C	C/C	intron_variant	Ca_v2.0_03183	c.774+28C>T	.	gi|502091141|ref|XP_004489455.1|/0/PREDICTED: biotin carboxyl carrier protein of acetyl-CoA carboxylase 1, chloroplastic isoform X1 [Cicer arietinum]
Ca2_v2.0	2454875	T	T/T	T/T	T/T	T/T	T/T	T/T	T/T	T/T	T/T	T/T	T/T	C/C	T/T	T/T	T/T	T/T	intron_variant	Ca_v2.0_03183	c.775-163T>C	.	gi|502091141|ref|XP_004489455.1|/0/PREDICTED: biotin carboxyl carrier protein of acetyl-CoA carboxylase 1, chloroplastic isoform X1 [Cicer arietinum]
Ca2_v2.0	2454907	G	G/G	G/G	G/G	G/G	G/G	G/G	G/G	G/G	G/G	G/G	G/G	A/A	G/G	G/G	G/G	G/G	intron_variant	Ca_v2.0_03183	c.775-131G>A	.	gi|502091141|ref|XP_004489455.1|/0/PREDICTED: biotin carboxyl carrier protein of acetyl-CoA carboxylase 1, chloroplastic isoform X1 [Cicer arietinum]
Ca2_v2.0	2454950	A	A/A	A/A	A/A	A/A	A/A	A/A	A/A	A/A	A/A	A/A	A/A	G/G	A/A	A/A	A/A	A/A	intron_variant	Ca_v2.0_03183	c.775-88A>G	.	gi|502091141|ref|XP_004489455.1|/0/PREDICTED: biotin carboxyl carrier protein of acetyl-CoA carboxylase 1, chloroplastic isoform X1 [Cicer arietinum]
Ca2_v2.0	2455032	G	G/G	G/G	G/G	G/G	G/G	G/G	G/G	G/G	G/G	G/G	G/G	C/C	G/G	G/G	G/G	G/G	splice_region_variant&intron_variant	Ca_v2.0_03183	c.775-6G>C	.	gi|502091141|ref|XP_004489455.1|/0/PREDICTED: biotin carboxyl carrier protein of acetyl-CoA carboxylase 1, chloroplastic isoform X1 [Cicer arietinum]
Ca2_v2.0	2455055	A	A/A	A/A	A/A	A/A	A/A	A/A	A/A	A/A	A/A	A/A	A/A	G/G	A/A	A/A	A/A	A/A	synonymous_variant	Ca_v2.0_03183	c.792A>G	p.Gln264Gln	gi|502091141|ref|XP_004489455.1|/0/PREDICTED: biotin carboxyl carrier protein of acetyl-CoA carboxylase 1, chloroplastic isoform X1 [Cicer arietinum]
Ca2_v2.0	2455151	T	T/T	T/T	T/T	T/T	T/T	T/T	T/T	T/T	T/T	T/T	T/T	C/C	T/T	T/T	T/T	T/T	intron_variant	Ca_v2.0_03183	c.846+42T>C	.	gi|502091141|ref|XP_004489455.1|/0/PREDICTED: biotin carboxyl carrier protein of acetyl-CoA carboxylase 1, chloroplastic isoform X1 [Cicer arietinum]
Ca2_v2.0	2455247	G	G/G	G/G	G/G	G/G	G/G	G/G	G/G	G/G	G/G	G/G	G/G	A/A	G/G	G/G	G/G	G/G	intron_variant	Ca_v2.0_03183	c.847-42G>A	.	gi|502091141|ref|XP_004489455.1|/0/PREDICTED: biotin carboxyl carrier protein of acetyl-CoA carboxylase 1, chloroplastic isoform X1 [Cicer arietinum]
Ca2_v2.0	2455278	C	C/C	C/C	C/C	C/C	C/C	C/C	C/C	C/C	C/C	C/C	C/C	T/T	C/C	C/C	C/C	C/C	intron_variant	Ca_v2.0_03183	c.847-11C>T	.	gi|502091141|ref|XP_004489455.1|/0/PREDICTED: biotin carboxyl carrier protein of acetyl-CoA carboxylase 1, chloroplastic isoform X1 [Cicer arietinum]
Ca2_v2.0	2455398	G	A/A	A/A	A/A	G/G	A/A	A/A	A/A	A/A	A/A	A/A	G/A	G/A	A/A	G/A	A/A	A/A	intron_variant	Ca_v2.0_03183	c.912+44G>A	.	gi|502091141|ref|XP_004489455.1|/0/PREDICTED: biotin carboxyl carrier protein of acetyl-CoA carboxylase 1, chloroplastic isoform X1 [Cicer arietinum]
Ca2_v2.0	2455512	G	G/G	G/G	G/G	G/G	G/G	G/G	G/G	G/G	G/G	G/G	G/G	C/C	G/G	G/G	G/G	G/G	intron_variant	Ca_v2.0_03183	c.912+158G>C	.	gi|502091141|ref|XP_004489455.1|/0/PREDICTED: biotin carboxyl carrier protein of acetyl-CoA carboxylase 1, chloroplastic isoform X1 [Cicer arietinum]
Ca2_v2.0	2455671	A	A/A	A/A	A/A	A/A	A/A	A/A	A/A	A/A	A/A	A/A	A/A	T/T	A/A	A/A	A/A	A/A	intron_variant	Ca_v2.0_03183	c.913-105A>T	.	gi|502091141|ref|XP_004489455.1|/0/PREDICTED: biotin carboxyl carrier protein of acetyl-CoA carboxylase 1, chloroplastic isoform X1 [Cicer arietinum]
Ca2_v2.0	2455915	G	G/G	G/G	G/G	G/G	G/G	G/G	G/G	G/G	G/G	G/G	G/G	A/A	G/G	G/G	G/G	G/G	3_prime_UTR_variant	Ca_v2.0_03183	c.*116G>A	.	gi|502091141|ref|XP_004489455.1|/0/PREDICTED: biotin carboxyl carrier protein of acetyl-CoA carboxylase 1, chloroplastic isoform X1 [Cicer arietinum]
Ca2_v2.0	2456060	A	A/A	A/A	A/A	A/A	A/A	A/A	A/A	A/A	A/A	A/A	A/A	G/G	A/A	A/A	A/A	A/A	3_prime_UTR_variant	Ca_v2.0_03183	c.*261A>G	.	gi|502091141|ref|XP_004489455.1|/0/PREDICTED: biotin carboxyl carrier protein of acetyl-CoA carboxylase 1, chloroplastic isoform X1 [Cicer arietinum]
Ca2_v2.0	4093020	G	A/A	A/A	A/A	A/A	A/A	A/A	A/A	A/A	A/A	A/A	A/A	A/A	A/A	A/A	A/A	A/A	intron_variant	Ca_v2.0_03302	c.29+11C>T	.	gi|502180620|ref|XP_004516679.1|/0/PREDICTED: ultraviolet-B receptor UVR8-like [Cicer arietinum]
Ca2_v2.0	6389956	C	C/C	C/C	C/C	C/C	T/T	C/C	C/C	C/C	C/C	C/C	C/C	C/C	T/T	C/T	C/C	C/C	missense_variant	Ca_v2.0_03472	c.442G>A	p.Glu148Lys	gi|502092148|ref|XP_004489723.1|/2.76241e-129/PREDICTED: protein FLOWERING LOCUS T-like [Cicer arietinum]
Ca2_v2.0	6391477	G	G/G	G/G	G/G	G/G	G/A	G/G	G/A	G/A	G/G	G/A	G/G	G/A	G/G	G/G	G/G	G/A	intron_variant	Ca_v2.0_03472	c.208-29C>T	.	gi|502092148|ref|XP_004489723.1|/2.76241e-129/PREDICTED: protein FLOWERING LOCUS T-like [Cicer arietinum]
Ca2_v2.0	8254057	G	G/G	G/G	G/G	G/G	G/G	G/G	G/G	G/G	G/G	G/G	G/G	G/G	G/G	G/G	T/T	G/G	3_prime_UTR_variant	Ca_v2.0_03580	c.*119G>T	.	gi|502141243|ref|XP_004504497.1|/6.24531e-161/PREDICTED: two-component response regulator ARR17 isoform X2 [Cicer arietinum] &gt;gi|502141246|ref|XP_004504498.1| PREDICTED: two-component response regulator ARR17 isoform X2 [Cicer arietinum]
Ca2_v2.0	9049118	G	C/C	C/C	C/C	C/C	C/C	C/C	C/C	C/C	C/C	C/C	C/C	C/C	C/C	C/C	C/C	C/C	intron_variant	Ca_v2.0_03630	c.555-157C>G	.	gi|502093514|ref|XP_004489969.1|/0/PREDICTED: ultraviolet-B receptor UVR8 [Cicer arietinum]
Ca2_v2.0	9049122	G	C/C	C/C	C/C	C/C	C/C	C/C	C/C	C/C	C/C	C/C	C/C	C/C	C/C	C/C	C/C	C/C	intron_variant	Ca_v2.0_03630	c.555-161C>G	.	gi|502093514|ref|XP_004489969.1|/0/PREDICTED: ultraviolet-B receptor UVR8 [Cicer arietinum]
Ca2_v2.0	9049125	G	A/A	A/A	A/A	A/A	A/A	A/A	A/A	A/A	A/A	A/A	A/A	A/A	A/A	A/A	A/A	A/A	intron_variant	Ca_v2.0_03630	c.555-164C>T	.	gi|502093514|ref|XP_004489969.1|/0/PREDICTED: ultraviolet-B receptor UVR8 [Cicer arietinum]
Ca2_v2.0	9876902	C	C/C	C/C	C/C	C/C	G/G	C/C	C/C	C/C	C/C	C/C	C/C	G/G	C/C	C/C	C/C	C/C	missense_variant	Ca_v2.0_03666	c.628G>C	p.Glu210Gln	gi|502093725|ref|XP_004490032.1|/0/PREDICTED: transcription factor TCP15-like isoform X2 [Cicer arietinum]
Ca2_v2.0	16798078	G	G/G	G/G	G/G	G/G	G/G	G/G	G/G	G/G	G/G	G/G	G/G	G/G	A/A	G/G	G/G	G/G	missense_variant	Ca_v2.0_03903	c.1174C>T	p.Arg392Cys	gi|502094696|ref|XP_004490278.1|/0/PREDICTED: serine/threonine-protein kinase STN7, chloroplastic [Cicer arietinum]
Ca2_v2.0	17586503	T	T/T	C/C	T/T	T/T	C/C	T/T	C/C	C/C	T/T	T/T	C/C	C/C	C/C	T/C	C/C	C/C	3_prime_UTR_variant	Ca_v2.0_03915	c.*220A>G	.	gi|502168126|ref|XP_004514325.1|/0/PREDICTED: AP2/ERF and B3 domain-containing transcription factor RAV1-like [Cicer arietinum]
Ca2_v2.0	24985407	G	A/A	A/A	A/A	A/A	A/A	A/A	A/A	A/A	A/A	A/A	A/A	A/A	A/A	A/A	A/A	A/A	intron_variant	Ca_v2.0_03988	c.129+1955G>A	.	gi|502164872|ref|XP_004513304.1|/0/PREDICTED: mediator of RNA polymerase II transcription subunit 25 isoform X2 [Cicer arietinum]
Ca2_v2.0	24986978	T	T/T	T/T	T/T	T/T	T/T	T/T	T/C	C/C	T/T	T/T	T/T	T/T	T/T	T/T	T/T	T/C	intron_variant	Ca_v2.0_03988	c.130-3216T>C	.	gi|502164872|ref|XP_004513304.1|/0/PREDICTED: mediator of RNA polymerase II transcription subunit 25 isoform X2 [Cicer arietinum]
Ca2_v2.0	24990432	C	C/C	C/C	C/C	C/C	C/C	C/C	C/C	C/C	C/C	C/C	C/C	C/C	C/C	C/C	A/A	C/C	intron_variant	Ca_v2.0_03988	c.193+175C>A	.	gi|502164872|ref|XP_004513304.1|/0/PREDICTED: mediator of RNA polymerase II transcription subunit 25 isoform X2 [Cicer arietinum]
Ca2_v2.0	24993394	C	C/T	C/C	C/C	C/C	C/C	C/C	C/C	C/C	C/C	C/C	C/C	C/C	C/C	C/C	C/C	C/C	intron_variant	Ca_v2.0_03988	c.325-1885C>T	.	gi|502164872|ref|XP_004513304.1|/0/PREDICTED: mediator of RNA polymerase II transcription subunit 25 isoform X2 [Cicer arietinum]
Ca2_v2.0	24993542	A	A/A	T/T	A/A	A/A	A/A	A/A	A/A	A/A	A/A	A/A	T/T	A/A	A/A	A/T	A/A	A/A	intron_variant	Ca_v2.0_03988	c.325-1737A>T	.	gi|502164872|ref|XP_004513304.1|/0/PREDICTED: mediator of RNA polymerase II transcription subunit 25 isoform X2 [Cicer arietinum]
Ca2_v2.0	24995138	G	G/G	G/G	G/G	G/G	A/A	G/G	G/G	G/G	G/G	G/G	G/G	A/A	G/G	G/G	G/G	G/G	intron_variant	Ca_v2.0_03988	c.325-141G>A	.	gi|502164872|ref|XP_004513304.1|/0/PREDICTED: mediator of RNA polymerase II transcription subunit 25 isoform X2 [Cicer arietinum]
Ca2_v2.0	24996803	G	G/G	G/G	G/G	G/G	G/G	G/G	G/G	G/G	G/G	G/G	G/G	G/G	G/G	G/G	A/A	G/G	intron_variant	Ca_v2.0_03988	c.600+1147G>A	.	gi|502164872|ref|XP_004513304.1|/0/PREDICTED: mediator of RNA polymerase II transcription subunit 25 isoform X2 [Cicer arietinum]
Ca2_v2.0	24999358	G	G/G	G/G	G/G	G/G	G/G	G/G	G/G	G/G	A/A	G/G	G/G	G/G	G/G	G/A	G/G	G/G	intron_variant	Ca_v2.0_03988	c.601-2592G>A	.	gi|502164872|ref|XP_004513304.1|/0/PREDICTED: mediator of RNA polymerase II transcription subunit 25 isoform X2 [Cicer arietinum]
Ca2_v2.0	24999459	T	T/T	T/C	T/T	T/C	T/T	T/T	T/C	T/C	T/T	T/C	T/T	T/T	T/T	T/T	T/T	T/T	intron_variant	Ca_v2.0_03988	c.601-2491T>C	.	gi|502164872|ref|XP_004513304.1|/0/PREDICTED: mediator of RNA polymerase II transcription subunit 25 isoform X2 [Cicer arietinum]
Ca2_v2.0	24999468	G	G/G	G/A	G/G	G/A	G/G	G/G	G/A	G/A	G/G	G/A	G/G	G/G	G/G	G/G	G/G	G/G	intron_variant	Ca_v2.0_03988	c.601-2482G>A	.	gi|502164872|ref|XP_004513304.1|/0/PREDICTED: mediator of RNA polymerase II transcription subunit 25 isoform X2 [Cicer arietinum]
Ca2_v2.0	24999505	T	T/T	T/C	T/C	T/C	T/C	T/C	T/C	T/C	T/T	T/C	T/T	T/T	T/C	T/C	T/T	T/C	intron_variant	Ca_v2.0_03988	c.601-2445T>C	.	gi|502164872|ref|XP_004513304.1|/0/PREDICTED: mediator of RNA polymerase II transcription subunit 25 isoform X2 [Cicer arietinum]
Ca2_v2.0	24999574	T	T/T	T/T	T/C	T/C	T/C	T/T	T/T	T/C	T/T	T/C	T/T	T/T	T/T	T/T	T/T	T/T	intron_variant	Ca_v2.0_03988	c.601-2376T>C	.	gi|502164872|ref|XP_004513304.1|/0/PREDICTED: mediator of RNA polymerase II transcription subunit 25 isoform X2 [Cicer arietinum]
Ca2_v2.0	24999584	T	T/T	T/T	T/G	T/G	T/G	T/T	T/T	T/G	T/T	T/G	T/T	T/T	T/T	T/T	T/T	T/T	intron_variant	Ca_v2.0_03988	c.601-2366T>G	.	gi|502164872|ref|XP_004513304.1|/0/PREDICTED: mediator of RNA polymerase II transcription subunit 25 isoform X2 [Cicer arietinum]
Ca2_v2.0	24999588	A	A/A	A/A	A/G	A/G	A/G	A/A	A/A	A/G	A/A	A/G	A/A	A/A	A/G	A/A	A/A	A/A	intron_variant	Ca_v2.0_03988	c.601-2362A>G	.	gi|502164872|ref|XP_004513304.1|/0/PREDICTED: mediator of RNA polymerase II transcription subunit 25 isoform X2 [Cicer arietinum]
Ca2_v2.0	24999638	T	T/T	T/T	T/C	T/C	T/C	T/C	T/T	T/C	T/T	T/C	T/T	T/C	T/T	T/T	T/T	T/C	intron_variant	Ca_v2.0_03988	c.601-2312T>C	.	gi|502164872|ref|XP_004513304.1|/0/PREDICTED: mediator of RNA polymerase II transcription subunit 25 isoform X2 [Cicer arietinum]
Ca2_v2.0	24999669	A	A/A	A/A	A/G	A/G	A/G	A/A	A/A	A/G	A/A	A/G	A/A	A/G	A/A	A/A	A/A	A/G	intron_variant	Ca_v2.0_03988	c.601-2281A>G	.	gi|502164872|ref|XP_004513304.1|/0/PREDICTED: mediator of RNA polymerase II transcription subunit 25 isoform X2 [Cicer arietinum]
Ca2_v2.0	24999677	C	C/C	C/C	C/A	C/C	C/C	C/C	C/C	C/A	C/C	C/A	C/C	C/C	C/C	C/C	C/C	C/A	intron_variant	Ca_v2.0_03988	c.601-2273C>A	.	gi|502164872|ref|XP_004513304.1|/0/PREDICTED: mediator of RNA polymerase II transcription subunit 25 isoform X2 [Cicer arietinum]
Ca2_v2.0	24999793	C	C/C	C/C	C/C	C/C	C/C	C/C	T/T	T/T	C/C	C/C	C/C	C/C	C/C	C/C	C/C	T/T	intron_variant	Ca_v2.0_03988	c.601-2157C>T	.	gi|502164872|ref|XP_004513304.1|/0/PREDICTED: mediator of RNA polymerase II transcription subunit 25 isoform X2 [Cicer arietinum]
Ca2_v2.0	24999898	T	T/G	T/G	T/G	T/G	T/G	T/G	T/T	T/G	T/T	T/G	T/G	T/G	T/G	T/G	T/G	T/G	intron_variant	Ca_v2.0_03988	c.601-2052T>G	.	gi|502164872|ref|XP_004513304.1|/0/PREDICTED: mediator of RNA polymerase II transcription subunit 25 isoform X2 [Cicer arietinum]
Ca2_v2.0	24999907	A	A/A	A/C	A/A	A/C	A/C	A/C	A/C	A/C	A/A	A/C	A/C	A/C	A/C	A/A	A/A	A/C	intron_variant	Ca_v2.0_03988	c.601-2043A>C	.	gi|502164872|ref|XP_004513304.1|/0/PREDICTED: mediator of RNA polymerase II transcription subunit 25 isoform X2 [Cicer arietinum]
Ca2_v2.0	25000089	G	G/G	G/G	G/G	G/G	G/G	G/G	G/G	G/G	G/A	G/G	G/G	G/A	G/G	G/A	G/G	G/G	intron_variant	Ca_v2.0_03988	c.601-1861G>A	.	gi|502164872|ref|XP_004513304.1|/0/PREDICTED: mediator of RNA polymerase II transcription subunit 25 isoform X2 [Cicer arietinum]
Ca2_v2.0	25000479	G	G/A	G/G	G/G	G/G	G/G	G/G	G/G	G/G	G/G	G/A	G/G	G/G	G/G	G/G	G/G	G/A	intron_variant	Ca_v2.0_03988	c.601-1471G>A	.	gi|502164872|ref|XP_004513304.1|/0/PREDICTED: mediator of RNA polymerase II transcription subunit 25 isoform X2 [Cicer arietinum]
Ca2_v2.0	25000483	T	T/C	T/T	T/T	T/T	T/T	T/T	T/T	T/T	T/T	T/T	T/T	T/T	T/T	T/C	T/T	T/T	intron_variant	Ca_v2.0_03988	c.601-1467T>C	.	gi|502164872|ref|XP_004513304.1|/0/PREDICTED: mediator of RNA polymerase II transcription subunit 25 isoform X2 [Cicer arietinum]
Ca2_v2.0	25001927	A	C/C	C/C	C/C	C/C	C/C	C/C	C/C	C/C	C/C	C/C	C/C	C/C	C/C	C/C	C/C	C/C	intron_variant	Ca_v2.0_03988	c.601-23A>C	.	gi|502164872|ref|XP_004513304.1|/0/PREDICTED: mediator of RNA polymerase II transcription subunit 25 isoform X2 [Cicer arietinum]
Ca2_v2.0	31703876	G	G/G	G/G	G/G	G/G	G/G	G/G	G/G	G/G	G/G	G/G	G/G	G/G	G/G	G/G	A/A	G/G	missense_variant	Ca_v2.0_04056	c.14G>A	p.Gly5Glu	gi|502095106|ref|XP_004490375.1|/0/PREDICTED: cryptochrome-1 isoform X1 [Cicer arietinum] &gt;gi|828294785|ref|XP_012568368.1| PREDICTED: cryptochrome-1 isoform X2 [Cicer arietinum]
Ca2_v2.0	31707027	C	C/C	C/T	C/T	C/T	C/T	C/T	C/T	C/T	C/T	C/T	C/T	C/T	C/T	C/T	C/T	C/T	intron_variant	Ca_v2.0_04056	c.1240-208C>T	.	gi|502095106|ref|XP_004490375.1|/0/PREDICTED: cryptochrome-1 isoform X1 [Cicer arietinum] &gt;gi|828294785|ref|XP_012568368.1| PREDICTED: cryptochrome-1 isoform X2 [Cicer arietinum]
Ca2_v2.0	31708548	G	G/G	G/G	G/G	G/G	G/G	G/G	A/A	A/A	G/G	G/G	G/G	G/G	G/G	G/G	G/G	A/A	intron_variant	Ca_v2.0_04056	c.2043-482G>A	.	gi|502095106|ref|XP_004490375.1|/0/PREDICTED: cryptochrome-1 isoform X1 [Cicer arietinum] &gt;gi|828294785|ref|XP_012568368.1| PREDICTED: cryptochrome-1 isoform X2 [Cicer arietinum]
Ca2_v2.0	31709144	T	T/T	C/C	T/T	T/T	T/T	T/T	T/T	T/T	T/T	T/T	C/C	T/T	T/T	T/C	T/T	T/T	3_prime_UTR_variant	Ca_v2.0_04056	c.*111T>C	.	gi|502095106|ref|XP_004490375.1|/0/PREDICTED: cryptochrome-1 isoform X1 [Cicer arietinum] &gt;gi|828294785|ref|XP_012568368.1| PREDICTED: cryptochrome-1 isoform X2 [Cicer arietinum]
Ca2_v2.0	36437308	C	C/C	C/C	C/C	C/C	C/C	C/C	G/G	G/G	C/C	C/C	C/C	C/C	C/C	C/C	C/C	G/G	intron_variant	Ca_v2.0_04142	c.55+258C>G	.	gi|828294872|ref|XP_012568381.1|/0/PREDICTED: VIN3-like protein 2 [Cicer arietinum]
Ca2_v2.0	36812543	A	A/A	A/A	A/A	A/A	G/G	A/A	A/A	A/A	A/A	A/A	A/A	G/G	A/A	A/A	A/A	A/A	intron_variant	Ca_v2.0_04154	c.182+550A>G	.	gi|828294936|ref|XP_012568391.1|/2.86816e-150/PREDICTED: MADS-box transcription factor 23-like isoform X2 [Cicer arietinum]
Ca2_v2.0	36813401	T	T/T	T/T	T/T	T/T	A/A	T/T	T/T	T/T	T/T	T/T	T/T	T/T	T/T	T/T	T/T	T/T	intron_variant	Ca_v2.0_04154	c.182+1408T>A	.	gi|828294936|ref|XP_012568391.1|/2.86816e-150/PREDICTED: MADS-box transcription factor 23-like isoform X2 [Cicer arietinum]
Ca2_v2.0	36816120	C	C/C	C/C	C/C	C/C	C/C	C/C	T/T	T/T	C/C	C/C	C/C	C/C	C/C	C/C	C/C	T/T	intron_variant	Ca_v2.0_04154	c.183-3398C>T	.	gi|828294936|ref|XP_012568391.1|/2.86816e-150/PREDICTED: MADS-box transcription factor 23-like isoform X2 [Cicer arietinum]
Ca2_v2.0	36816122	G	G/G	A/A	G/G	G/G	G/G	G/G	G/G	G/G	G/G	G/G	A/A	G/G	G/G	G/A	G/G	G/G	intron_variant	Ca_v2.0_04154	c.183-3396G>A	.	gi|828294936|ref|XP_012568391.1|/2.86816e-150/PREDICTED: MADS-box transcription factor 23-like isoform X2 [Cicer arietinum]
Ca2_v2.0	36817848	A	T/T	T/T	T/T	T/T	T/T	T/T	T/T	T/T	T/T	T/T	T/T	T/T	T/T	T/T	T/T	T/T	intron_variant	Ca_v2.0_04154	c.183-1670A>T	.	gi|828294936|ref|XP_012568391.1|/2.86816e-150/PREDICTED: MADS-box transcription factor 23-like isoform X2 [Cicer arietinum]
Ca2_v2.0	36817855	A	G/G	G/G	G/G	G/G	G/G	G/G	G/G	G/G	G/G	G/G	G/G	G/G	G/G	G/G	G/G	G/G	intron_variant	Ca_v2.0_04154	c.183-1663A>G	.	gi|828294936|ref|XP_012568391.1|/2.86816e-150/PREDICTED: MADS-box transcription factor 23-like isoform X2 [Cicer arietinum]
Ca2_v2.0	36817877	G	G/G	G/G	G/G	G/G	A/A	G/G	G/G	G/G	G/G	G/G	G/G	A/A	G/G	G/G	G/G	G/G	intron_variant	Ca_v2.0_04154	c.183-1641G>A	.	gi|828294936|ref|XP_012568391.1|/2.86816e-150/PREDICTED: MADS-box transcription factor 23-like isoform X2 [Cicer arietinum]
Ca2_v2.0	36826878	C	C/C	C/C	C/C	C/C	C/C	C/C	C/C	C/C	C/C	C/C	C/C	C/C	T/T	C/C	C/C	C/C	intron_variant	Ca_v2.0_04154	c.324-4426C>T	.	gi|828294936|ref|XP_012568391.1|/2.86816e-150/PREDICTED: MADS-box transcription factor 23-like isoform X2 [Cicer arietinum]
Ca2_v2.0	36826879	C	C/C	C/C	C/C	C/C	C/C	C/C	C/C	C/C	C/C	C/C	C/C	C/C	T/T	C/C	C/C	C/C	intron_variant	Ca_v2.0_04154	c.324-4425C>T	.	gi|828294936|ref|XP_012568391.1|/2.86816e-150/PREDICTED: MADS-box transcription factor 23-like isoform X2 [Cicer arietinum]
Ca2_v2.0	36828565	C	C/C	C/C	C/C	C/C	C/C	T/T	C/C	C/C	C/C	C/C	C/C	C/C	C/C	C/C	C/C	C/C	intron_variant	Ca_v2.0_04154	c.324-2739C>T	.	gi|828294936|ref|XP_012568391.1|/2.86816e-150/PREDICTED: MADS-box transcription factor 23-like isoform X2 [Cicer arietinum]
Ca2_v2.0	36830406	G	G/G	G/G	G/G	G/G	A/A	G/G	G/G	G/G	G/G	G/G	G/G	A/A	G/G	G/G	G/G	G/G	intron_variant	Ca_v2.0_04154	c.324-898G>A	.	gi|828294936|ref|XP_012568391.1|/2.86816e-150/PREDICTED: MADS-box transcription factor 23-like isoform X2 [Cicer arietinum]
Ca2_v2.0	36831769	T	A/A	A/A	A/A	T/T	A/A	A/A	A/A	A/A	A/A	A/A	A/A	A/A	A/A	A/A	A/A	A/A	intron_variant	Ca_v2.0_04154	c.574-29T>A	.	gi|828294936|ref|XP_012568391.1|/2.86816e-150/PREDICTED: MADS-box transcription factor 23-like isoform X2 [Cicer arietinum]
Ca2_v2.0	39024287	T	T/T	T/T	T/T	T/T	T/T	T/T	T/T	T/T	T/T	T/T	T/T	T/T	T/A	T/T	T/T	T/T	intron_variant	Ca_v2.0_04240	c.804+403T>A	.	gi|502095902|ref|XP_004490565.1|/0/PREDICTED: zinc finger protein CONSTANS-LIKE 9-like [Cicer arietinum] &gt;gi|502095906|ref|XP_004490566.1| PREDICTED: zinc finger protein CONSTANS-LIKE 9-like [Cicer arietinum] &gt;gi|502095909|ref|XP_004490567.1| PREDICTED: zinc finger protein CONSTANS-LIKE 9-like [Cicer arietinum]
Ca2_v2.0	39024328	C	C/T	C/T	C/T	C/T	C/T	C/T	C/T	C/T	C/T	C/T	C/T	C/T	C/T	C/T	C/T	C/T	intron_variant	Ca_v2.0_04240	c.804+444C>T	.	gi|502095902|ref|XP_004490565.1|/0/PREDICTED: zinc finger protein CONSTANS-LIKE 9-like [Cicer arietinum] &gt;gi|502095906|ref|XP_004490566.1| PREDICTED: zinc finger protein CONSTANS-LIKE 9-like [Cicer arietinum] &gt;gi|502095909|ref|XP_004490567.1| PREDICTED: zinc finger protein CONSTANS-LIKE 9-like [Cicer arietinum]
Ca2_v2.0	39024433	C	C/T	C/T	C/T	C/T	C/T	C/T	C/T	C/T	C/T	C/T	C/T	C/T	C/T	C/T	C/T	C/T	intron_variant	Ca_v2.0_04240	c.805-512C>T	.	gi|502095902|ref|XP_004490565.1|/0/PREDICTED: zinc finger protein CONSTANS-LIKE 9-like [Cicer arietinum] &gt;gi|502095906|ref|XP_004490566.1| PREDICTED: zinc finger protein CONSTANS-LIKE 9-like [Cicer arietinum] &gt;gi|502095909|ref|XP_004490567.1| PREDICTED: zinc finger protein CONSTANS-LIKE 9-like [Cicer arietinum]
Ca2_v2.0	39024502	C	C/T	C/T	C/T	C/T	C/T	C/T	C/T	C/T	C/T	C/T	C/T	C/T	C/T	C/T	C/T	C/T	intron_variant	Ca_v2.0_04240	c.805-443C>T	.	gi|502095902|ref|XP_004490565.1|/0/PREDICTED: zinc finger protein CONSTANS-LIKE 9-like [Cicer arietinum] &gt;gi|502095906|ref|XP_004490566.1| PREDICTED: zinc finger protein CONSTANS-LIKE 9-like [Cicer arietinum] &gt;gi|502095909|ref|XP_004490567.1| PREDICTED: zinc finger protein CONSTANS-LIKE 9-like [Cicer arietinum]
Ca2_v2.0	39024512	C	C/T	C/T	C/T	C/T	C/T	C/T	C/T	C/T	C/T	C/T	C/T	C/T	C/T	C/T	C/T	C/T	intron_variant	Ca_v2.0_04240	c.805-433C>T	.	gi|502095902|ref|XP_004490565.1|/0/PREDICTED: zinc finger protein CONSTANS-LIKE 9-like [Cicer arietinum] &gt;gi|502095906|ref|XP_004490566.1| PREDICTED: zinc finger protein CONSTANS-LIKE 9-like [Cicer arietinum] &gt;gi|502095909|ref|XP_004490567.1| PREDICTED: zinc finger protein CONSTANS-LIKE 9-like [Cicer arietinum]
Ca2_v2.0	39024547	C	C/C	C/C	C/C	C/C	C/C	C/C	C/T	C/T	C/C	C/C	C/C	C/C	C/C	C/C	C/C	C/T	intron_variant	Ca_v2.0_04240	c.805-398C>T	.	gi|502095902|ref|XP_004490565.1|/0/PREDICTED: zinc finger protein CONSTANS-LIKE 9-like [Cicer arietinum] &gt;gi|502095906|ref|XP_004490566.1| PREDICTED: zinc finger protein CONSTANS-LIKE 9-like [Cicer arietinum] &gt;gi|502095909|ref|XP_004490567.1| PREDICTED: zinc finger protein CONSTANS-LIKE 9-like [Cicer arietinum]
Ca2_v2.0	39024552	G	G/A	G/A	G/A	G/A	G/A	G/A	G/A	G/A	G/A	G/A	G/A	G/A	G/A	G/A	G/A	G/A	intron_variant	Ca_v2.0_04240	c.805-393G>A	.	gi|502095902|ref|XP_004490565.1|/0/PREDICTED: zinc finger protein CONSTANS-LIKE 9-like [Cicer arietinum] &gt;gi|502095906|ref|XP_004490566.1| PREDICTED: zinc finger protein CONSTANS-LIKE 9-like [Cicer arietinum] &gt;gi|502095909|ref|XP_004490567.1| PREDICTED: zinc finger protein CONSTANS-LIKE 9-like [Cicer arietinum]
Ca2_v2.0	39024606	C	C/T	C/T	C/C	C/T	C/T	C/T	C/T	C/T	C/T	C/T	C/T	C/T	C/T	C/T	C/T	C/T	intron_variant	Ca_v2.0_04240	c.805-339C>T	.	gi|502095902|ref|XP_004490565.1|/0/PREDICTED: zinc finger protein CONSTANS-LIKE 9-like [Cicer arietinum] &gt;gi|502095906|ref|XP_004490566.1| PREDICTED: zinc finger protein CONSTANS-LIKE 9-like [Cicer arietinum] &gt;gi|502095909|ref|XP_004490567.1| PREDICTED: zinc finger protein CONSTANS-LIKE 9-like [Cicer arietinum]
Ca2_v2.0	40116152	T	T/T	T/T	T/T	T/T	C/C	T/T	T/T	T/T	T/T	T/T	T/T	T/T	T/T	T/T	T/T	T/T	intron_variant	Ca_v2.0_04313	c.282+54T>C	.	gi|502096151|ref|XP_004490640.1|/0/PREDICTED: cinnamoyl-CoA reductase 1-like [Cicer arietinum]
Ca2_v2.0	43871389	A	A/A	C/C	A/A	A/A	A/A	A/A	C/C	C/C	A/C	A/A	C/C	A/A	A/A	A/C	A/A	C/C	intron_variant	Ca_v2.0_04542	c.473-347T>G	.	gi|502097045|ref|XP_004490897.1|/1.85184e-131/PREDICTED: serine/arginine-rich SC35-like splicing factor SCL30 [Cicer arietinum]
Ca2_v2.0	43872634	T	T/T	T/T	C/C	T/T	T/T	T/T	T/T	T/T	T/C	C/C	T/T	C/C	C/C	T/T	T/T	T/T	5_prime_UTR_variant	Ca_v2.0_04542	c.-382A>G	.	gi|502097045|ref|XP_004490897.1|/1.85184e-131/PREDICTED: serine/arginine-rich SC35-like splicing factor SCL30 [Cicer arietinum]
Ca2_v2.0	49729288	T	T/T	G/G	T/T	T/T	T/T	T/T	T/T	T/T	T/T	T/T	G/G	T/T	T/T	T/G	T/T	T/T	intron_variant	Ca_v2.0_04873	c.504+15T>G	.	gi|502098519|ref|XP_004491255.1|/0/PREDICTED: uncharacterized protein LOC101508617 [Cicer arietinum] &gt;gi|828296341|ref|XP_012568628.1| PREDICTED: uncharacterized protein LOC101508617 [Cicer arietinum] &gt;gi|828296344|ref|XP_012568629.1| PREDICTED: uncharacterized protein LOC101508617 [Cicer arietinum]
Ca2_v2.0	50607248	A	A/A	C/C	C/C	A/A	C/C	C/C	C/C	A/A	C/C	C/C	A/A	C/C	C/C	C/C	A/A	C/C	missense_variant	Ca_v2.0_04951	c.650A>C	p.Asn217Thr	gi|502099087|ref|XP_004491386.1|/1.30038e-175/PREDICTED: glucose-6-phosphate/phosphate translocator 1, chloroplastic [Cicer arietinum]
Ca3_v2.0	1117359	T	T/T	T/T	T/T	T/T	T/T	T/T	T/T	T/T	T/T	T/T	T/T	T/T	T/T	T/A	T/T	T/T	intron_variant	Ca_v2.0_05244	c.252-436A>T	.	gi|502090129|ref|XP_004489130.1|/2.4794e-125/PREDICTED: protein FLOWERING LOCUS T-like [Cicer arietinum]
Ca3_v2.0	1119358	C	T/T	T/T	T/T	T/T	T/T	T/T	T/T	T/T	C/T	T/T	T/T	T/T	T/T	T/T	T/T	T/T	missense_variant	Ca_v2.0_05244	c.55G>A	p.Asp19Asn	gi|502090129|ref|XP_004489130.1|/2.4794e-125/PREDICTED: protein FLOWERING LOCUS T-like [Cicer arietinum]
Ca3_v2.0	4036131	T	C/C	C/C	C/C	C/C	C/C	C/C	C/C	C/C	T/C	C/C	C/C	C/C	C/C	T/C	C/C	C/C	intron_variant	Ca_v2.0_05378	c.1653+88A>G	.	gi|502101741|ref|XP_004491863.1|/0/PREDICTED: cyclic nucleotide-gated ion channel 2 [Cicer arietinum]
Ca3_v2.0	4036243	G	C/C	G/G	G/G	G/G	G/G	G/G	G/G	G/G	G/G	G/G	G/G	G/G	G/G	G/G	C/C	G/G	synonymous_variant	Ca_v2.0_05378	c.1629C>G	p.Pro543Pro	gi|502101741|ref|XP_004491863.1|/0/PREDICTED: cyclic nucleotide-gated ion channel 2 [Cicer arietinum]
Ca3_v2.0	4037620	A	A/A	A/A	A/A	A/A	A/A	A/A	G/G	A/A	A/A	A/A	A/A	A/A	A/A	A/A	A/A	G/G	synonymous_variant	Ca_v2.0_05378	c.1309T>C	p.Leu437Leu	gi|502101741|ref|XP_004491863.1|/0/PREDICTED: cyclic nucleotide-gated ion channel 2 [Cicer arietinum]
Ca3_v2.0	4040418	C	C/C	T/T	T/T	C/C	C/C	T/T	C/C	C/C	C/C	T/T	T/T	C/C	C/C	C/T	C/C	C/C	intron_variant	Ca_v2.0_05378	c.684+208G>A	.	gi|502101741|ref|XP_004491863.1|/0/PREDICTED: cyclic nucleotide-gated ion channel 2 [Cicer arietinum]
Ca3_v2.0	4214924	G	G/G	G/G	G/G	G/G	G/G	G/G	G/G	G/G	G/T	G/G	G/G	G/G	G/G	G/T	G/G	G/G	intron_variant	Ca_v2.0_05383	c.-60-19G>T	.	gi|502101791|ref|XP_004491875.1|/0/PREDICTED: EID1-like F-box protein 2 [Cicer arietinum] &gt;gi|502101797|ref|XP_004491876.1| PREDICTED: EID1-like F-box protein 2 [Cicer arietinum] &gt;gi|502101801|ref|XP_004491877.1| PREDICTED: EID1-like F-box protein 2 [Cicer arietinum] &gt;gi|828297301|ref|XP_012568812.1| PREDICTED: EID1-like F-box protein 2 [Cicer arietinum] &gt;gi|828297305|ref|XP_012568813…
Ca3_v2.0	6049882	C	T/T	T/T	T/T	T/T	T/T	T/T	T/T	T/T	T/T	T/T	T/T	T/T	T/T	T/T	T/T	T/T	intron_variant	Ca_v2.0_05448	c.186-1552C>T	.	gi|502101904|ref|XP_004491906.1|/0/PREDICTED: truncated transcription factor CAULIFLOWER A-like [Cicer arietinum]
Ca3_v2.0	6052085	G	G/G	G/G	G/G	G/G	A/A	G/G	G/G	G/G	G/A	G/G	G/G	A/A	A/A	G/G	G/G	G/G	intron_variant	Ca_v2.0_05448	c.323+189G>A	.	gi|502101904|ref|XP_004491906.1|/0/PREDICTED: truncated transcription factor CAULIFLOWER A-like [Cicer arietinum]
Ca3_v2.0	6055382	G	G/G	G/G	G/G	G/G	G/G	G/G	A/A	G/G	G/G	G/G	G/G	G/G	G/G	G/G	G/G	A/A	intron_variant	Ca_v2.0_05449	c.1371-178C>T	.	gi|502101907|ref|XP_004491907.1|/0/PREDICTED: probable E3 ubiquitin-protein ligase HERC4 [Cicer arietinum]
Ca3_v2.0	6056222	G	G/G	G/G	G/G	G/G	G/G	G/G	A/A	G/G	G/G	G/G	G/G	G/G	G/G	G/G	G/G	A/A	intron_variant	Ca_v2.0_05449	c.1371-1018C>T	.	gi|502101907|ref|XP_004491907.1|/0/PREDICTED: probable E3 ubiquitin-protein ligase HERC4 [Cicer arietinum]
Ca3_v2.0	6056767	C	T/T	T/T	T/T	T/T	T/T	T/T	T/T	T/T	T/T	T/T	T/T	T/T	T/T	T/T	T/T	T/T	intron_variant	Ca_v2.0_05449	c.1371-1563G>A	.	gi|502101907|ref|XP_004491907.1|/0/PREDICTED: probable E3 ubiquitin-protein ligase HERC4 [Cicer arietinum]
Ca3_v2.0	6056777	T	C/C	C/C	C/C	C/C	C/C	C/C	C/C	C/C	C/C	C/C	C/C	C/C	C/C	C/C	C/C	C/C	intron_variant	Ca_v2.0_05449	c.1371-1573A>G	.	gi|502101907|ref|XP_004491907.1|/0/PREDICTED: probable E3 ubiquitin-protein ligase HERC4 [Cicer arietinum]
Ca3_v2.0	6061793	C	C/C	C/C	C/C	C/C	C/C	C/C	C/C	C/C	C/A	C/C	C/C	C/C	C/C	C/A	C/C	C/C	intron_variant	Ca_v2.0_05449	c.260-107G>T	.	gi|502101907|ref|XP_004491907.1|/0/PREDICTED: probable E3 ubiquitin-protein ligase HERC4 [Cicer arietinum]
Ca3_v2.0	7351584	T	G/G	G/G	G/G	G/G	G/G	G/G	G/G	G/G	G/G	G/G	G/G	G/G	G/G	G/G	G/G	G/G	missense_variant	Ca_v2.0_05512	c.349A>C	p.Thr117Pro	gi|502100869|ref|XP_004491763.1|/0/PREDICTED: zinc finger protein CONSTANS-LIKE 2 [Cicer arietinum]
Ca3_v2.0	7351870	C	T/T	T/T	T/T	T/T	C/C	T/T	T/T	T/T	C/C	T/T	T/T	C/C	C/C	C/T	T/T	T/T	synonymous_variant	Ca_v2.0_05512	c.63G>A	p.Arg21Arg	gi|502100869|ref|XP_004491763.1|/0/PREDICTED: zinc finger protein CONSTANS-LIKE 2 [Cicer arietinum]
Ca3_v2.0	54152136	G	G/G	G/G	G/G	G/G	G/G	G/G	G/G	G/G	G/A	G/G	G/G	G/G	G/G	G/A	G/G	G/G	intron_variant	Ca_v2.0_06355	c.376+1478G>A	.	gi|502179424|ref|XP_004516428.1|/0/PREDICTED: ultraviolet-B receptor UVR8-like isoform X1 [Cicer arietinum]
Ca3_v2.0	54155171	T	A/A	A/A	A/A	A/A	A/A	A/A	A/A	A/A	A/A	A/A	A/A	A/A	A/A	A/A	A/A	A/A	intron_variant	Ca_v2.0_06355	c.376+4513T>A	.	gi|502179424|ref|XP_004516428.1|/0/PREDICTED: ultraviolet-B receptor UVR8-like isoform X1 [Cicer arietinum]
Ca3_v2.0	54156119	C	C/C	C/C	C/C	T/T	C/C	C/C	C/C	T/T	C/C	C/C	C/C	C/C	C/C	C/C	C/C	C/C	intron_variant	Ca_v2.0_06355	c.376+5461C>T	.	gi|502179424|ref|XP_004516428.1|/0/PREDICTED: ultraviolet-B receptor UVR8-like isoform X1 [Cicer arietinum]
Ca3_v2.0	54157032	C	C/C	C/C	C/C	C/C	C/C	C/C	T/T	C/C	C/C	C/C	C/C	C/C	C/C	C/C	C/C	T/T	intron_variant	Ca_v2.0_06355	c.376+6374C>T	.	gi|502179424|ref|XP_004516428.1|/0/PREDICTED: ultraviolet-B receptor UVR8-like isoform X1 [Cicer arietinum]
Ca3_v2.0	54159018	C	T/T	C/C	C/C	C/C	C/C	C/C	C/C	C/C	C/C	C/C	C/C	C/C	C/C	C/C	C/C	C/C	intron_variant	Ca_v2.0_06355	c.377-7667C>T	.	gi|502179424|ref|XP_004516428.1|/0/PREDICTED: ultraviolet-B receptor UVR8-like isoform X1 [Cicer arietinum]
Ca3_v2.0	54159984	T	T/G	T/T	T/T	T/T	T/T	T/T	T/T	T/T	T/T	T/T	T/T	T/T	T/T	T/G	T/G	T/T	intron_variant	Ca_v2.0_06355	c.377-6701T>G	.	gi|502179424|ref|XP_004516428.1|/0/PREDICTED: ultraviolet-B receptor UVR8-like isoform X1 [Cicer arietinum]
Ca3_v2.0	54160039	C	C/C	C/C	C/C	C/C	C/C	C/C	C/C	C/C	C/C	C/C	C/T	C/C	C/C	C/T	C/T	C/C	intron_variant	Ca_v2.0_06355	c.377-6646C>T	.	gi|502179424|ref|XP_004516428.1|/0/PREDICTED: ultraviolet-B receptor UVR8-like isoform X1 [Cicer arietinum]
Ca3_v2.0	54160054	A	A/A	A/A	A/A	A/A	A/A	A/A	A/A	A/A	A/A	A/A	A/A	A/A	A/A	A/T	A/T	A/A	intron_variant	Ca_v2.0_06355	c.377-6631A>T	.	gi|502179424|ref|XP_004516428.1|/0/PREDICTED: ultraviolet-B receptor UVR8-like isoform X1 [Cicer arietinum]
Ca3_v2.0	54160114	T	T/A	T/T	T/T	T/T	T/T	T/T	T/T	T/T	T/T	T/T	T/A	T/T	T/T	T/T	T/T	T/T	intron_variant	Ca_v2.0_06355	c.377-6571T>A	.	gi|502179424|ref|XP_004516428.1|/0/PREDICTED: ultraviolet-B receptor UVR8-like isoform X1 [Cicer arietinum]
Ca3_v2.0	54160178	C	C/T	C/C	C/C	C/C	C/C	C/C	C/C	C/C	C/C	C/C	C/C	C/T	C/C	C/C	C/T	C/C	intron_variant	Ca_v2.0_06355	c.377-6507C>T	.	gi|502179424|ref|XP_004516428.1|/0/PREDICTED: ultraviolet-B receptor UVR8-like isoform X1 [Cicer arietinum]
Ca3_v2.0	54160233	A	A/G	A/G	A/G	A/G	A/G	A/G	A/A	A/A	A/G	A/G	A/G	A/G	A/G	A/G	A/G	A/A	intron_variant	Ca_v2.0_06355	c.377-6452A>G	.	gi|502179424|ref|XP_004516428.1|/0/PREDICTED: ultraviolet-B receptor UVR8-like isoform X1 [Cicer arietinum]
Ca3_v2.0	54160260	C	C/G	C/G	C/G	C/G	C/G	C/G	C/G	C/G	C/G	C/G	C/G	C/G	C/G	C/G	C/G	C/C	intron_variant	Ca_v2.0_06355	c.377-6425C>G	.	gi|502179424|ref|XP_004516428.1|/0/PREDICTED: ultraviolet-B receptor UVR8-like isoform X1 [Cicer arietinum]
Ca3_v2.0	54160446	A	A/A	A/C	A/C	A/C	A/C	A/C	A/C	A/C	A/A	A/C	A/A	A/C	A/C	A/C	A/C	A/C	intron_variant	Ca_v2.0_06355	c.377-6239A>C	.	gi|502179424|ref|XP_004516428.1|/0/PREDICTED: ultraviolet-B receptor UVR8-like isoform X1 [Cicer arietinum]
Ca3_v2.0	54160450	T	T/T	T/T	T/T	T/T	T/A	T/T	T/T	T/T	T/T	T/T	T/T	T/A	T/A	T/T	T/T	T/T	intron_variant	Ca_v2.0_06355	c.377-6235T>A	.	gi|502179424|ref|XP_004516428.1|/0/PREDICTED: ultraviolet-B receptor UVR8-like isoform X1 [Cicer arietinum]
Ca3_v2.0	54160515	T	T/T	T/T	T/T	T/T	T/G	T/T	T/T	T/G	T/G	T/T	T/T	T/T	T/G	T/G	T/T	T/T	intron_variant	Ca_v2.0_06355	c.377-6170T>G	.	gi|502179424|ref|XP_004516428.1|/0/PREDICTED: ultraviolet-B receptor UVR8-like isoform X1 [Cicer arietinum]
Ca3_v2.0	54160789	C	C/A	C/C	C/C	C/C	C/C	C/C	C/C	C/C	C/A	C/C	C/C	C/C	C/C	C/C	C/A	C/C	intron_variant	Ca_v2.0_06355	c.377-5896C>A	.	gi|502179424|ref|XP_004516428.1|/0/PREDICTED: ultraviolet-B receptor UVR8-like isoform X1 [Cicer arietinum]
Ca3_v2.0	56503915	A	A/A	A/A	A/A	A/A	A/A	A/A	A/A	A/A	A/G	A/A	A/A	A/A	A/A	A/A	A/A	A/A	intron_variant	Ca_v2.0_06433	c.1056+36A>G	.	gi|502169129|ref|XP_004514542.1|/0/PREDICTED: probable anion transporter 3, chloroplastic [Cicer arietinum]
Ca3_v2.0	59200186	A	A/A	G/G	G/G	G/G	G/G	G/G	G/G	G/G	G/G	G/G	G/G	G/G	G/G	G/G	A/A	G/G	intron_variant	Ca_v2.0_06590	c.1039+138T>C	.	gi|502104467|ref|XP_004492549.1|/0/PREDICTED: probable serine/threonine-protein kinase WNK5 [Cicer arietinum]
Ca3_v2.0	59203404	G	G/G	G/G	G/G	A/A	G/G	G/G	A/A	A/A	G/G	G/G	G/G	G/G	G/G	G/G	G/G	A/A	intron_variant	Ca_v2.0_06590	c.87+669C>T	.	gi|502104467|ref|XP_004492549.1|/0/PREDICTED: probable serine/threonine-protein kinase WNK5 [Cicer arietinum]
Ca3_v2.0	60342222	G	G/G	G/G	G/G	A/A	G/G	G/G	G/G	A/A	G/G	G/G	G/G	G/G	G/G	G/G	G/G	G/G	intron_variant	Ca_v2.0_06680	c.183-546C>T	.	gi|502104873|ref|XP_004492667.1|/7.24706e-150/PREDICTED: MADS-box protein SOC1-like [Cicer arietinum]
Ca3_v2.0	60350188	T	T/T	C/C	C/C	T/T	T/T	T/T	T/T	T/T	T/T	T/T	C/C	T/T	T/T	T/C	T/T	T/T	intron_variant	Ca_v2.0_06680	c.182+947A>G	.	gi|502104873|ref|XP_004492667.1|/7.24706e-150/PREDICTED: MADS-box protein SOC1-like [Cicer arietinum]
Ca3_v2.0	60350866	G	G/G	A/A	A/A	G/G	G/G	G/G	G/G	G/G	G/G	G/G	A/A	G/G	G/G	G/A	G/G	G/G	intron_variant	Ca_v2.0_06680	c.182+269C>T	.	gi|502104873|ref|XP_004492667.1|/7.24706e-150/PREDICTED: MADS-box protein SOC1-like [Cicer arietinum]
Ca3_v2.0	61241846	G	G/G	G/G	G/G	G/G	A/A	A/A	G/G	G/G	A/A	A/A	G/G	A/A	A/A	G/A	G/G	G/G	intron_variant	Ca_v2.0_06755	c.56-173G>A	.	gi|502105202|ref|XP_004492749.1|/0/PREDICTED: ascorbate transporter, chloroplastic-like [Cicer arietinum]
Ca3_v2.0	61244718	G	G/G	G/G	G/G	G/G	A/A	A/A	G/G	G/G	A/A	A/A	G/G	A/A	A/A	G/A	G/G	G/G	missense_variant	Ca_v2.0_06755	c.988G>A	p.Gly330Ser	gi|502105202|ref|XP_004492749.1|/0/PREDICTED: ascorbate transporter, chloroplastic-like [Cicer arietinum]
Ca3_v2.0	63670910	A	T/T	T/T	T/T	T/T	T/T	T/T	T/T	T/T	T/T	T/T	T/T	T/T	T/T	T/T	T/T	T/T	intron_variant	Ca_v2.0_06977	c.2719+711T>A	.	gi|502106816|ref|XP_004493065.1|/0/PREDICTED: nuclear cap-binding protein subunit 1 [Cicer arietinum]
Ca3_v2.0	63674577	G	G/G	A/A	A/A	G/G	G/G	G/G	G/G	G/G	G/G	G/G	A/A	G/G	G/G	G/A	G/G	G/G	missense_variant	Ca_v2.0_06977	c.1450C>T	p.Arg484Cys	gi|502106816|ref|XP_004493065.1|/0/PREDICTED: nuclear cap-binding protein subunit 1 [Cicer arietinum]
Ca3_v2.0	63679335	A	A/A	G/G	G/G	A/A	A/A	A/A	A/A	A/A	A/A	A/A	G/G	A/A	A/A	A/G	A/A	A/A	intron_variant	Ca_v2.0_06977	c.713-34T>C	.	gi|502106816|ref|XP_004493065.1|/0/PREDICTED: nuclear cap-binding protein subunit 1 [Cicer arietinum]
Ca3_v2.0	63679625	T	G/G	G/G	G/G	G/G	G/G	G/G	G/G	G/G	G/G	G/G	G/G	G/G	G/G	G/G	G/G	G/G	intron_variant	Ca_v2.0_06977	c.713-324A>C	.	gi|502106816|ref|XP_004493065.1|/0/PREDICTED: nuclear cap-binding protein subunit 1 [Cicer arietinum]
Ca3_v2.0	63679634	C	T/T	T/T	T/T	T/T	T/T	T/T	T/T	T/T	T/T	T/T	T/T	T/T	T/T	T/T	T/T	T/T	intron_variant	Ca_v2.0_06977	c.713-333G>A	.	gi|502106816|ref|XP_004493065.1|/0/PREDICTED: nuclear cap-binding protein subunit 1 [Cicer arietinum]
Ca3_v2.0	64476526	T	T/T	G/G	G/G	T/T	T/T	T/T	T/T	T/T	T/T	T/T	G/G	T/T	T/T	T/G	T/T	T/T	missense_variant	Ca_v2.0_07034	c.269T>G	p.Leu90Trp	gi|828299608|ref|XP_012569205.1|/2.56001e-58/PREDICTED: protein FLOWERING LOCUS T-like [Cicer arietinum]
Ca3_v2.0	64673193	A	A/A	A/A	A/A	A/A	A/A	A/A	A/A	A/A	A/A	A/A	A/A	A/A	A/A	A/A	G/G	A/A	intron_variant	Ca_v2.0_07051	c.813-56A>G	.	gi|502107085|ref|XP_004493152.1|/0/PREDICTED: uncharacterized protein LOC101504885 [Cicer arietinum] &gt;gi|502107088|ref|XP_004493153.1| PREDICTED: uncharacterized protein LOC101504885 [Cicer arietinum]
Ca3_v2.0	64674349	G	G/G	A/A	G/G	G/G	G/G	G/G	G/G	G/G	G/G	G/G	A/A	G/G	G/G	G/A	G/G	G/G	missense_variant	Ca_v2.0_07051	c.1436G>A	p.Arg479His	gi|502107085|ref|XP_004493152.1|/0/PREDICTED: uncharacterized protein LOC101504885 [Cicer arietinum] &gt;gi|502107088|ref|XP_004493153.1| PREDICTED: uncharacterized protein LOC101504885 [Cicer arietinum]
Ca3_v2.0	64676305	T	C/C	C/C	C/C	C/C	C/C	C/C	C/C	C/C	C/C	C/C	C/C	C/C	C/C	C/C	C/C	C/C	intron_variant	Ca_v2.0_07051	c.1721-121T>C	.	gi|502107085|ref|XP_004493152.1|/0/PREDICTED: uncharacterized protein LOC101504885 [Cicer arietinum] &gt;gi|502107088|ref|XP_004493153.1| PREDICTED: uncharacterized protein LOC101504885 [Cicer arietinum]
Ca3_v2.0	66209578	C	T/T	C/C	T/T	T/T	T/T	T/T	C/C	C/C	T/T	T/T	C/C	T/T	T/T	C/C	C/C	C/C	missense_variant	Ca_v2.0_07207	c.976G>A	p.Val326Ile	gi|502108007|ref|XP_004493369.1|/0/PREDICTED: stomatal closure-related actin-binding protein 2-like [Cicer arietinum]
Ca3_v2.0	66209805	C	C/C	T/T	C/C	C/C	C/C	C/C	C/C	C/C	C/C	C/C	C/C	C/C	C/C	C/T	C/C	C/C	intron_variant	Ca_v2.0_07207	c.804+43G>A	.	gi|502108007|ref|XP_004493369.1|/0/PREDICTED: stomatal closure-related actin-binding protein 2-like [Cicer arietinum]
Ca3_v2.0	67652849	C	C/C	A/A	C/C	C/C	C/C	C/C	C/C	C/C	C/C	C/C	C/C	C/C	C/C	C/C	C/A	C/C	5_prime_UTR_variant	Ca_v2.0_07340	c.-79C>A	.	gi|502109029|ref|XP_004493549.1|/0/PREDICTED: transcription factor bHLH130-like isoform X1 [Cicer arietinum]
Ca3_v2.0	67652853	G	G/G	A/A	G/G	G/G	G/G	G/G	G/G	G/G	G/G	G/G	G/G	G/G	G/G	G/G	G/A	G/G	5_prime_UTR_variant	Ca_v2.0_07340	c.-75G>A	.	gi|502109029|ref|XP_004493549.1|/0/PREDICTED: transcription factor bHLH130-like isoform X1 [Cicer arietinum]
Ca3_v2.0	67653209	G	G/G	A/A	G/G	G/G	G/G	G/G	G/G	G/G	G/G	G/G	G/G	G/G	G/G	G/G	A/A	G/G	synonymous_variant	Ca_v2.0_07340	c.282G>A	p.Arg94Arg	gi|502109029|ref|XP_004493549.1|/0/PREDICTED: transcription factor bHLH130-like isoform X1 [Cicer arietinum]
Ca3_v2.0	67653222	C	C/C	T/T	C/C	C/C	C/C	C/C	C/C	C/C	C/C	C/C	C/C	C/C	C/C	C/C	T/T	C/C	intron_variant	Ca_v2.0_07340	c.286+9C>T	.	gi|502109029|ref|XP_004493549.1|/0/PREDICTED: transcription factor bHLH130-like isoform X1 [Cicer arietinum]
Ca3_v2.0	67653454	C	C/C	G/G	C/C	C/C	C/C	C/C	C/C	C/C	C/C	C/C	C/C	C/C	C/C	C/C	G/G	C/C	intron_variant	Ca_v2.0_07340	c.286+241C>G	.	gi|502109029|ref|XP_004493549.1|/0/PREDICTED: transcription factor bHLH130-like isoform X1 [Cicer arietinum]
Ca3_v2.0	67653633	G	G/G	A/A	G/G	G/G	G/G	G/G	G/G	G/G	G/G	G/G	G/G	G/G	G/G	G/G	A/A	G/G	intron_variant	Ca_v2.0_07340	c.287-260G>A	.	gi|502109029|ref|XP_004493549.1|/0/PREDICTED: transcription factor bHLH130-like isoform X1 [Cicer arietinum]
Ca3_v2.0	67653634	G	G/G	A/A	G/G	G/G	G/G	G/G	G/G	G/G	G/G	G/G	G/G	G/G	G/G	G/G	A/A	G/G	intron_variant	Ca_v2.0_07340	c.287-259G>A	.	gi|502109029|ref|XP_004493549.1|/0/PREDICTED: transcription factor bHLH130-like isoform X1 [Cicer arietinum]
Ca3_v2.0	67653673	A	A/A	G/G	A/A	A/A	A/A	A/A	A/A	A/A	A/A	A/A	A/A	A/A	A/A	A/A	G/G	A/A	intron_variant	Ca_v2.0_07340	c.287-220A>G	.	gi|502109029|ref|XP_004493549.1|/0/PREDICTED: transcription factor bHLH130-like isoform X1 [Cicer arietinum]
Ca3_v2.0	67653686	G	G/G	C/C	G/G	G/G	G/G	G/G	G/G	G/G	G/G	G/G	G/G	G/G	G/G	G/G	C/C	G/G	intron_variant	Ca_v2.0_07340	c.287-207G>C	.	gi|502109029|ref|XP_004493549.1|/0/PREDICTED: transcription factor bHLH130-like isoform X1 [Cicer arietinum]
Ca3_v2.0	67653763	T	T/T	A/A	T/T	T/T	T/T	T/T	T/T	T/T	T/T	T/T	T/T	T/T	T/T	T/T	A/A	T/T	intron_variant	Ca_v2.0_07340	c.287-130T>A	.	gi|502109029|ref|XP_004493549.1|/0/PREDICTED: transcription factor bHLH130-like isoform X1 [Cicer arietinum]
Ca3_v2.0	67653811	G	G/G	A/A	G/G	G/G	G/G	G/G	G/G	G/G	G/G	G/G	G/G	G/G	G/G	G/G	A/A	G/G	intron_variant	Ca_v2.0_07340	c.287-82G>A	.	gi|502109029|ref|XP_004493549.1|/0/PREDICTED: transcription factor bHLH130-like isoform X1 [Cicer arietinum]
Ca3_v2.0	67653881	T	T/T	C/C	T/T	T/T	T/T	T/T	T/T	T/T	T/T	T/T	T/T	T/T	T/T	T/T	C/C	T/T	intron_variant	Ca_v2.0_07340	c.287-12T>C	.	gi|502109029|ref|XP_004493549.1|/0/PREDICTED: transcription factor bHLH130-like isoform X1 [Cicer arietinum]
Ca3_v2.0	67654203	A	A/A	G/G	A/A	A/A	A/A	A/A	A/A	A/A	A/A	A/A	A/A	A/A	A/A	A/A	G/G	A/A	intron_variant	Ca_v2.0_07340	c.547-37A>G	.	gi|502109029|ref|XP_004493549.1|/0/PREDICTED: transcription factor bHLH130-like isoform X1 [Cicer arietinum]
Ca3_v2.0	67654275	G	G/G	T/T	G/G	G/G	G/G	G/G	G/G	G/G	G/G	G/G	G/G	G/G	G/G	G/G	T/T	G/G	synonymous_variant	Ca_v2.0_07340	c.582G>T	p.Ser194Ser	gi|502109029|ref|XP_004493549.1|/0/PREDICTED: transcription factor bHLH130-like isoform X1 [Cicer arietinum]
Ca3_v2.0	67654346	C	C/C	C/C	C/C	C/C	C/C	C/C	C/C	A/A	C/C	C/C	C/C	C/C	C/C	C/C	C/C	C/C	missense_variant	Ca_v2.0_07340	c.653C>A	p.Ser218Tyr	gi|502109029|ref|XP_004493549.1|/0/PREDICTED: transcription factor bHLH130-like isoform X1 [Cicer arietinum]
Ca3_v2.0	67654377	C	C/C	G/G	C/C	C/C	C/C	C/C	C/C	C/C	C/C	C/C	C/C	C/C	C/C	C/C	G/G	C/C	synonymous_variant	Ca_v2.0_07340	c.684C>G	p.Gly228Gly	gi|502109029|ref|XP_004493549.1|/0/PREDICTED: transcription factor bHLH130-like isoform X1 [Cicer arietinum]
Ca3_v2.0	67654401	C	C/C	A/A	C/C	C/C	C/C	C/C	C/C	C/C	C/C	C/C	C/C	C/C	C/C	C/C	A/A	C/C	synonymous_variant	Ca_v2.0_07340	c.708C>A	p.Val236Val	gi|502109029|ref|XP_004493549.1|/0/PREDICTED: transcription factor bHLH130-like isoform X1 [Cicer arietinum]
Ca3_v2.0	67654422	G	G/G	T/T	G/G	G/G	G/G	G/G	G/G	G/G	G/G	G/G	G/G	G/G	G/G	G/G	T/T	G/G	intron_variant	Ca_v2.0_07340	c.717+12G>T	.	gi|502109029|ref|XP_004493549.1|/0/PREDICTED: transcription factor bHLH130-like isoform X1 [Cicer arietinum]
Ca3_v2.0	67654655	T	T/T	C/C	T/T	T/T	T/T	T/T	T/T	T/T	T/T	T/T	T/T	T/T	T/T	T/T	C/C	T/T	synonymous_variant	Ca_v2.0_07340	c.810T>C	p.Asp270Asp	gi|502109029|ref|XP_004493549.1|/0/PREDICTED: transcription factor bHLH130-like isoform X1 [Cicer arietinum]
Ca3_v2.0	67654689	G	G/G	C/C	G/G	G/G	G/G	G/G	G/G	G/G	G/G	G/G	G/G	G/G	G/G	G/G	C/C	G/G	missense_variant	Ca_v2.0_07340	c.844G>C	p.Glu282Gln	gi|502109029|ref|XP_004493549.1|/0/PREDICTED: transcription factor bHLH130-like isoform X1 [Cicer arietinum]
Ca3_v2.0	67654838	T	T/T	C/C	T/T	T/T	T/T	T/T	T/T	T/T	T/T	T/T	T/T	T/T	T/T	T/T	C/C	T/T	synonymous_variant	Ca_v2.0_07340	c.879T>C	p.Cys293Cys	gi|502109029|ref|XP_004493549.1|/0/PREDICTED: transcription factor bHLH130-like isoform X1 [Cicer arietinum]
Ca3_v2.0	67654989	C	C/C	G/G	C/C	C/C	C/C	C/C	C/C	C/C	C/C	C/C	C/C	C/C	C/C	C/C	G/G	C/C	3_prime_UTR_variant	Ca_v2.0_07340	c.*118C>G	.	gi|502109029|ref|XP_004493549.1|/0/PREDICTED: transcription factor bHLH130-like isoform X1 [Cicer arietinum]
Ca3_v2.0	67655015	A	A/A	G/G	A/A	A/A	A/A	A/A	A/A	A/A	A/A	A/A	A/A	A/A	A/A	A/A	G/G	A/A	3_prime_UTR_variant	Ca_v2.0_07340	c.*144A>G	.	gi|502109029|ref|XP_004493549.1|/0/PREDICTED: transcription factor bHLH130-like isoform X1 [Cicer arietinum]
Ca3_v2.0	67655033	A	A/A	G/G	A/A	A/A	A/A	A/A	A/A	A/A	A/A	A/A	A/A	A/A	A/A	A/A	G/G	A/A	3_prime_UTR_variant	Ca_v2.0_07340	c.*162A>G	.	gi|502109029|ref|XP_004493549.1|/0/PREDICTED: transcription factor bHLH130-like isoform X1 [Cicer arietinum]
Ca3_v2.0	67655082	C	C/C	G/G	C/C	C/C	C/C	C/C	C/C	C/C	C/C	C/C	C/C	C/C	C/C	C/C	G/G	C/C	3_prime_UTR_variant	Ca_v2.0_07340	c.*211C>G	.	gi|502109029|ref|XP_004493549.1|/0/PREDICTED: transcription factor bHLH130-like isoform X1 [Cicer arietinum]
Ca3_v2.0	67655110	T	T/T	C/C	T/T	T/T	T/T	T/T	T/T	T/T	T/T	T/T	T/T	T/T	T/T	T/T	C/C	T/T	3_prime_UTR_variant	Ca_v2.0_07340	c.*239T>C	.	gi|502109029|ref|XP_004493549.1|/0/PREDICTED: transcription factor bHLH130-like isoform X1 [Cicer arietinum]
Ca3_v2.0	67655126	G	G/G	A/A	G/G	G/G	G/G	G/G	G/G	G/G	G/G	G/G	G/G	G/G	G/G	G/G	A/A	G/G	3_prime_UTR_variant	Ca_v2.0_07340	c.*255G>A	.	gi|502109029|ref|XP_004493549.1|/0/PREDICTED: transcription factor bHLH130-like isoform X1 [Cicer arietinum]
Ca3_v2.0	68432672	A	T/T	A/A	A/A	T/T	T/T	A/A	A/A	A/A	T/T	T/T	A/A	T/T	T/T	A/A	A/A	A/A	5_prime_UTR_variant	Ca_v2.0_07443	c.-86T>A	.	gi|828300095|ref|XP_012569285.1|/0/PREDICTED: protein FANTASTIC FOUR 1 [Cicer arietinum]
Ca3_v2.0	69245840	C	G/G	C/C	G/G	G/G	G/G	G/G	C/C	C/C	G/G	G/G	G/G	C/C	G/G	C/C	C/C	C/C	3_prime_UTR_variant	Ca_v2.0_07532	c.*340G>C	.	gi|502110041|ref|XP_004493785.1|/0/PREDICTED: putative lysine-specific demethylase JMJ16 [Cicer arietinum] &gt;gi|502110045|ref|XP_004493786.1| PREDICTED: putative lysine-specific demethylase JMJ16 [Cicer arietinum]
Ca3_v2.0	69245890	G	A/A	G/G	A/A	A/A	A/A	A/A	G/G	G/G	A/A	A/A	A/A	G/G	A/A	G/G	G/G	G/G	3_prime_UTR_variant	Ca_v2.0_07532	c.*290C>T	.	gi|502110041|ref|XP_004493785.1|/0/PREDICTED: putative lysine-specific demethylase JMJ16 [Cicer arietinum] &gt;gi|502110045|ref|XP_004493786.1| PREDICTED: putative lysine-specific demethylase JMJ16 [Cicer arietinum]
Ca3_v2.0	69246257	G	T/T	G/G	T/T	T/T	T/T	T/T	G/G	G/G	T/T	T/T	T/T	G/G	T/T	G/G	G/G	G/G	missense_variant	Ca_v2.0_07532	c.2470C>A	p.Leu824Ile	gi|502110041|ref|XP_004493785.1|/0/PREDICTED: putative lysine-specific demethylase JMJ16 [Cicer arietinum] &gt;gi|502110045|ref|XP_004493786.1| PREDICTED: putative lysine-specific demethylase JMJ16 [Cicer arietinum]
Ca3_v2.0	69246702	T	C/C	T/T	C/C	C/C	C/C	C/C	T/T	T/T	C/C	C/C	C/C	T/T	C/C	T/T	T/T	T/T	synonymous_variant	Ca_v2.0_07532	c.2025A>G	p.Ser675Ser	gi|502110041|ref|XP_004493785.1|/0/PREDICTED: putative lysine-specific demethylase JMJ16 [Cicer arietinum] &gt;gi|502110045|ref|XP_004493786.1| PREDICTED: putative lysine-specific demethylase JMJ16 [Cicer arietinum]
Ca3_v2.0	69246815	G	T/T	G/G	T/T	T/T	T/T	T/T	G/G	G/G	T/T	T/T	T/T	G/G	T/T	G/G	G/G	G/G	missense_variant	Ca_v2.0_07532	c.1912C>A	p.Leu638Ile	gi|502110041|ref|XP_004493785.1|/0/PREDICTED: putative lysine-specific demethylase JMJ16 [Cicer arietinum] &gt;gi|502110045|ref|XP_004493786.1| PREDICTED: putative lysine-specific demethylase JMJ16 [Cicer arietinum]
Ca3_v2.0	69247045	A	G/G	A/A	G/G	G/G	G/G	G/G	A/A	A/A	G/G	G/G	G/G	A/A	G/G	A/A	A/A	A/A	intron_variant	Ca_v2.0_07532	c.1693-11T>C	.	gi|502110041|ref|XP_004493785.1|/0/PREDICTED: putative lysine-specific demethylase JMJ16 [Cicer arietinum] &gt;gi|502110045|ref|XP_004493786.1| PREDICTED: putative lysine-specific demethylase JMJ16 [Cicer arietinum]
Ca3_v2.0	69247103	G	C/C	G/G	C/C	C/C	C/C	C/C	G/G	G/G	C/C	C/C	C/C	G/G	C/C	G/G	G/G	G/G	intron_variant	Ca_v2.0_07532	c.1693-69C>G	.	gi|502110041|ref|XP_004493785.1|/0/PREDICTED: putative lysine-specific demethylase JMJ16 [Cicer arietinum] &gt;gi|502110045|ref|XP_004493786.1| PREDICTED: putative lysine-specific demethylase JMJ16 [Cicer arietinum]
Ca3_v2.0	69247125	A	G/G	A/A	G/G	G/G	G/G	G/G	A/A	A/A	G/G	G/G	G/G	A/A	G/G	A/A	A/A	A/A	intron_variant	Ca_v2.0_07532	c.1693-91T>C	.	gi|502110041|ref|XP_004493785.1|/0/PREDICTED: putative lysine-specific demethylase JMJ16 [Cicer arietinum] &gt;gi|502110045|ref|XP_004493786.1| PREDICTED: putative lysine-specific demethylase JMJ16 [Cicer arietinum]
Ca3_v2.0	69247126	C	T/T	C/C	T/T	T/T	T/T	T/T	C/C	C/C	T/T	T/T	T/T	C/C	T/T	C/C	C/C	C/C	intron_variant	Ca_v2.0_07532	c.1693-92G>A	.	gi|502110041|ref|XP_004493785.1|/0/PREDICTED: putative lysine-specific demethylase JMJ16 [Cicer arietinum] &gt;gi|502110045|ref|XP_004493786.1| PREDICTED: putative lysine-specific demethylase JMJ16 [Cicer arietinum]
Ca3_v2.0	69247137	G	A/A	G/G	A/A	A/A	A/A	A/A	G/G	G/G	A/A	A/A	A/A	G/G	A/A	G/G	G/G	G/G	intron_variant	Ca_v2.0_07532	c.1693-103C>T	.	gi|502110041|ref|XP_004493785.1|/0/PREDICTED: putative lysine-specific demethylase JMJ16 [Cicer arietinum] &gt;gi|502110045|ref|XP_004493786.1| PREDICTED: putative lysine-specific demethylase JMJ16 [Cicer arietinum]
Ca3_v2.0	69247145	T	C/C	T/T	C/C	C/C	C/C	C/C	T/T	T/T	C/C	C/C	C/C	T/T	C/C	T/T	T/T	T/T	intron_variant	Ca_v2.0_07532	c.1693-111A>G	.	gi|502110041|ref|XP_004493785.1|/0/PREDICTED: putative lysine-specific demethylase JMJ16 [Cicer arietinum] &gt;gi|502110045|ref|XP_004493786.1| PREDICTED: putative lysine-specific demethylase JMJ16 [Cicer arietinum]
Ca3_v2.0	69247215	T	G/G	T/T	G/G	G/G	G/G	G/G	T/T	T/T	G/G	G/G	G/G	T/T	G/G	T/T	T/T	T/T	intron_variant	Ca_v2.0_07532	c.1692+95A>C	.	gi|502110041|ref|XP_004493785.1|/0/PREDICTED: putative lysine-specific demethylase JMJ16 [Cicer arietinum] &gt;gi|502110045|ref|XP_004493786.1| PREDICTED: putative lysine-specific demethylase JMJ16 [Cicer arietinum]
Ca3_v2.0	69247317	A	G/G	A/A	G/G	G/G	G/G	G/G	A/A	A/A	G/G	G/G	G/G	A/A	G/G	A/A	A/A	A/A	missense_variant	Ca_v2.0_07532	c.1685T>C	p.Val562Ala	gi|502110041|ref|XP_004493785.1|/0/PREDICTED: putative lysine-specific demethylase JMJ16 [Cicer arietinum] &gt;gi|502110045|ref|XP_004493786.1| PREDICTED: putative lysine-specific demethylase JMJ16 [Cicer arietinum]
Ca3_v2.0	69247691	C	T/T	C/C	T/T	T/T	T/T	T/T	C/C	C/C	T/T	T/T	T/T	C/C	T/T	C/C	C/C	C/C	intron_variant	Ca_v2.0_07532	c.1324-13G>A	.	gi|502110041|ref|XP_004493785.1|/0/PREDICTED: putative lysine-specific demethylase JMJ16 [Cicer arietinum] &gt;gi|502110045|ref|XP_004493786.1| PREDICTED: putative lysine-specific demethylase JMJ16 [Cicer arietinum]
Ca3_v2.0	69247755	A	C/C	A/A	C/C	C/C	C/C	C/C	A/A	A/A	C/C	C/C	C/C	A/A	C/C	A/A	A/A	A/A	intron_variant	Ca_v2.0_07532	c.1324-77T>G	.	gi|502110041|ref|XP_004493785.1|/0/PREDICTED: putative lysine-specific demethylase JMJ16 [Cicer arietinum] &gt;gi|502110045|ref|XP_004493786.1| PREDICTED: putative lysine-specific demethylase JMJ16 [Cicer arietinum]
Ca3_v2.0	69247759	T	C/C	T/T	C/C	C/C	C/C	C/C	T/T	T/T	C/C	C/C	C/C	T/T	C/C	T/T	T/T	T/T	intron_variant	Ca_v2.0_07532	c.1324-81A>G	.	gi|502110041|ref|XP_004493785.1|/0/PREDICTED: putative lysine-specific demethylase JMJ16 [Cicer arietinum] &gt;gi|502110045|ref|XP_004493786.1| PREDICTED: putative lysine-specific demethylase JMJ16 [Cicer arietinum]
Ca3_v2.0	69247765	G	A/A	G/G	A/A	A/A	A/A	A/A	G/G	G/G	A/A	A/A	A/A	G/G	A/A	G/G	G/G	G/G	intron_variant	Ca_v2.0_07532	c.1324-87C>T	.	gi|502110041|ref|XP_004493785.1|/0/PREDICTED: putative lysine-specific demethylase JMJ16 [Cicer arietinum] &gt;gi|502110045|ref|XP_004493786.1| PREDICTED: putative lysine-specific demethylase JMJ16 [Cicer arietinum]
Ca3_v2.0	69247890	A	G/G	A/A	G/G	G/G	G/G	G/G	A/A	A/A	G/G	G/G	G/G	A/A	G/G	A/A	A/A	A/A	intron_variant	Ca_v2.0_07532	c.1324-212T>C	.	gi|502110041|ref|XP_004493785.1|/0/PREDICTED: putative lysine-specific demethylase JMJ16 [Cicer arietinum] &gt;gi|502110045|ref|XP_004493786.1| PREDICTED: putative lysine-specific demethylase JMJ16 [Cicer arietinum]
Ca3_v2.0	69247993	G	A/A	G/G	A/A	A/A	A/A	A/A	G/G	G/G	A/A	A/A	A/A	G/G	A/A	G/G	G/G	G/G	intron_variant	Ca_v2.0_07532	c.1323+305C>T	.	gi|502110041|ref|XP_004493785.1|/0/PREDICTED: putative lysine-specific demethylase JMJ16 [Cicer arietinum] &gt;gi|502110045|ref|XP_004493786.1| PREDICTED: putative lysine-specific demethylase JMJ16 [Cicer arietinum]
Ca3_v2.0	69248193	G	A/A	G/G	A/A	A/A	A/A	A/A	G/G	G/G	A/A	A/A	A/A	G/G	A/A	G/G	G/G	G/G	intron_variant	Ca_v2.0_07532	c.1323+105C>T	.	gi|502110041|ref|XP_004493785.1|/0/PREDICTED: putative lysine-specific demethylase JMJ16 [Cicer arietinum] &gt;gi|502110045|ref|XP_004493786.1| PREDICTED: putative lysine-specific demethylase JMJ16 [Cicer arietinum]
Ca3_v2.0	69248256	C	T/T	C/C	T/T	T/T	T/T	T/T	C/C	C/C	T/T	T/T	T/T	C/C	T/T	C/C	C/C	C/C	intron_variant	Ca_v2.0_07532	c.1323+42G>A	.	gi|502110041|ref|XP_004493785.1|/0/PREDICTED: putative lysine-specific demethylase JMJ16 [Cicer arietinum] &gt;gi|502110045|ref|XP_004493786.1| PREDICTED: putative lysine-specific demethylase JMJ16 [Cicer arietinum]
Ca3_v2.0	69248315	C	A/A	C/C	A/A	A/A	A/A	A/A	C/C	C/C	A/A	A/A	A/A	C/C	A/A	C/C	C/C	C/C	missense_variant	Ca_v2.0_07532	c.1306G>T	p.Asp436Tyr	gi|502110041|ref|XP_004493785.1|/0/PREDICTED: putative lysine-specific demethylase JMJ16 [Cicer arietinum] &gt;gi|502110045|ref|XP_004493786.1| PREDICTED: putative lysine-specific demethylase JMJ16 [Cicer arietinum]
Ca3_v2.0	69248374	G	T/T	G/G	T/T	T/T	T/T	T/T	G/G	G/G	T/T	T/T	T/T	G/G	T/T	G/G	G/G	G/G	missense_variant	Ca_v2.0_07532	c.1247C>A	p.Ala416Asp	gi|502110041|ref|XP_004493785.1|/0/PREDICTED: putative lysine-specific demethylase JMJ16 [Cicer arietinum] &gt;gi|502110045|ref|XP_004493786.1| PREDICTED: putative lysine-specific demethylase JMJ16 [Cicer arietinum]
Ca3_v2.0	69248520	C	T/T	C/C	T/T	T/T	T/T	T/T	C/C	C/C	T/T	T/T	T/T	C/C	T/T	C/C	C/C	C/C	intron_variant	Ca_v2.0_07532	c.1162-61G>A	.	gi|502110041|ref|XP_004493785.1|/0/PREDICTED: putative lysine-specific demethylase JMJ16 [Cicer arietinum] &gt;gi|502110045|ref|XP_004493786.1| PREDICTED: putative lysine-specific demethylase JMJ16 [Cicer arietinum]
Ca3_v2.0	69248521	G	T/T	G/G	T/T	T/T	T/T	T/T	G/G	G/G	T/T	T/T	T/T	G/G	T/T	G/G	G/G	G/G	intron_variant	Ca_v2.0_07532	c.1162-62C>A	.	gi|502110041|ref|XP_004493785.1|/0/PREDICTED: putative lysine-specific demethylase JMJ16 [Cicer arietinum] &gt;gi|502110045|ref|XP_004493786.1| PREDICTED: putative lysine-specific demethylase JMJ16 [Cicer arietinum]
Ca3_v2.0	69248527	C	G/G	C/C	G/G	G/G	G/G	G/G	C/C	C/C	G/G	G/G	G/G	C/C	G/G	C/C	C/C	C/C	intron_variant	Ca_v2.0_07532	c.1162-68G>C	.	gi|502110041|ref|XP_004493785.1|/0/PREDICTED: putative lysine-specific demethylase JMJ16 [Cicer arietinum] &gt;gi|502110045|ref|XP_004493786.1| PREDICTED: putative lysine-specific demethylase JMJ16 [Cicer arietinum]
Ca3_v2.0	69248876	G	A/A	G/G	A/A	A/A	A/A	A/A	G/G	G/G	A/A	A/A	A/A	G/G	A/A	G/G	G/G	G/G	intron_variant	Ca_v2.0_07532	c.931-37C>T	.	gi|502110041|ref|XP_004493785.1|/0/PREDICTED: putative lysine-specific demethylase JMJ16 [Cicer arietinum] &gt;gi|502110045|ref|XP_004493786.1| PREDICTED: putative lysine-specific demethylase JMJ16 [Cicer arietinum]
Ca3_v2.0	69249255	A	G/G	A/A	G/G	G/G	G/G	G/G	A/A	A/A	G/G	G/G	G/G	A/A	G/G	A/A	A/A	A/A	missense_variant	Ca_v2.0_07532	c.617T>C	p.Ile206Thr	gi|502110041|ref|XP_004493785.1|/0/PREDICTED: putative lysine-specific demethylase JMJ16 [Cicer arietinum] &gt;gi|502110045|ref|XP_004493786.1| PREDICTED: putative lysine-specific demethylase JMJ16 [Cicer arietinum]
Ca3_v2.0	69249360	C	T/T	C/C	T/T	T/T	T/T	T/T	C/C	C/C	T/T	T/T	T/T	C/C	T/T	C/C	C/C	C/C	missense_variant	Ca_v2.0_07532	c.512G>A	p.Gly171Glu	gi|502110041|ref|XP_004493785.1|/0/PREDICTED: putative lysine-specific demethylase JMJ16 [Cicer arietinum] &gt;gi|502110045|ref|XP_004493786.1| PREDICTED: putative lysine-specific demethylase JMJ16 [Cicer arietinum]
Ca3_v2.0	69249455	A	T/T	A/A	T/T	T/T	T/T	T/T	A/A	A/A	T/T	T/T	T/T	A/A	T/T	A/A	A/A	A/A	synonymous_variant	Ca_v2.0_07532	c.417T>A	p.Leu139Leu	gi|502110041|ref|XP_004493785.1|/0/PREDICTED: putative lysine-specific demethylase JMJ16 [Cicer arietinum] &gt;gi|502110045|ref|XP_004493786.1| PREDICTED: putative lysine-specific demethylase JMJ16 [Cicer arietinum]
Ca3_v2.0	69249458	C	T/T	C/C	T/T	T/T	T/T	T/T	C/C	C/C	T/T	T/T	T/T	C/C	T/T	C/C	C/C	C/C	synonymous_variant	Ca_v2.0_07532	c.414G>A	p.Thr138Thr	gi|502110041|ref|XP_004493785.1|/0/PREDICTED: putative lysine-specific demethylase JMJ16 [Cicer arietinum] &gt;gi|502110045|ref|XP_004493786.1| PREDICTED: putative lysine-specific demethylase JMJ16 [Cicer arietinum]
Ca3_v2.0	69249722	T	G/G	T/T	G/G	G/G	G/G	G/G	T/T	T/T	G/G	G/G	G/G	T/T	G/G	T/T	T/T	T/T	splice_region_variant&intron_variant	Ca_v2.0_07532	c.322-4A>C	.	gi|502110041|ref|XP_004493785.1|/0/PREDICTED: putative lysine-specific demethylase JMJ16 [Cicer arietinum] &gt;gi|502110045|ref|XP_004493786.1| PREDICTED: putative lysine-specific demethylase JMJ16 [Cicer arietinum]
Ca3_v2.0	69249775	C	G/G	C/C	G/G	G/G	G/G	G/G	C/C	C/C	G/G	G/G	G/G	C/C	G/G	C/C	C/C	C/C	intron_variant	Ca_v2.0_07532	c.322-57G>C	.	gi|502110041|ref|XP_004493785.1|/0/PREDICTED: putative lysine-specific demethylase JMJ16 [Cicer arietinum] &gt;gi|502110045|ref|XP_004493786.1| PREDICTED: putative lysine-specific demethylase JMJ16 [Cicer arietinum]
Ca3_v2.0	69249916	A	T/T	A/A	T/T	T/T	T/T	T/T	A/A	A/A	T/T	T/T	T/T	A/A	T/T	A/A	A/A	A/A	intron_variant	Ca_v2.0_07532	c.250-11T>A	.	gi|502110041|ref|XP_004493785.1|/0/PREDICTED: putative lysine-specific demethylase JMJ16 [Cicer arietinum] &gt;gi|502110045|ref|XP_004493786.1| PREDICTED: putative lysine-specific demethylase JMJ16 [Cicer arietinum]
Ca3_v2.0	69249921	C	C/C	C/C	C/C	C/C	C/C	C/C	T/T	C/C	C/C	C/C	C/C	C/C	C/C	C/C	C/C	T/T	intron_variant	Ca_v2.0_07532	c.250-16G>A	.	gi|502110041|ref|XP_004493785.1|/0/PREDICTED: putative lysine-specific demethylase JMJ16 [Cicer arietinum] &gt;gi|502110045|ref|XP_004493786.1| PREDICTED: putative lysine-specific demethylase JMJ16 [Cicer arietinum]
Ca3_v2.0	69249922	G	T/T	G/G	T/T	T/T	T/T	T/T	G/G	G/G	T/T	T/T	T/T	G/G	T/T	G/G	G/G	G/G	intron_variant	Ca_v2.0_07532	c.250-17C>A	.	gi|502110041|ref|XP_004493785.1|/0/PREDICTED: putative lysine-specific demethylase JMJ16 [Cicer arietinum] &gt;gi|502110045|ref|XP_004493786.1| PREDICTED: putative lysine-specific demethylase JMJ16 [Cicer arietinum]
Ca3_v2.0	69249947	C	T/T	C/C	T/T	T/T	T/T	T/T	C/C	C/C	T/T	T/T	T/T	C/C	T/T	C/C	C/C	C/C	intron_variant	Ca_v2.0_07532	c.250-42G>A	.	gi|502110041|ref|XP_004493785.1|/0/PREDICTED: putative lysine-specific demethylase JMJ16 [Cicer arietinum] &gt;gi|502110045|ref|XP_004493786.1| PREDICTED: putative lysine-specific demethylase JMJ16 [Cicer arietinum]
Ca3_v2.0	69250161	C	T/T	C/C	T/T	T/T	T/T	T/T	C/C	C/C	T/T	T/T	T/T	C/C	T/T	C/C	C/C	C/C	intron_variant	Ca_v2.0_07532	c.250-256G>A	.	gi|502110041|ref|XP_004493785.1|/0/PREDICTED: putative lysine-specific demethylase JMJ16 [Cicer arietinum] &gt;gi|502110045|ref|XP_004493786.1| PREDICTED: putative lysine-specific demethylase JMJ16 [Cicer arietinum]
Ca3_v2.0	69250228	C	A/A	C/C	A/A	A/A	A/A	A/A	C/C	C/C	A/A	A/A	A/A	C/C	A/A	C/C	C/C	C/C	intron_variant	Ca_v2.0_07532	c.250-323G>T	.	gi|502110041|ref|XP_004493785.1|/0/PREDICTED: putative lysine-specific demethylase JMJ16 [Cicer arietinum] &gt;gi|502110045|ref|XP_004493786.1| PREDICTED: putative lysine-specific demethylase JMJ16 [Cicer arietinum]
Ca3_v2.0	69250694	A	T/T	A/A	T/T	T/T	T/T	T/T	A/A	A/A	T/T	T/T	T/T	A/A	T/T	A/A	A/A	A/A	intron_variant	Ca_v2.0_07532	c.249+128T>A	.	gi|502110041|ref|XP_004493785.1|/0/PREDICTED: putative lysine-specific demethylase JMJ16 [Cicer arietinum] &gt;gi|502110045|ref|XP_004493786.1| PREDICTED: putative lysine-specific demethylase JMJ16 [Cicer arietinum]
Ca3_v2.0	69250805	T	C/C	T/T	C/C	C/C	C/C	C/C	T/T	T/T	C/C	C/C	C/C	T/T	C/C	T/T	T/T	T/T	intron_variant	Ca_v2.0_07532	c.249+17A>G	.	gi|502110041|ref|XP_004493785.1|/0/PREDICTED: putative lysine-specific demethylase JMJ16 [Cicer arietinum] &gt;gi|502110045|ref|XP_004493786.1| PREDICTED: putative lysine-specific demethylase JMJ16 [Cicer arietinum]
Ca3_v2.0	69250870	G	T/T	G/G	T/T	T/T	T/T	T/T	G/G	G/G	T/T	T/T	T/T	G/G	T/T	G/G	G/G	G/G	missense_variant	Ca_v2.0_07532	c.201C>A	p.Asn67Lys	gi|502110041|ref|XP_004493785.1|/0/PREDICTED: putative lysine-specific demethylase JMJ16 [Cicer arietinum] &gt;gi|502110045|ref|XP_004493786.1| PREDICTED: putative lysine-specific demethylase JMJ16 [Cicer arietinum]
Ca3_v2.0	69251117	A	G/G	A/A	G/G	G/G	G/G	G/G	A/A	A/A	G/G	G/G	G/G	A/A	G/G	A/A	A/A	A/A	intron_variant	Ca_v2.0_07532	c.-2-45T>C	.	gi|502110041|ref|XP_004493785.1|/0/PREDICTED: putative lysine-specific demethylase JMJ16 [Cicer arietinum] &gt;gi|502110045|ref|XP_004493786.1| PREDICTED: putative lysine-specific demethylase JMJ16 [Cicer arietinum]
Ca3_v2.0	71582961	C	C/C	C/C	C/C	C/C	C/C	C/C	C/C	T/T	C/C	C/C	C/C	C/C	C/C	C/C	C/C	C/C	missense_variant	Ca_v2.0_07772	c.640C>T	p.Pro214Ser	gi|502111703|ref|XP_004494140.1|/0/PREDICTED: splicing factor U2af small subunit B-like [Cicer arietinum]
Ca3_v2.0	71583879	G	T/T	T/T	T/T	T/T	T/T	T/T	T/T	T/T	T/T	T/T	T/T	T/T	T/T	T/T	T/T	T/T	3_prime_UTR_variant	Ca_v2.0_07772	c.*592G>T	.	gi|502111703|ref|XP_004494140.1|/0/PREDICTED: splicing factor U2af small subunit B-like [Cicer arietinum]
Ca3_v2.0	73045179	T	C/C	T/T	C/C	T/T	T/T	C/C	T/T	T/T	T/T	T/T	T/T	T/T	T/T	T/T	T/T	T/T	intron_variant	Ca_v2.0_07946	c.2175-64A>G	.	gi|828302165|ref|XP_012569668.1|/0/PREDICTED: cullin-1 isoform X2 [Cicer arietinum]
Ca3_v2.0	73045434	T	T/T	T/T	T/T	T/T	A/A	T/T	T/T	T/T	A/A	A/A	A/A	T/T	A/A	T/A	T/T	T/T	intron_variant	Ca_v2.0_07946	c.2175-319A>T	.	gi|828302165|ref|XP_012569668.1|/0/PREDICTED: cullin-1 isoform X2 [Cicer arietinum]
Ca3_v2.0	73046472	G	T/T	G/G	T/T	G/G	G/G	T/T	G/G	G/G	G/G	G/G	G/G	G/G	G/G	G/G	G/G	G/G	intron_variant	Ca_v2.0_07946	c.2174+698C>A	.	gi|828302165|ref|XP_012569668.1|/0/PREDICTED: cullin-1 isoform X2 [Cicer arietinum]
Ca3_v2.0	73047222	G	C/C	G/G	C/C	G/G	G/G	C/C	G/G	G/G	G/G	G/G	G/G	G/G	G/G	G/G	G/G	G/G	missense_variant	Ca_v2.0_07946	c.2122C>G	p.Leu708Val	gi|828302165|ref|XP_012569668.1|/0/PREDICTED: cullin-1 isoform X2 [Cicer arietinum]
Ca3_v2.0	73047680	G	T/T	G/G	T/T	G/G	G/G	T/T	G/G	G/G	G/G	G/G	G/G	G/G	G/G	G/G	G/G	G/G	intron_variant	Ca_v2.0_07946	c.1917+55C>A	.	gi|828302165|ref|XP_012569668.1|/0/PREDICTED: cullin-1 isoform X2 [Cicer arietinum]
Ca3_v2.0	73049701	G	T/T	G/G	T/T	G/G	G/G	T/T	G/G	G/G	G/G	G/G	G/G	G/G	G/G	G/G	G/G	G/G	intron_variant	Ca_v2.0_07946	c.1065+30C>A	.	gi|828302165|ref|XP_012569668.1|/0/PREDICTED: cullin-1 isoform X2 [Cicer arietinum]
Ca3_v2.0	73050039	A	A/A	A/A	A/A	A/A	C/C	A/A	A/A	A/A	C/C	C/C	C/C	A/A	C/C	A/C	A/A	A/A	intron_variant	Ca_v2.0_07946	c.979-222T>G	.	gi|828302165|ref|XP_012569668.1|/0/PREDICTED: cullin-1 isoform X2 [Cicer arietinum]
Ca3_v2.0	73051395	G	./.	T/T	T/T	T/T	T/T	T/T	T/T	T/T	T/T	T/T	T/T	T/T	T/T	T/T	T/T	T/T	intron_variant	Ca_v2.0_07946	c.978+291C>A	.	gi|828302165|ref|XP_012569668.1|/0/PREDICTED: cullin-1 isoform X2 [Cicer arietinum]
Ca3_v2.0	73051398	G	./.	A/A	A/A	A/A	A/A	A/A	A/A	A/A	A/A	A/A	A/A	A/A	A/A	A/A	A/A	A/A	intron_variant	Ca_v2.0_07946	c.978+288C>T	.	gi|828302165|ref|XP_012569668.1|/0/PREDICTED: cullin-1 isoform X2 [Cicer arietinum]
Ca3_v2.0	73051409	G	./.	G/A	G/G	G/G	G/A	G/G	G/A	G/A	G/A	G/A	G/A	G/A	G/A	G/A	G/A	G/A	intron_variant	Ca_v2.0_07946	c.978+277C>T	.	gi|828302165|ref|XP_012569668.1|/0/PREDICTED: cullin-1 isoform X2 [Cicer arietinum]
Ca3_v2.0	73052826	T	C/C	T/T	C/C	T/T	T/T	C/C	T/T	T/T	T/T	T/T	T/T	T/T	T/T	T/T	T/T	T/T	intron_variant	Ca_v2.0_07946	c.748-409A>G	.	gi|828302165|ref|XP_012569668.1|/0/PREDICTED: cullin-1 isoform X2 [Cicer arietinum]
Ca3_v2.0	73054472	G	A/A	G/G	A/A	G/G	G/G	A/A	G/G	G/G	G/G	G/G	G/G	G/G	G/G	G/G	G/G	G/G	splice_region_variant&intron_variant	Ca_v2.0_07946	c.670-3C>T	.	gi|828302165|ref|XP_012569668.1|/0/PREDICTED: cullin-1 isoform X2 [Cicer arietinum]
Ca3_v2.0	73055709	C	C/A	C/C	A/A	C/C	C/C	A/A	C/C	C/C	C/C	C/C	C/C	C/C	C/C	C/C	C/C	C/C	intron_variant	Ca_v2.0_07946	c.669+518G>T	.	gi|828302165|ref|XP_012569668.1|/0/PREDICTED: cullin-1 isoform X2 [Cicer arietinum]
Ca3_v2.0	73055723	C	T/T	C/C	T/T	C/C	C/C	T/T	C/C	C/C	C/C	C/C	C/C	C/C	C/C	C/C	C/C	C/C	intron_variant	Ca_v2.0_07946	c.669+504G>A	.	gi|828302165|ref|XP_012569668.1|/0/PREDICTED: cullin-1 isoform X2 [Cicer arietinum]
Ca3_v2.0	73056152	A	A/G	A/A	G/G	A/A	A/A	G/G	A/A	A/A	A/A	A/A	A/A	A/A	A/A	A/A	A/A	A/A	intron_variant	Ca_v2.0_07946	c.669+75T>C	.	gi|828302165|ref|XP_012569668.1|/0/PREDICTED: cullin-1 isoform X2 [Cicer arietinum]
Ca3_v2.0	73056654	C	T/T	C/C	T/T	C/C	C/C	T/T	C/C	C/C	C/C	C/C	C/C	C/C	C/C	C/C	C/C	C/C	intron_variant	Ca_v2.0_07946	c.417+55G>A	.	gi|828302165|ref|XP_012569668.1|/0/PREDICTED: cullin-1 isoform X2 [Cicer arietinum]
Ca3_v2.0	73056794	C	A/A	A/A	A/A	A/A	A/A	A/A	A/A	A/A	A/A	A/A	A/A	A/A	A/A	A/A	A/A	A/A	missense_variant	Ca_v2.0_07946	c.332G>T	p.Cys111Phe	gi|828302165|ref|XP_012569668.1|/0/PREDICTED: cullin-1 isoform X2 [Cicer arietinum]
Ca3_v2.0	73056803	C	A/A	A/A	A/A	A/A	A/A	A/A	A/A	A/A	A/A	A/A	A/A	A/A	A/A	A/A	A/A	A/A	missense_variant	Ca_v2.0_07946	c.323G>T	p.Arg108Leu	gi|828302165|ref|XP_012569668.1|/0/PREDICTED: cullin-1 isoform X2 [Cicer arietinum]
Ca3_v2.0	73057500	A	G/G	A/A	G/G	A/A	A/A	G/G	A/A	A/A	A/A	A/A	A/A	A/A	A/A	A/A	A/A	A/A	intron_variant	Ca_v2.0_07946	c.-5-102T>C	.	gi|828302165|ref|XP_012569668.1|/0/PREDICTED: cullin-1 isoform X2 [Cicer arietinum]
Ca3_v2.0	73057686	T	T/G	T/T	G/G	T/T	T/T	G/G	T/T	T/T	T/T	T/T	T/T	T/T	T/T	T/T	T/T	T/T	intron_variant	Ca_v2.0_07946	c.-6+33A>C	.	gi|828302165|ref|XP_012569668.1|/0/PREDICTED: cullin-1 isoform X2 [Cicer arietinum]
Ca3_v2.0	73058019	A	G/G	A/A	G/G	A/A	A/A	G/G	A/A	A/A	A/A	A/A	A/A	A/A	A/A	A/A	A/A	A/A	5_prime_UTR_variant	Ca_v2.0_07946	c.-306T>C	.	gi|828302165|ref|XP_012569668.1|/0/PREDICTED: cullin-1 isoform X2 [Cicer arietinum]
Ca3_v2.0	73062896	T	G/G	T/T	G/G	T/T	T/T	G/G	T/T	T/T	T/T	T/T	T/T	T/T	T/T	T/T	T/T	T/T	5_prime_UTR_variant	Ca_v2.0_07947	c.-157T>G	.	gi|502112500|ref|XP_004494351.1|/0/PREDICTED: homeobox protein LUMINIDEPENDENS [Cicer arietinum]
Ca3_v2.0	73062948	A	C/C	A/A	C/C	A/A	A/A	C/C	A/A	A/A	A/A	A/A	A/A	A/A	A/A	A/A	A/A	A/A	5_prime_UTR_premature_start_codon_gain_variant	Ca_v2.0_07947	c.-105A>C	.	gi|502112500|ref|XP_004494351.1|/0/PREDICTED: homeobox protein LUMINIDEPENDENS [Cicer arietinum]
Ca3_v2.0	73063330	A	G/G	A/A	G/G	A/A	A/A	G/G	A/A	A/A	A/A	A/A	A/A	A/A	A/A	A/A	A/A	A/A	intron_variant	Ca_v2.0_07947	c.174+104A>G	.	gi|502112500|ref|XP_004494351.1|/0/PREDICTED: homeobox protein LUMINIDEPENDENS [Cicer arietinum]
Ca3_v2.0	73063390	A	C/C	A/A	C/C	A/A	A/A	C/C	A/A	A/A	A/A	A/A	A/A	A/A	A/A	A/A	A/A	A/A	intron_variant	Ca_v2.0_07947	c.174+164A>C	.	gi|502112500|ref|XP_004494351.1|/0/PREDICTED: homeobox protein LUMINIDEPENDENS [Cicer arietinum]
Ca3_v2.0	73063406	C	T/T	C/C	T/T	C/C	C/C	T/T	C/C	C/C	C/C	C/C	C/C	C/C	C/C	C/C	C/C	C/C	intron_variant	Ca_v2.0_07947	c.174+180C>T	.	gi|502112500|ref|XP_004494351.1|/0/PREDICTED: homeobox protein LUMINIDEPENDENS [Cicer arietinum]
Ca3_v2.0	73063564	C	T/T	C/C	T/T	C/C	C/C	T/T	C/C	C/C	C/C	C/C	C/C	C/C	C/C	C/C	C/C	C/C	intron_variant	Ca_v2.0_07947	c.175-278C>T	.	gi|502112500|ref|XP_004494351.1|/0/PREDICTED: homeobox protein LUMINIDEPENDENS [Cicer arietinum]
Ca3_v2.0	73063613	T	C/C	T/T	C/C	T/T	T/T	C/C	T/T	T/T	T/T	T/T	T/T	T/T	T/T	T/T	T/T	T/T	intron_variant	Ca_v2.0_07947	c.175-229T>C	.	gi|502112500|ref|XP_004494351.1|/0/PREDICTED: homeobox protein LUMINIDEPENDENS [Cicer arietinum]
Ca3_v2.0	73063672	A	T/T	A/A	T/T	A/A	A/A	T/T	A/A	A/A	A/A	A/A	A/A	A/A	A/A	A/A	A/A	A/A	intron_variant	Ca_v2.0_07947	c.175-170A>T	.	gi|502112500|ref|XP_004494351.1|/0/PREDICTED: homeobox protein LUMINIDEPENDENS [Cicer arietinum]
Ca3_v2.0	73063780	T	A/A	T/T	A/A	T/T	T/T	A/A	T/T	T/T	T/T	T/T	T/T	T/T	T/T	T/T	T/T	T/T	intron_variant	Ca_v2.0_07947	c.175-62T>A	.	gi|502112500|ref|XP_004494351.1|/0/PREDICTED: homeobox protein LUMINIDEPENDENS [Cicer arietinum]
Ca3_v2.0	73063781	T	A/A	T/T	A/A	T/T	T/T	A/A	T/T	T/T	T/T	T/T	T/T	T/T	T/T	T/T	T/T	T/T	intron_variant	Ca_v2.0_07947	c.175-61T>A	.	gi|502112500|ref|XP_004494351.1|/0/PREDICTED: homeobox protein LUMINIDEPENDENS [Cicer arietinum]
Ca3_v2.0	73063832	G	T/T	G/G	T/T	G/G	G/G	T/T	G/G	G/G	G/G	G/G	G/G	G/G	G/G	G/G	G/G	G/G	intron_variant	Ca_v2.0_07947	c.175-10G>T	.	gi|502112500|ref|XP_004494351.1|/0/PREDICTED: homeobox protein LUMINIDEPENDENS [Cicer arietinum]
Ca3_v2.0	73064017	T	C/C	T/T	C/C	T/T	T/T	C/C	T/T	T/T	T/T	T/T	T/T	T/T	T/T	T/T	T/T	T/T	intron_variant	Ca_v2.0_07947	c.202+148T>C	.	gi|502112500|ref|XP_004494351.1|/0/PREDICTED: homeobox protein LUMINIDEPENDENS [Cicer arietinum]
Ca3_v2.0	73064339	C	T/T	C/C	T/T	C/C	C/C	T/T	C/C	C/C	C/C	C/C	C/C	C/C	C/C	C/C	C/C	C/C	intron_variant	Ca_v2.0_07947	c.203-30C>T	.	gi|502112500|ref|XP_004494351.1|/0/PREDICTED: homeobox protein LUMINIDEPENDENS [Cicer arietinum]
Ca3_v2.0	73064569	G	A/A	G/G	A/A	G/G	G/G	A/A	G/G	G/G	G/G	G/G	G/G	G/G	G/G	G/G	G/G	G/G	intron_variant	Ca_v2.0_07947	c.333+70G>A	.	gi|502112500|ref|XP_004494351.1|/0/PREDICTED: homeobox protein LUMINIDEPENDENS [Cicer arietinum]
Ca3_v2.0	73064608	G	A/A	G/G	A/A	G/G	G/G	A/A	G/G	G/G	G/G	G/G	G/G	G/G	G/G	G/G	G/G	G/G	intron_variant	Ca_v2.0_07947	c.334-92G>A	.	gi|502112500|ref|XP_004494351.1|/0/PREDICTED: homeobox protein LUMINIDEPENDENS [Cicer arietinum]
Ca3_v2.0	73064860	G	T/T	G/G	T/T	G/G	G/G	T/T	G/G	G/G	G/G	G/G	G/G	G/G	G/G	G/G	G/G	G/G	missense_variant	Ca_v2.0_07947	c.494G>T	p.Gly165Val	gi|502112500|ref|XP_004494351.1|/0/PREDICTED: homeobox protein LUMINIDEPENDENS [Cicer arietinum]
Ca3_v2.0	73064871	A	G/G	A/A	G/G	A/A	A/A	G/G	A/A	A/A	A/A	A/A	A/A	A/A	A/A	A/A	A/A	A/A	missense_variant	Ca_v2.0_07947	c.505A>G	p.Thr169Ala	gi|502112500|ref|XP_004494351.1|/0/PREDICTED: homeobox protein LUMINIDEPENDENS [Cicer arietinum]
Ca3_v2.0	73064922	A	G/G	A/A	G/G	A/A	A/A	G/G	A/A	A/A	A/A	A/A	A/A	A/A	A/A	A/A	A/A	A/A	missense_variant	Ca_v2.0_07947	c.556A>G	p.Asn186Asp	gi|502112500|ref|XP_004494351.1|/0/PREDICTED: homeobox protein LUMINIDEPENDENS [Cicer arietinum]
Ca3_v2.0	73064987	T	C/C	T/T	C/C	T/T	T/T	C/C	T/T	T/T	T/T	T/T	T/T	T/T	T/T	T/T	T/T	T/T	synonymous_variant	Ca_v2.0_07947	c.621T>C	p.Gly207Gly	gi|502112500|ref|XP_004494351.1|/0/PREDICTED: homeobox protein LUMINIDEPENDENS [Cicer arietinum]
Ca3_v2.0	73065270	G	A/A	G/G	A/A	G/G	G/G	A/A	G/G	G/G	G/G	G/G	G/G	G/G	G/G	G/G	G/G	G/G	intron_variant	Ca_v2.0_07947	c.771+14G>A	.	gi|502112500|ref|XP_004494351.1|/0/PREDICTED: homeobox protein LUMINIDEPENDENS [Cicer arietinum]
Ca3_v2.0	73065303	G	A/A	G/G	A/A	G/G	G/G	A/A	G/G	G/G	G/G	G/G	G/G	G/G	G/G	G/G	G/G	G/G	intron_variant	Ca_v2.0_07947	c.771+47G>A	.	gi|502112500|ref|XP_004494351.1|/0/PREDICTED: homeobox protein LUMINIDEPENDENS [Cicer arietinum]
Ca3_v2.0	73065482	T	C/C	T/T	C/C	T/T	T/T	C/C	T/T	T/T	T/T	T/T	T/T	T/T	T/T	T/T	T/T	T/T	splice_region_variant&intron_variant	Ca_v2.0_07947	c.865+8T>C	.	gi|502112500|ref|XP_004494351.1|/0/PREDICTED: homeobox protein LUMINIDEPENDENS [Cicer arietinum]
Ca3_v2.0	73065530	A	T/T	A/A	T/T	A/A	A/A	T/T	A/A	A/A	A/A	A/A	A/A	A/A	A/A	A/A	A/A	A/A	intron_variant	Ca_v2.0_07947	c.865+56A>T	.	gi|502112500|ref|XP_004494351.1|/0/PREDICTED: homeobox protein LUMINIDEPENDENS [Cicer arietinum]
Ca3_v2.0	73065547	T	G/G	T/T	G/G	T/T	T/T	G/G	T/T	T/T	T/T	T/T	T/T	T/T	T/T	T/T	T/T	T/T	intron_variant	Ca_v2.0_07947	c.865+73T>G	.	gi|502112500|ref|XP_004494351.1|/0/PREDICTED: homeobox protein LUMINIDEPENDENS [Cicer arietinum]
Ca3_v2.0	73065649	T	C/C	T/T	C/C	T/T	T/T	C/C	T/T	T/T	T/T	T/T	T/T	T/T	T/T	T/T	T/T	T/T	intron_variant	Ca_v2.0_07947	c.865+175T>C	.	gi|502112500|ref|XP_004494351.1|/0/PREDICTED: homeobox protein LUMINIDEPENDENS [Cicer arietinum]
Ca3_v2.0	73065730	T	C/C	T/T	C/C	T/T	T/T	C/C	T/T	T/T	T/T	T/T	T/T	T/T	T/T	T/T	T/T	T/T	intron_variant	Ca_v2.0_07947	c.865+256T>C	.	gi|502112500|ref|XP_004494351.1|/0/PREDICTED: homeobox protein LUMINIDEPENDENS [Cicer arietinum]
Ca3_v2.0	73065959	T	C/C	T/T	C/C	T/T	T/T	C/C	T/T	T/T	T/T	T/T	T/T	T/T	T/T	T/T	T/T	T/T	intron_variant	Ca_v2.0_07947	c.866-241T>C	.	gi|502112500|ref|XP_004494351.1|/0/PREDICTED: homeobox protein LUMINIDEPENDENS [Cicer arietinum]
Ca3_v2.0	73065970	A	C/C	A/A	C/C	A/A	A/A	C/C	A/A	A/A	A/A	A/A	A/A	A/A	A/A	A/A	A/A	A/A	intron_variant	Ca_v2.0_07947	c.866-230A>C	.	gi|502112500|ref|XP_004494351.1|/0/PREDICTED: homeobox protein LUMINIDEPENDENS [Cicer arietinum]
Ca3_v2.0	73066013	C	T/T	C/C	T/T	C/C	C/C	T/T	C/C	C/C	C/C	C/C	C/C	C/C	C/C	C/C	C/C	C/C	intron_variant	Ca_v2.0_07947	c.866-187C>T	.	gi|502112500|ref|XP_004494351.1|/0/PREDICTED: homeobox protein LUMINIDEPENDENS [Cicer arietinum]
Ca3_v2.0	73066110	G	A/A	G/G	A/A	G/G	G/G	A/A	G/G	G/G	G/G	G/G	G/G	G/G	G/G	G/G	G/G	G/G	intron_variant	Ca_v2.0_07947	c.866-90G>A	.	gi|502112500|ref|XP_004494351.1|/0/PREDICTED: homeobox protein LUMINIDEPENDENS [Cicer arietinum]
Ca3_v2.0	73066297	C	T/T	C/C	T/T	C/C	C/C	T/T	C/C	C/C	C/C	C/C	C/C	C/C	C/C	C/C	C/C	C/C	synonymous_variant	Ca_v2.0_07947	c.963C>T	p.Gly321Gly	gi|502112500|ref|XP_004494351.1|/0/PREDICTED: homeobox protein LUMINIDEPENDENS [Cicer arietinum]
Ca3_v2.0	73066505	C	G/G	C/C	G/G	C/C	C/C	G/G	C/C	C/C	C/C	C/C	C/C	C/C	C/C	C/C	C/C	C/C	intron_variant	Ca_v2.0_07947	c.1047+40C>G	.	gi|502112500|ref|XP_004494351.1|/0/PREDICTED: homeobox protein LUMINIDEPENDENS [Cicer arietinum]
Ca3_v2.0	73066674	G	C/C	G/G	C/C	G/G	G/G	C/C	G/G	G/G	G/G	G/G	G/G	G/G	G/G	G/G	G/G	G/G	intron_variant	Ca_v2.0_07947	c.1092-43G>C	.	gi|502112500|ref|XP_004494351.1|/0/PREDICTED: homeobox protein LUMINIDEPENDENS [Cicer arietinum]
Ca3_v2.0	73066724	C	G/G	C/C	G/G	C/C	C/C	G/G	C/C	C/C	C/C	C/C	C/C	C/C	C/C	C/C	C/C	C/C	missense_variant	Ca_v2.0_07947	c.1099C>G	p.Gln367Glu	gi|502112500|ref|XP_004494351.1|/0/PREDICTED: homeobox protein LUMINIDEPENDENS [Cicer arietinum]
Ca3_v2.0	73066786	T	C/C	T/T	C/C	T/T	T/T	C/C	T/T	T/T	T/T	T/T	T/T	T/T	T/T	T/T	T/T	T/T	synonymous_variant	Ca_v2.0_07947	c.1161T>C	p.Leu387Leu	gi|502112500|ref|XP_004494351.1|/0/PREDICTED: homeobox protein LUMINIDEPENDENS [Cicer arietinum]
Ca3_v2.0	73066873	C	T/T	C/C	T/T	C/C	C/C	T/T	C/C	C/C	C/C	C/C	C/C	C/C	C/C	C/C	C/C	C/C	intron_variant	Ca_v2.0_07947	c.1177+71C>T	.	gi|502112500|ref|XP_004494351.1|/0/PREDICTED: homeobox protein LUMINIDEPENDENS [Cicer arietinum]
Ca3_v2.0	73066946	G	C/C	G/G	C/C	G/G	G/G	C/C	G/G	G/G	G/G	G/G	G/G	G/G	G/G	G/G	G/G	G/G	intron_variant	Ca_v2.0_07947	c.1177+144G>C	.	gi|502112500|ref|XP_004494351.1|/0/PREDICTED: homeobox protein LUMINIDEPENDENS [Cicer arietinum]
Ca3_v2.0	73067200	G	A/A	G/G	A/A	G/G	G/G	A/A	G/G	G/G	G/G	G/G	G/G	G/G	G/G	G/G	G/G	G/G	intron_variant	Ca_v2.0_07947	c.1177+398G>A	.	gi|502112500|ref|XP_004494351.1|/0/PREDICTED: homeobox protein LUMINIDEPENDENS [Cicer arietinum]
Ca3_v2.0	73067452	G	G/T	G/G	T/T	G/G	G/G	T/T	G/G	G/G	G/G	G/G	G/G	G/G	G/G	G/G	G/G	G/G	intron_variant	Ca_v2.0_07947	c.1178-261G>T	.	gi|502112500|ref|XP_004494351.1|/0/PREDICTED: homeobox protein LUMINIDEPENDENS [Cicer arietinum]
Ca3_v2.0	73067503	A	T/T	A/A	T/T	A/A	A/A	T/T	A/A	A/A	A/A	A/A	A/A	A/A	A/A	A/A	A/A	A/A	intron_variant	Ca_v2.0_07947	c.1178-210A>T	.	gi|502112500|ref|XP_004494351.1|/0/PREDICTED: homeobox protein LUMINIDEPENDENS [Cicer arietinum]
Ca3_v2.0	73067539	G	A/A	G/G	A/A	G/G	G/G	A/A	G/G	G/G	G/G	G/G	G/G	G/G	G/G	G/G	G/G	G/G	intron_variant	Ca_v2.0_07947	c.1178-174G>A	.	gi|502112500|ref|XP_004494351.1|/0/PREDICTED: homeobox protein LUMINIDEPENDENS [Cicer arietinum]
Ca3_v2.0	73068034	T	A/A	T/T	A/A	T/T	T/T	A/A	T/T	T/T	T/T	T/T	T/T	T/T	T/T	T/T	T/T	T/T	missense_variant	Ca_v2.0_07947	c.1499T>A	p.Ile500Asn	gi|502112500|ref|XP_004494351.1|/0/PREDICTED: homeobox protein LUMINIDEPENDENS [Cicer arietinum]
Ca3_v2.0	73068238	T	C/C	T/T	C/C	T/T	T/T	C/C	T/T	T/T	T/T	T/T	T/T	T/T	T/T	T/T	T/T	T/T	intron_variant	Ca_v2.0_07947	c.1597+106T>C	.	gi|502112500|ref|XP_004494351.1|/0/PREDICTED: homeobox protein LUMINIDEPENDENS [Cicer arietinum]
Ca3_v2.0	73068284	G	A/A	G/G	A/A	G/G	G/G	A/A	G/G	G/G	G/G	G/G	G/G	G/G	G/G	G/G	G/G	G/G	intron_variant	Ca_v2.0_07947	c.1597+152G>A	.	gi|502112500|ref|XP_004494351.1|/0/PREDICTED: homeobox protein LUMINIDEPENDENS [Cicer arietinum]
Ca3_v2.0	73068321	G	A/A	G/G	A/A	G/G	G/G	A/A	G/G	G/G	G/G	G/G	G/G	G/G	G/G	G/G	G/G	G/G	intron_variant	Ca_v2.0_07947	c.1597+189G>A	.	gi|502112500|ref|XP_004494351.1|/0/PREDICTED: homeobox protein LUMINIDEPENDENS [Cicer arietinum]
Ca3_v2.0	73068331	A	A/C	A/A	C/C	A/A	A/A	C/C	A/A	A/A	A/A	A/A	A/A	A/A	A/A	A/A	A/A	A/A	intron_variant	Ca_v2.0_07947	c.1597+199A>C	.	gi|502112500|ref|XP_004494351.1|/0/PREDICTED: homeobox protein LUMINIDEPENDENS [Cicer arietinum]
Ca3_v2.0	73068490	T	C/C	T/T	C/C	T/T	T/T	C/C	T/T	T/T	T/T	T/T	T/T	T/T	T/T	T/T	T/T	T/T	intron_variant	Ca_v2.0_07947	c.1597+358T>C	.	gi|502112500|ref|XP_004494351.1|/0/PREDICTED: homeobox protein LUMINIDEPENDENS [Cicer arietinum]
Ca3_v2.0	73068504	G	A/A	G/G	A/A	G/G	G/G	A/A	G/G	G/G	G/G	G/G	G/G	G/G	G/G	G/G	G/G	G/G	intron_variant	Ca_v2.0_07947	c.1597+372G>A	.	gi|502112500|ref|XP_004494351.1|/0/PREDICTED: homeobox protein LUMINIDEPENDENS [Cicer arietinum]
Ca3_v2.0	73068564	G	A/A	G/G	A/A	G/G	G/G	A/A	G/G	G/G	G/G	G/G	G/G	G/G	G/G	G/G	G/G	G/G	intron_variant	Ca_v2.0_07947	c.1597+432G>A	.	gi|502112500|ref|XP_004494351.1|/0/PREDICTED: homeobox protein LUMINIDEPENDENS [Cicer arietinum]
Ca3_v2.0	73068749	C	G/G	C/C	G/G	C/C	C/C	G/G	C/C	C/C	C/C	C/C	C/C	C/C	C/C	C/C	C/C	C/C	intron_variant	Ca_v2.0_07947	c.1597+617C>G	.	gi|502112500|ref|XP_004494351.1|/0/PREDICTED: homeobox protein LUMINIDEPENDENS [Cicer arietinum]
Ca3_v2.0	73068766	G	A/A	G/G	A/A	G/G	G/G	A/A	G/G	G/G	G/G	G/G	G/G	G/G	G/G	G/G	G/G	G/G	intron_variant	Ca_v2.0_07947	c.1597+634G>A	.	gi|502112500|ref|XP_004494351.1|/0/PREDICTED: homeobox protein LUMINIDEPENDENS [Cicer arietinum]
Ca3_v2.0	73068767	C	T/T	C/C	T/T	C/C	C/C	T/T	C/C	C/C	C/C	C/C	C/C	C/C	C/C	C/C	C/C	C/C	intron_variant	Ca_v2.0_07947	c.1597+635C>T	.	gi|502112500|ref|XP_004494351.1|/0/PREDICTED: homeobox protein LUMINIDEPENDENS [Cicer arietinum]
Ca3_v2.0	73068825	A	G/G	A/A	G/G	A/A	A/A	G/G	A/A	A/A	A/A	A/A	A/A	A/A	A/A	A/A	A/A	A/A	intron_variant	Ca_v2.0_07947	c.1597+693A>G	.	gi|502112500|ref|XP_004494351.1|/0/PREDICTED: homeobox protein LUMINIDEPENDENS [Cicer arietinum]
Ca3_v2.0	73068917	C	T/T	C/C	T/T	C/C	C/C	T/T	C/C	C/C	C/C	C/C	C/C	C/C	C/C	C/C	C/C	C/C	intron_variant	Ca_v2.0_07947	c.1597+785C>T	.	gi|502112500|ref|XP_004494351.1|/0/PREDICTED: homeobox protein LUMINIDEPENDENS [Cicer arietinum]
Ca3_v2.0	73068954	G	A/A	G/G	A/A	G/G	G/G	A/A	G/G	G/G	G/G	G/G	G/G	G/G	G/G	G/G	G/G	G/G	intron_variant	Ca_v2.0_07947	c.1597+822G>A	.	gi|502112500|ref|XP_004494351.1|/0/PREDICTED: homeobox protein LUMINIDEPENDENS [Cicer arietinum]
Ca3_v2.0	73069049	C	T/T	C/C	T/T	C/C	C/C	T/T	C/C	C/C	C/C	C/C	C/C	C/C	C/C	C/C	C/C	C/C	intron_variant	Ca_v2.0_07947	c.1597+917C>T	.	gi|502112500|ref|XP_004494351.1|/0/PREDICTED: homeobox protein LUMINIDEPENDENS [Cicer arietinum]
Ca3_v2.0	73069102	A	G/G	A/A	G/G	A/A	A/A	G/G	A/A	A/A	A/A	A/A	A/A	A/A	A/A	A/A	A/A	A/A	intron_variant	Ca_v2.0_07947	c.1597+970A>G	.	gi|502112500|ref|XP_004494351.1|/0/PREDICTED: homeobox protein LUMINIDEPENDENS [Cicer arietinum]
Ca3_v2.0	73069204	G	T/T	G/G	T/T	G/G	G/G	T/T	G/G	G/G	G/G	G/G	G/G	G/G	G/G	G/G	G/G	G/G	intron_variant	Ca_v2.0_07947	c.1598-933G>T	.	gi|502112500|ref|XP_004494351.1|/0/PREDICTED: homeobox protein LUMINIDEPENDENS [Cicer arietinum]
Ca3_v2.0	73069316	T	C/C	T/T	C/C	T/T	T/T	C/C	T/T	T/T	T/T	T/T	T/T	T/T	T/T	T/T	T/T	T/T	intron_variant	Ca_v2.0_07947	c.1598-821T>C	.	gi|502112500|ref|XP_004494351.1|/0/PREDICTED: homeobox protein LUMINIDEPENDENS [Cicer arietinum]
Ca3_v2.0	73069442	G	A/A	G/G	A/A	G/G	G/G	A/A	G/G	G/G	G/G	G/G	G/G	G/G	G/G	G/G	G/G	G/G	intron_variant	Ca_v2.0_07947	c.1598-695G>A	.	gi|502112500|ref|XP_004494351.1|/0/PREDICTED: homeobox protein LUMINIDEPENDENS [Cicer arietinum]
Ca3_v2.0	73069602	T	A/A	T/T	A/A	T/T	T/T	A/A	T/T	T/T	T/T	T/T	T/T	T/T	T/T	T/T	T/T	T/T	intron_variant	Ca_v2.0_07947	c.1598-535T>A	.	gi|502112500|ref|XP_004494351.1|/0/PREDICTED: homeobox protein LUMINIDEPENDENS [Cicer arietinum]
Ca3_v2.0	73069624	G	C/C	G/G	C/C	G/G	G/G	C/C	G/G	G/G	G/G	G/G	G/G	G/G	G/G	G/G	G/G	G/G	intron_variant	Ca_v2.0_07947	c.1598-513G>C	.	gi|502112500|ref|XP_004494351.1|/0/PREDICTED: homeobox protein LUMINIDEPENDENS [Cicer arietinum]
Ca3_v2.0	73069949	C	G/G	C/C	G/G	C/C	C/C	G/G	C/C	C/C	C/C	C/C	C/C	C/C	C/C	C/C	C/C	C/C	intron_variant	Ca_v2.0_07947	c.1598-188C>G	.	gi|502112500|ref|XP_004494351.1|/0/PREDICTED: homeobox protein LUMINIDEPENDENS [Cicer arietinum]
Ca3_v2.0	73070053	A	T/T	A/A	T/T	A/A	A/A	T/T	A/A	A/A	A/A	A/A	A/A	A/A	A/A	A/A	A/A	A/A	intron_variant	Ca_v2.0_07947	c.1598-84A>T	.	gi|502112500|ref|XP_004494351.1|/0/PREDICTED: homeobox protein LUMINIDEPENDENS [Cicer arietinum]
Ca3_v2.0	73070058	T	C/C	T/T	C/C	T/T	T/T	C/C	T/T	T/T	T/T	T/T	T/T	T/T	T/T	T/T	T/T	T/T	intron_variant	Ca_v2.0_07947	c.1598-79T>C	.	gi|502112500|ref|XP_004494351.1|/0/PREDICTED: homeobox protein LUMINIDEPENDENS [Cicer arietinum]
Ca3_v2.0	73070119	G	T/T	G/G	T/T	G/G	G/G	T/T	G/G	G/G	G/G	G/G	G/G	G/G	G/G	G/G	G/G	G/G	intron_variant	Ca_v2.0_07947	c.1598-18G>T	.	gi|502112500|ref|XP_004494351.1|/0/PREDICTED: homeobox protein LUMINIDEPENDENS [Cicer arietinum]
Ca3_v2.0	73070300	C	T/T	C/C	T/T	C/C	C/C	T/T	C/C	C/C	C/C	C/C	C/C	C/C	C/C	C/C	C/C	C/C	synonymous_variant	Ca_v2.0_07947	c.1761C>T	p.Asp587Asp	gi|502112500|ref|XP_004494351.1|/0/PREDICTED: homeobox protein LUMINIDEPENDENS [Cicer arietinum]
Ca3_v2.0	73070303	C	T/T	C/C	T/T	C/C	C/C	T/T	C/C	C/C	C/C	C/C	C/C	C/C	C/C	C/C	C/C	C/C	synonymous_variant	Ca_v2.0_07947	c.1764C>T	p.Asp588Asp	gi|502112500|ref|XP_004494351.1|/0/PREDICTED: homeobox protein LUMINIDEPENDENS [Cicer arietinum]
Ca3_v2.0	73070377	A	C/C	A/A	C/C	A/A	A/A	C/C	A/A	A/A	A/A	A/A	A/A	A/A	A/A	A/A	A/A	A/A	missense_variant	Ca_v2.0_07947	c.1838A>C	p.Gln613Pro	gi|502112500|ref|XP_004494351.1|/0/PREDICTED: homeobox protein LUMINIDEPENDENS [Cicer arietinum]
Ca3_v2.0	73070669	T	C/C	T/T	C/C	T/T	T/T	C/C	T/T	T/T	T/T	T/T	T/T	T/T	T/T	T/T	T/T	T/T	synonymous_variant	Ca_v2.0_07947	c.2130T>C	p.Thr710Thr	gi|502112500|ref|XP_004494351.1|/0/PREDICTED: homeobox protein LUMINIDEPENDENS [Cicer arietinum]
Ca3_v2.0	73070678	C	T/T	C/C	T/T	C/C	C/C	T/T	C/C	C/C	C/C	C/C	C/C	C/C	C/C	C/C	C/C	C/C	synonymous_variant	Ca_v2.0_07947	c.2139C>T	p.Ser713Ser	gi|502112500|ref|XP_004494351.1|/0/PREDICTED: homeobox protein LUMINIDEPENDENS [Cicer arietinum]
Ca3_v2.0	73070746	C	T/T	C/C	T/T	C/C	C/C	T/T	C/C	C/C	C/C	C/C	C/C	C/C	C/C	C/C	C/C	C/C	missense_variant	Ca_v2.0_07947	c.2207C>T	p.Ser736Phe	gi|502112500|ref|XP_004494351.1|/0/PREDICTED: homeobox protein LUMINIDEPENDENS [Cicer arietinum]
Ca3_v2.0	73070790	T	A/A	T/T	A/A	T/T	T/T	A/A	T/T	T/T	T/T	T/T	T/T	T/T	T/T	T/T	T/T	T/T	missense_variant	Ca_v2.0_07947	c.2251T>A	p.Leu751Met	gi|502112500|ref|XP_004494351.1|/0/PREDICTED: homeobox protein LUMINIDEPENDENS [Cicer arietinum]
Ca3_v2.0	73070816	A	T/T	A/A	T/T	A/A	A/A	T/T	A/A	A/A	A/A	A/A	A/A	A/A	A/A	A/A	A/A	A/A	missense_variant	Ca_v2.0_07947	c.2277A>T	p.Arg759Ser	gi|502112500|ref|XP_004494351.1|/0/PREDICTED: homeobox protein LUMINIDEPENDENS [Cicer arietinum]
Ca3_v2.0	73070879	G	C/C	G/G	C/C	G/G	G/G	C/C	G/G	G/G	G/G	G/G	G/G	G/G	G/G	G/G	G/G	G/G	3_prime_UTR_variant	Ca_v2.0_07947	c.*60G>C	.	gi|502112500|ref|XP_004494351.1|/0/PREDICTED: homeobox protein LUMINIDEPENDENS [Cicer arietinum]
Ca3_v2.0	73071019	A	C/C	A/A	C/C	A/A	A/A	C/C	A/A	A/A	A/A	A/A	A/A	A/A	A/A	A/A	A/A	A/A	intron_variant	Ca_v2.0_07947	c.2151+329A>C	.	gi|502112500|ref|XP_004494351.1|/0/PREDICTED: homeobox protein LUMINIDEPENDENS [Cicer arietinum]
Ca3_v2.0	73071199	T	C/C	T/T	C/C	T/T	T/T	C/C	T/T	T/T	T/T	T/T	T/T	T/T	T/T	T/T	T/T	T/T	intron_variant	Ca_v2.0_07947	c.2152-220T>C	.	gi|502112500|ref|XP_004494351.1|/0/PREDICTED: homeobox protein LUMINIDEPENDENS [Cicer arietinum]
Ca3_v2.0	73071351	A	C/C	A/A	C/C	A/A	A/A	C/C	A/A	A/A	A/A	A/A	A/A	A/A	A/A	A/A	A/A	A/A	intron_variant	Ca_v2.0_07947	c.2152-68A>C	.	gi|502112500|ref|XP_004494351.1|/0/PREDICTED: homeobox protein LUMINIDEPENDENS [Cicer arietinum]
Ca3_v2.0	73071593	C	T/T	C/C	T/T	C/C	C/C	T/T	C/C	C/C	C/C	C/C	C/C	C/C	C/C	C/C	C/C	C/C	missense_variant	Ca_v2.0_07947	c.2326C>T	p.Leu776Phe	gi|502112500|ref|XP_004494351.1|/0/PREDICTED: homeobox protein LUMINIDEPENDENS [Cicer arietinum]
Ca3_v2.0	73071669	T	C/C	T/T	C/C	T/T	T/T	C/C	T/T	T/T	T/T	T/T	T/T	T/T	T/T	T/T	T/T	T/T	missense_variant	Ca_v2.0_07947	c.2402T>C	p.Val801Ala	gi|502112500|ref|XP_004494351.1|/0/PREDICTED: homeobox protein LUMINIDEPENDENS [Cicer arietinum]
Ca3_v2.0	73071901	A	G/G	A/A	G/G	A/A	A/A	G/G	A/A	A/A	A/A	A/A	A/A	A/A	A/A	A/A	A/A	A/A	missense_variant	Ca_v2.0_07947	c.2634A>G	p.Ile878Met	gi|502112500|ref|XP_004494351.1|/0/PREDICTED: homeobox protein LUMINIDEPENDENS [Cicer arietinum]
Ca3_v2.0	73071919	C	T/T	C/C	T/T	C/C	C/C	T/T	C/C	C/C	C/C	C/C	C/C	C/C	C/C	C/C	C/C	C/C	synonymous_variant	Ca_v2.0_07947	c.2652C>T	p.Phe884Phe	gi|502112500|ref|XP_004494351.1|/0/PREDICTED: homeobox protein LUMINIDEPENDENS [Cicer arietinum]
Ca3_v2.0	73072006	G	T/T	G/G	T/T	G/G	G/G	T/T	G/G	G/G	G/G	G/G	G/G	G/G	G/G	G/G	G/G	G/G	missense_variant	Ca_v2.0_07947	c.2739G>T	p.Arg913Ser	gi|502112500|ref|XP_004494351.1|/0/PREDICTED: homeobox protein LUMINIDEPENDENS [Cicer arietinum]
Ca3_v2.0	73197333	G	G/G	G/G	G/G	G/G	A/A	G/G	G/G	G/G	A/A	A/A	A/A	G/G	A/A	G/A	G/G	G/G	intron_variant	Ca_v2.0_07968	c.1033-14C>T	.	gi|502112574|ref|XP_004494375.1|/0/PREDICTED: phytochrome A-associated F-box protein [Cicer arietinum]
Ca3_v2.0	73198912	C	C/C	G/G	C/C	C/C	C/C	C/C	C/C	C/C	C/C	C/C	C/C	G/G	C/C	C/C	C/C	C/C	missense_variant	Ca_v2.0_07968	c.475G>C	p.Glu159Gln	gi|502112574|ref|XP_004494375.1|/0/PREDICTED: phytochrome A-associated F-box protein [Cicer arietinum]
Ca3_v2.0	73674431	T	T/T	T/T	T/T	T/T	T/T	T/T	T/T	T/T	T/T	T/T	A/A	T/T	T/T	T/A	T/T	T/T	intron_variant	Ca_v2.0_08027	c.277-392A>T	.	gi|828301103|ref|XP_012569462.1|/0/PREDICTED: flowering time control protein FCA, partial [Cicer arietinum]
Ca3_v2.0	73676177	C	A/A	A/A	A/A	A/A	A/A	A/A	A/A	A/A	A/A	A/A	A/A	A/A	A/A	A/A	A/A	A/A	intron_variant	Ca_v2.0_08027	c.46-790G>T	.	gi|828301103|ref|XP_012569462.1|/0/PREDICTED: flowering time control protein FCA, partial [Cicer arietinum]
Ca3_v2.0	73676178	A	T/T	T/T	T/T	T/T	T/T	T/T	T/T	T/T	T/T	T/T	T/T	T/T	T/T	T/T	T/T	T/T	intron_variant	Ca_v2.0_08027	c.46-791T>A	.	gi|828301103|ref|XP_012569462.1|/0/PREDICTED: flowering time control protein FCA, partial [Cicer arietinum]
Ca3_v2.0	73677620	C	C/A	A/A	A/A	A/A	A/A	A/A	C/A	A/A	A/A	A/A	C/A	A/A	A/A	C/A	C/A	A/A	splice_region_variant&intron_variant	Ca_v2.0_08027	c.45+5G>T	.	gi|828301103|ref|XP_012569462.1|/0/PREDICTED: flowering time control protein FCA, partial [Cicer arietinum]
Ca3_v2.0	73677641	T	T/C	C/C	C/C	C/C	C/C	C/C	C/C	C/C	C/C	C/C	T/C	C/C	C/C	T/C	T/C	C/C	missense_variant	Ca_v2.0_08027	c.29A>G	p.Tyr10Cys	gi|828301103|ref|XP_012569462.1|/0/PREDICTED: flowering time control protein FCA, partial [Cicer arietinum]
Ca3_v2.0	73677668	A	A/C	C/C	C/C	A/C	C/C	C/C	C/C	A/C	C/C	A/C	A/C	C/C	C/C	A/C	A/C	C/C	start_lost	Ca_v2.0_08027	c.2T>G	p.Met1?	gi|828301103|ref|XP_012569462.1|/0/PREDICTED: flowering time control protein FCA, partial [Cicer arietinum]
Ca3_v2.0	75369088	G	C/C	C/C	C/C	G/G	C/C	C/C	C/C	G/G	C/C	C/C	C/C	C/C	C/C	C/C	C/C	C/C	intron_variant	Ca_v2.0_08234	c.2101+677C>G	.	gi|502113531|ref|XP_004494680.1|/0/PREDICTED: probable serine/threonine-protein kinase WNK9 [Cicer arietinum]
Ca3_v2.0	75369626	T	A/A	T/A	T/A	T/A	T/A	T/A	T/A	T/T	T/A	T/A	T/A	T/A	T/A	T/A	T/A	T/A	splice_region_variant	Ca_v2.0_08234	c.*44A>T	.	gi|502113531|ref|XP_004494680.1|/0/PREDICTED: probable serine/threonine-protein kinase WNK9 [Cicer arietinum]
Ca3_v2.0	75369632	A	A/T	A/A	A/T	A/T	A/A	A/A	A/T	A/A	A/T	A/A	A/T	A/T	A/A	A/T	A/T	A/T	3_prime_UTR_variant	Ca_v2.0_08234	c.*38T>A	.	gi|502113531|ref|XP_004494680.1|/0/PREDICTED: probable serine/threonine-protein kinase WNK9 [Cicer arietinum]
Ca3_v2.0	76476761	A	A/A	A/A	A/A	A/A	A/A	A/A	A/A	A/A	G/G	A/A	A/A	A/A	A/A	A/A	A/A	A/A	5_prime_UTR_variant	Ca_v2.0_08381	c.-333A>G	.	gi|502114133|ref|XP_004494872.1|/0/PREDICTED: two-component response regulator-like APRR9 [Cicer arietinum]
Ca3_v2.0	76476881	C	C/C	C/C	C/C	C/C	C/C	C/C	C/C	C/C	T/T	C/C	C/C	C/C	C/C	C/C	C/C	C/C	5_prime_UTR_variant	Ca_v2.0_08381	c.-213C>T	.	gi|502114133|ref|XP_004494872.1|/0/PREDICTED: two-component response regulator-like APRR9 [Cicer arietinum]
Ca3_v2.0	76477046	T	T/T	T/T	T/T	T/T	T/T	T/T	T/T	T/T	G/G	T/T	T/T	T/T	T/T	T/T	T/T	T/T	5_prime_UTR_premature_start_codon_gain_variant	Ca_v2.0_08381	c.-48T>G	.	gi|502114133|ref|XP_004494872.1|/0/PREDICTED: two-component response regulator-like APRR9 [Cicer arietinum]
Ca3_v2.0	76477150	C	C/C	C/C	C/C	C/C	C/C	C/C	C/C	C/C	G/G	C/C	C/C	C/C	C/C	C/C	C/C	C/C	missense_variant	Ca_v2.0_08381	c.57C>G	p.Asp19Glu	gi|502114133|ref|XP_004494872.1|/0/PREDICTED: two-component response regulator-like APRR9 [Cicer arietinum]
Ca3_v2.0	76477293	A	A/A	A/A	A/A	A/A	A/A	A/A	A/A	A/A	T/T	A/A	A/A	A/A	A/A	A/A	A/A	A/A	intron_variant	Ca_v2.0_08381	c.172+28A>T	.	gi|502114133|ref|XP_004494872.1|/0/PREDICTED: two-component response regulator-like APRR9 [Cicer arietinum]
Ca3_v2.0	76477515	T	T/T	T/T	T/T	T/T	T/T	T/T	T/T	T/T	C/C	T/T	T/T	T/T	T/T	T/T	T/T	T/T	intron_variant	Ca_v2.0_08381	c.172+250T>C	.	gi|502114133|ref|XP_004494872.1|/0/PREDICTED: two-component response regulator-like APRR9 [Cicer arietinum]
Ca3_v2.0	76477711	A	A/A	A/A	A/A	A/A	A/A	A/A	A/A	A/A	G/G	A/A	A/A	A/A	A/A	A/A	A/A	A/A	intron_variant	Ca_v2.0_08381	c.173-256A>G	.	gi|502114133|ref|XP_004494872.1|/0/PREDICTED: two-component response regulator-like APRR9 [Cicer arietinum]
Ca3_v2.0	76477786	A	A/A	A/A	A/A	A/A	A/A	A/A	A/A	A/A	T/T	A/A	A/A	A/A	A/A	A/A	A/A	A/A	intron_variant	Ca_v2.0_08381	c.173-181A>T	.	gi|502114133|ref|XP_004494872.1|/0/PREDICTED: two-component response regulator-like APRR9 [Cicer arietinum]
Ca3_v2.0	76477882	T	T/T	T/T	T/T	T/T	T/T	T/T	T/T	T/T	C/C	T/T	T/T	T/T	T/T	T/T	T/T	T/T	intron_variant	Ca_v2.0_08381	c.173-85T>C	.	gi|502114133|ref|XP_004494872.1|/0/PREDICTED: two-component response regulator-like APRR9 [Cicer arietinum]
Ca3_v2.0	76479004	A	A/A	A/A	A/A	A/A	A/A	A/A	A/A	A/A	T/T	A/A	A/A	A/A	A/A	A/A	A/A	A/A	intron_variant	Ca_v2.0_08381	c.613-92A>T	.	gi|502114133|ref|XP_004494872.1|/0/PREDICTED: two-component response regulator-like APRR9 [Cicer arietinum]
Ca3_v2.0	76479431	C	C/C	C/C	C/C	C/C	C/C	C/C	C/C	C/C	T/T	C/C	C/C	C/C	C/C	C/C	C/C	C/C	synonymous_variant	Ca_v2.0_08381	c.864C>T	p.Ala288Ala	gi|502114133|ref|XP_004494872.1|/0/PREDICTED: two-component response regulator-like APRR9 [Cicer arietinum]
Ca3_v2.0	76479638	C	C/C	C/C	C/C	C/C	C/C	C/C	C/C	C/C	T/T	C/C	C/C	C/C	C/C	C/C	C/C	C/C	synonymous_variant	Ca_v2.0_08381	c.1071C>T	p.Pro357Pro	gi|502114133|ref|XP_004494872.1|/0/PREDICTED: two-component response regulator-like APRR9 [Cicer arietinum]
Ca3_v2.0	76479887	A	A/A	A/A	A/A	A/A	A/A	A/A	A/A	A/A	G/G	A/A	A/A	A/A	A/A	A/A	A/A	A/A	intron_variant	Ca_v2.0_08381	c.1130+190A>G	.	gi|502114133|ref|XP_004494872.1|/0/PREDICTED: two-component response regulator-like APRR9 [Cicer arietinum]
Ca3_v2.0	76480133	C	C/C	C/C	C/C	C/C	C/C	C/C	C/C	C/C	A/A	C/C	C/C	C/C	C/C	C/C	C/C	C/C	intron_variant	Ca_v2.0_08381	c.1131-112C>A	.	gi|502114133|ref|XP_004494872.1|/0/PREDICTED: two-component response regulator-like APRR9 [Cicer arietinum]
Ca3_v2.0	76480403	T	T/T	T/T	T/T	T/T	T/T	T/T	T/T	T/T	A/A	T/T	T/T	T/T	T/T	T/T	T/T	T/T	missense_variant	Ca_v2.0_08381	c.1289T>A	p.Phe430Tyr	gi|502114133|ref|XP_004494872.1|/0/PREDICTED: two-component response regulator-like APRR9 [Cicer arietinum]
Ca3_v2.0	76480604	T	T/T	T/T	T/T	T/T	T/T	T/T	T/T	T/T	C/C	T/T	T/T	T/T	T/T	T/T	T/T	T/T	missense_variant	Ca_v2.0_08381	c.1490T>C	p.Val497Ala	gi|502114133|ref|XP_004494872.1|/0/PREDICTED: two-component response regulator-like APRR9 [Cicer arietinum]
Ca3_v2.0	76480623	T	T/T	T/T	T/T	T/T	T/T	T/T	T/T	T/T	C/C	T/T	T/T	T/T	T/T	T/T	T/T	T/T	synonymous_variant	Ca_v2.0_08381	c.1509T>C	p.Asn503Asn	gi|502114133|ref|XP_004494872.1|/0/PREDICTED: two-component response regulator-like APRR9 [Cicer arietinum]
Ca3_v2.0	76480921	C	C/C	C/C	C/C	C/C	C/C	C/C	C/C	C/C	A/A	C/C	C/C	C/C	C/C	C/C	C/C	C/C	intron_variant	Ca_v2.0_08381	c.1770+37C>A	.	gi|502114133|ref|XP_004494872.1|/0/PREDICTED: two-component response regulator-like APRR9 [Cicer arietinum]
Ca3_v2.0	76480943	T	T/T	T/T	T/T	T/T	T/T	T/T	T/T	T/T	C/C	T/T	T/T	T/T	T/T	T/T	T/T	T/T	intron_variant	Ca_v2.0_08381	c.1770+59T>C	.	gi|502114133|ref|XP_004494872.1|/0/PREDICTED: two-component response regulator-like APRR9 [Cicer arietinum]
Ca3_v2.0	76481372	C	C/C	C/C	C/C	C/C	C/C	C/C	C/C	C/C	T/T	C/C	C/C	C/C	C/C	C/C	C/C	C/C	3_prime_UTR_variant	Ca_v2.0_08381	c.*119C>T	.	gi|502114133|ref|XP_004494872.1|/0/PREDICTED: two-component response regulator-like APRR9 [Cicer arietinum]
Ca3_v2.0	76481415	G	G/G	G/G	G/G	G/G	G/G	G/G	G/G	G/G	A/A	G/G	G/G	G/G	G/G	G/G	G/G	G/G	3_prime_UTR_variant	Ca_v2.0_08381	c.*162G>A	.	gi|502114133|ref|XP_004494872.1|/0/PREDICTED: two-component response regulator-like APRR9 [Cicer arietinum]
Ca3_v2.0	76515970	C	C/C	C/C	C/C	C/C	C/C	C/C	C/C	C/C	T/T	C/C	C/C	C/C	C/C	C/C	C/C	C/C	intron_variant	Ca_v2.0_08388	c.151+17C>T	.	gi|502114151|ref|XP_004494878.1|/0/PREDICTED: protein LHY isoform X1 [Cicer arietinum] &gt;gi|502114154|ref|XP_004494879.1| PREDICTED: protein LHY isoform X1 [Cicer arietinum] &gt;gi|502114158|ref|XP_004494880.1| PREDICTED: protein LHY isoform X1 [Cicer arietinum]
Ca3_v2.0	76516103	C	C/C	C/C	C/C	C/C	C/C	C/C	C/C	C/C	T/T	C/C	C/C	C/C	C/C	C/C	C/C	C/C	intron_variant	Ca_v2.0_08388	c.152-76C>T	.	gi|502114151|ref|XP_004494878.1|/0/PREDICTED: protein LHY isoform X1 [Cicer arietinum] &gt;gi|502114154|ref|XP_004494879.1| PREDICTED: protein LHY isoform X1 [Cicer arietinum] &gt;gi|502114158|ref|XP_004494880.1| PREDICTED: protein LHY isoform X1 [Cicer arietinum]
Ca3_v2.0	76516147	C	C/C	C/C	C/C	C/C	C/C	C/C	C/C	C/C	A/A	C/C	C/C	C/C	C/C	C/C	C/C	C/C	intron_variant	Ca_v2.0_08388	c.152-32C>A	.	gi|502114151|ref|XP_004494878.1|/0/PREDICTED: protein LHY isoform X1 [Cicer arietinum] &gt;gi|502114154|ref|XP_004494879.1| PREDICTED: protein LHY isoform X1 [Cicer arietinum] &gt;gi|502114158|ref|XP_004494880.1| PREDICTED: protein LHY isoform X1 [Cicer arietinum]
Ca3_v2.0	76516291	G	G/G	G/G	G/G	G/G	G/G	G/G	G/G	G/G	A/A	G/G	G/G	G/G	G/G	G/G	G/G	G/G	intron_variant	Ca_v2.0_08388	c.213+51G>A	.	gi|502114151|ref|XP_004494878.1|/0/PREDICTED: protein LHY isoform X1 [Cicer arietinum] &gt;gi|502114154|ref|XP_004494879.1| PREDICTED: protein LHY isoform X1 [Cicer arietinum] &gt;gi|502114158|ref|XP_004494880.1| PREDICTED: protein LHY isoform X1 [Cicer arietinum]
Ca3_v2.0	76516426	A	A/A	A/A	A/A	A/A	A/A	A/A	A/A	A/A	C/C	A/A	A/A	A/A	A/A	A/A	A/A	A/A	intron_variant	Ca_v2.0_08388	c.213+186A>C	.	gi|502114151|ref|XP_004494878.1|/0/PREDICTED: protein LHY isoform X1 [Cicer arietinum] &gt;gi|502114154|ref|XP_004494879.1| PREDICTED: protein LHY isoform X1 [Cicer arietinum] &gt;gi|502114158|ref|XP_004494880.1| PREDICTED: protein LHY isoform X1 [Cicer arietinum]
Ca3_v2.0	76516475	T	T/T	T/T	T/T	T/T	T/T	T/T	T/T	T/T	C/C	T/T	T/T	T/T	T/T	T/T	T/T	T/T	intron_variant	Ca_v2.0_08388	c.213+235T>C	.	gi|502114151|ref|XP_004494878.1|/0/PREDICTED: protein LHY isoform X1 [Cicer arietinum] &gt;gi|502114154|ref|XP_004494879.1| PREDICTED: protein LHY isoform X1 [Cicer arietinum] &gt;gi|502114158|ref|XP_004494880.1| PREDICTED: protein LHY isoform X1 [Cicer arietinum]
Ca3_v2.0	76516678	A	A/A	A/A	A/A	A/A	A/A	A/A	A/A	A/A	G/G	A/A	A/A	A/A	A/A	A/A	A/A	A/A	intron_variant	Ca_v2.0_08388	c.213+438A>G	.	gi|502114151|ref|XP_004494878.1|/0/PREDICTED: protein LHY isoform X1 [Cicer arietinum] &gt;gi|502114154|ref|XP_004494879.1| PREDICTED: protein LHY isoform X1 [Cicer arietinum] &gt;gi|502114158|ref|XP_004494880.1| PREDICTED: protein LHY isoform X1 [Cicer arietinum]
Ca3_v2.0	76516719	A	A/A	A/A	A/A	A/A	A/A	A/A	A/A	A/A	G/G	A/A	A/A	A/A	A/A	A/A	A/A	A/A	intron_variant	Ca_v2.0_08388	c.213+479A>G	.	gi|502114151|ref|XP_004494878.1|/0/PREDICTED: protein LHY isoform X1 [Cicer arietinum] &gt;gi|502114154|ref|XP_004494879.1| PREDICTED: protein LHY isoform X1 [Cicer arietinum] &gt;gi|502114158|ref|XP_004494880.1| PREDICTED: protein LHY isoform X1 [Cicer arietinum]
Ca3_v2.0	76516843	C	C/C	C/C	C/C	C/C	C/C	C/C	C/C	C/C	A/A	C/C	C/C	C/C	C/C	C/C	C/C	C/C	intron_variant	Ca_v2.0_08388	c.213+603C>A	.	gi|502114151|ref|XP_004494878.1|/0/PREDICTED: protein LHY isoform X1 [Cicer arietinum] &gt;gi|502114154|ref|XP_004494879.1| PREDICTED: protein LHY isoform X1 [Cicer arietinum] &gt;gi|502114158|ref|XP_004494880.1| PREDICTED: protein LHY isoform X1 [Cicer arietinum]
Ca3_v2.0	76516857	G	G/G	G/G	G/G	G/G	G/G	G/G	G/G	G/G	A/A	G/G	G/G	G/G	G/G	G/G	G/G	G/G	intron_variant	Ca_v2.0_08388	c.213+617G>A	.	gi|502114151|ref|XP_004494878.1|/0/PREDICTED: protein LHY isoform X1 [Cicer arietinum] &gt;gi|502114154|ref|XP_004494879.1| PREDICTED: protein LHY isoform X1 [Cicer arietinum] &gt;gi|502114158|ref|XP_004494880.1| PREDICTED: protein LHY isoform X1 [Cicer arietinum]
Ca3_v2.0	76516877	C	C/C	C/C	C/C	C/C	C/C	C/C	C/C	C/C	T/T	C/C	C/C	C/C	C/C	C/C	C/C	C/C	intron_variant	Ca_v2.0_08388	c.213+637C>T	.	gi|502114151|ref|XP_004494878.1|/0/PREDICTED: protein LHY isoform X1 [Cicer arietinum] &gt;gi|502114154|ref|XP_004494879.1| PREDICTED: protein LHY isoform X1 [Cicer arietinum] &gt;gi|502114158|ref|XP_004494880.1| PREDICTED: protein LHY isoform X1 [Cicer arietinum]
Ca3_v2.0	76516888	A	A/A	A/A	A/A	A/A	A/A	A/A	A/A	A/A	C/C	A/A	A/A	A/A	A/A	A/A	A/A	A/A	intron_variant	Ca_v2.0_08388	c.213+648A>C	.	gi|502114151|ref|XP_004494878.1|/0/PREDICTED: protein LHY isoform X1 [Cicer arietinum] &gt;gi|502114154|ref|XP_004494879.1| PREDICTED: protein LHY isoform X1 [Cicer arietinum] &gt;gi|502114158|ref|XP_004494880.1| PREDICTED: protein LHY isoform X1 [Cicer arietinum]
Ca3_v2.0	76517108	T	T/T	T/T	T/T	T/T	T/T	T/T	T/T	T/T	G/G	T/T	T/T	T/T	T/T	T/T	T/T	T/T	intron_variant	Ca_v2.0_08388	c.213+868T>G	.	gi|502114151|ref|XP_004494878.1|/0/PREDICTED: protein LHY isoform X1 [Cicer arietinum] &gt;gi|502114154|ref|XP_004494879.1| PREDICTED: protein LHY isoform X1 [Cicer arietinum] &gt;gi|502114158|ref|XP_004494880.1| PREDICTED: protein LHY isoform X1 [Cicer arietinum]
Ca3_v2.0	76517148	A	A/A	A/A	A/A	A/A	A/A	A/A	A/A	A/A	C/C	A/A	A/A	A/A	A/A	A/A	A/A	A/A	intron_variant	Ca_v2.0_08388	c.213+908A>C	.	gi|502114151|ref|XP_004494878.1|/0/PREDICTED: protein LHY isoform X1 [Cicer arietinum] &gt;gi|502114154|ref|XP_004494879.1| PREDICTED: protein LHY isoform X1 [Cicer arietinum] &gt;gi|502114158|ref|XP_004494880.1| PREDICTED: protein LHY isoform X1 [Cicer arietinum]
Ca3_v2.0	76517360	T	T/T	T/T	T/T	T/T	T/T	T/T	T/T	T/T	G/G	T/T	T/T	T/T	T/T	T/T	T/T	T/T	intron_variant	Ca_v2.0_08388	c.213+1120T>G	.	gi|502114151|ref|XP_004494878.1|/0/PREDICTED: protein LHY isoform X1 [Cicer arietinum] &gt;gi|502114154|ref|XP_004494879.1| PREDICTED: protein LHY isoform X1 [Cicer arietinum] &gt;gi|502114158|ref|XP_004494880.1| PREDICTED: protein LHY isoform X1 [Cicer arietinum]
Ca3_v2.0	76517448	T	T/T	T/T	T/T	T/T	T/T	T/T	T/T	T/T	C/C	T/T	T/T	T/T	T/T	T/T	T/T	T/T	intron_variant	Ca_v2.0_08388	c.213+1208T>C	.	gi|502114151|ref|XP_004494878.1|/0/PREDICTED: protein LHY isoform X1 [Cicer arietinum] &gt;gi|502114154|ref|XP_004494879.1| PREDICTED: protein LHY isoform X1 [Cicer arietinum] &gt;gi|502114158|ref|XP_004494880.1| PREDICTED: protein LHY isoform X1 [Cicer arietinum]
Ca3_v2.0	76517451	G	G/G	G/G	G/G	G/G	G/G	G/G	G/G	G/G	A/A	G/G	G/G	G/G	G/G	G/G	G/G	G/G	intron_variant	Ca_v2.0_08388	c.213+1211G>A	.	gi|502114151|ref|XP_004494878.1|/0/PREDICTED: protein LHY isoform X1 [Cicer arietinum] &gt;gi|502114154|ref|XP_004494879.1| PREDICTED: protein LHY isoform X1 [Cicer arietinum] &gt;gi|502114158|ref|XP_004494880.1| PREDICTED: protein LHY isoform X1 [Cicer arietinum]
Ca3_v2.0	76517496	T	T/T	T/T	T/T	T/T	T/T	T/T	T/T	T/T	G/G	T/T	T/T	T/T	T/T	T/T	T/T	T/T	intron_variant	Ca_v2.0_08388	c.213+1256T>G	.	gi|502114151|ref|XP_004494878.1|/0/PREDICTED: protein LHY isoform X1 [Cicer arietinum] &gt;gi|502114154|ref|XP_004494879.1| PREDICTED: protein LHY isoform X1 [Cicer arietinum] &gt;gi|502114158|ref|XP_004494880.1| PREDICTED: protein LHY isoform X1 [Cicer arietinum]
Ca3_v2.0	76517514	C	C/C	C/C	C/C	C/C	C/C	C/C	C/C	C/C	T/T	C/C	C/C	C/C	C/C	C/C	C/C	C/C	intron_variant	Ca_v2.0_08388	c.213+1274C>T	.	gi|502114151|ref|XP_004494878.1|/0/PREDICTED: protein LHY isoform X1 [Cicer arietinum] &gt;gi|502114154|ref|XP_004494879.1| PREDICTED: protein LHY isoform X1 [Cicer arietinum] &gt;gi|502114158|ref|XP_004494880.1| PREDICTED: protein LHY isoform X1 [Cicer arietinum]
Ca3_v2.0	76517561	T	T/T	T/T	T/T	T/T	T/T	T/T	T/T	T/T	C/C	T/T	T/T	T/T	T/T	T/T	T/T	T/T	intron_variant	Ca_v2.0_08388	c.213+1321T>C	.	gi|502114151|ref|XP_004494878.1|/0/PREDICTED: protein LHY isoform X1 [Cicer arietinum] &gt;gi|502114154|ref|XP_004494879.1| PREDICTED: protein LHY isoform X1 [Cicer arietinum] &gt;gi|502114158|ref|XP_004494880.1| PREDICTED: protein LHY isoform X1 [Cicer arietinum]
Ca3_v2.0	76517650	A	A/A	A/A	A/A	A/A	A/A	A/A	A/A	A/A	G/G	A/A	A/A	A/A	A/A	A/A	A/A	A/A	intron_variant	Ca_v2.0_08388	c.213+1410A>G	.	gi|502114151|ref|XP_004494878.1|/0/PREDICTED: protein LHY isoform X1 [Cicer arietinum] &gt;gi|502114154|ref|XP_004494879.1| PREDICTED: protein LHY isoform X1 [Cicer arietinum] &gt;gi|502114158|ref|XP_004494880.1| PREDICTED: protein LHY isoform X1 [Cicer arietinum]
Ca3_v2.0	76517683	A	A/A	A/A	A/A	A/A	A/A	A/A	A/A	A/A	G/G	A/A	A/A	A/A	A/A	A/A	A/A	A/A	intron_variant	Ca_v2.0_08388	c.213+1443A>G	.	gi|502114151|ref|XP_004494878.1|/0/PREDICTED: protein LHY isoform X1 [Cicer arietinum] &gt;gi|502114154|ref|XP_004494879.1| PREDICTED: protein LHY isoform X1 [Cicer arietinum] &gt;gi|502114158|ref|XP_004494880.1| PREDICTED: protein LHY isoform X1 [Cicer arietinum]
Ca3_v2.0	76517688	C	C/C	C/C	C/C	C/C	C/C	C/C	C/C	C/C	A/A	C/C	C/C	C/C	C/C	C/C	C/C	C/C	intron_variant	Ca_v2.0_08388	c.213+1448C>A	.	gi|502114151|ref|XP_004494878.1|/0/PREDICTED: protein LHY isoform X1 [Cicer arietinum] &gt;gi|502114154|ref|XP_004494879.1| PREDICTED: protein LHY isoform X1 [Cicer arietinum] &gt;gi|502114158|ref|XP_004494880.1| PREDICTED: protein LHY isoform X1 [Cicer arietinum]
Ca3_v2.0	76517758	T	T/T	T/T	T/T	T/T	T/T	T/T	T/T	T/T	C/C	T/T	T/T	T/T	T/T	T/T	T/T	T/T	intron_variant	Ca_v2.0_08388	c.213+1518T>C	.	gi|502114151|ref|XP_004494878.1|/0/PREDICTED: protein LHY isoform X1 [Cicer arietinum] &gt;gi|502114154|ref|XP_004494879.1| PREDICTED: protein LHY isoform X1 [Cicer arietinum] &gt;gi|502114158|ref|XP_004494880.1| PREDICTED: protein LHY isoform X1 [Cicer arietinum]
Ca3_v2.0	76517887	A	A/A	A/A	A/A	A/A	A/A	A/A	A/A	A/A	T/T	A/A	A/A	A/A	A/A	A/A	A/A	A/A	intron_variant	Ca_v2.0_08388	c.213+1647A>T	.	gi|502114151|ref|XP_004494878.1|/0/PREDICTED: protein LHY isoform X1 [Cicer arietinum] &gt;gi|502114154|ref|XP_004494879.1| PREDICTED: protein LHY isoform X1 [Cicer arietinum] &gt;gi|502114158|ref|XP_004494880.1| PREDICTED: protein LHY isoform X1 [Cicer arietinum]
Ca3_v2.0	76517941	T	T/T	T/T	T/T	T/T	T/T	T/T	T/T	T/T	C/C	T/T	T/T	T/T	T/T	T/T	T/T	T/T	intron_variant	Ca_v2.0_08388	c.213+1701T>C	.	gi|502114151|ref|XP_004494878.1|/0/PREDICTED: protein LHY isoform X1 [Cicer arietinum] &gt;gi|502114154|ref|XP_004494879.1| PREDICTED: protein LHY isoform X1 [Cicer arietinum] &gt;gi|502114158|ref|XP_004494880.1| PREDICTED: protein LHY isoform X1 [Cicer arietinum]
Ca3_v2.0	76518072	A	A/A	A/A	A/A	A/A	A/A	A/A	A/A	A/A	G/G	A/A	A/A	A/A	A/A	A/A	A/A	A/A	intron_variant	Ca_v2.0_08388	c.213+1832A>G	.	gi|502114151|ref|XP_004494878.1|/0/PREDICTED: protein LHY isoform X1 [Cicer arietinum] &gt;gi|502114154|ref|XP_004494879.1| PREDICTED: protein LHY isoform X1 [Cicer arietinum] &gt;gi|502114158|ref|XP_004494880.1| PREDICTED: protein LHY isoform X1 [Cicer arietinum]
Ca3_v2.0	76518098	C	C/C	C/C	C/C	C/C	C/C	C/C	C/C	C/C	T/T	C/C	C/C	C/C	C/C	C/C	C/C	C/C	intron_variant	Ca_v2.0_08388	c.213+1858C>T	.	gi|502114151|ref|XP_004494878.1|/0/PREDICTED: protein LHY isoform X1 [Cicer arietinum] &gt;gi|502114154|ref|XP_004494879.1| PREDICTED: protein LHY isoform X1 [Cicer arietinum] &gt;gi|502114158|ref|XP_004494880.1| PREDICTED: protein LHY isoform X1 [Cicer arietinum]
Ca3_v2.0	76518106	C	C/C	C/C	C/C	C/C	C/C	C/C	C/C	C/C	T/T	C/C	C/C	C/C	C/C	C/C	C/C	C/C	intron_variant	Ca_v2.0_08388	c.213+1866C>T	.	gi|502114151|ref|XP_004494878.1|/0/PREDICTED: protein LHY isoform X1 [Cicer arietinum] &gt;gi|502114154|ref|XP_004494879.1| PREDICTED: protein LHY isoform X1 [Cicer arietinum] &gt;gi|502114158|ref|XP_004494880.1| PREDICTED: protein LHY isoform X1 [Cicer arietinum]
Ca3_v2.0	76518208	A	A/A	A/A	A/A	A/A	A/A	A/A	A/A	A/A	G/G	A/A	A/A	A/A	A/A	A/A	A/A	A/A	intron_variant	Ca_v2.0_08388	c.213+1968A>G	.	gi|502114151|ref|XP_004494878.1|/0/PREDICTED: protein LHY isoform X1 [Cicer arietinum] &gt;gi|502114154|ref|XP_004494879.1| PREDICTED: protein LHY isoform X1 [Cicer arietinum] &gt;gi|502114158|ref|XP_004494880.1| PREDICTED: protein LHY isoform X1 [Cicer arietinum]
Ca3_v2.0	76518235	C	C/C	C/C	C/C	C/C	C/C	C/C	C/C	C/C	G/G	C/C	C/C	C/C	C/C	C/C	C/C	C/C	intron_variant	Ca_v2.0_08388	c.213+1995C>G	.	gi|502114151|ref|XP_004494878.1|/0/PREDICTED: protein LHY isoform X1 [Cicer arietinum] &gt;gi|502114154|ref|XP_004494879.1| PREDICTED: protein LHY isoform X1 [Cicer arietinum] &gt;gi|502114158|ref|XP_004494880.1| PREDICTED: protein LHY isoform X1 [Cicer arietinum]
Ca3_v2.0	76518456	T	T/T	T/T	T/T	T/T	T/T	T/T	T/T	T/T	A/A	T/T	T/T	T/T	T/T	T/T	T/T	T/T	intron_variant	Ca_v2.0_08388	c.213+2216T>A	.	gi|502114151|ref|XP_004494878.1|/0/PREDICTED: protein LHY isoform X1 [Cicer arietinum] &gt;gi|502114154|ref|XP_004494879.1| PREDICTED: protein LHY isoform X1 [Cicer arietinum] &gt;gi|502114158|ref|XP_004494880.1| PREDICTED: protein LHY isoform X1 [Cicer arietinum]
Ca3_v2.0	76518467	T	T/T	T/T	T/T	T/T	T/T	T/T	T/T	T/T	A/A	T/T	T/T	T/T	T/T	T/T	T/T	T/T	intron_variant	Ca_v2.0_08388	c.213+2227T>A	.	gi|502114151|ref|XP_004494878.1|/0/PREDICTED: protein LHY isoform X1 [Cicer arietinum] &gt;gi|502114154|ref|XP_004494879.1| PREDICTED: protein LHY isoform X1 [Cicer arietinum] &gt;gi|502114158|ref|XP_004494880.1| PREDICTED: protein LHY isoform X1 [Cicer arietinum]
Ca3_v2.0	76518590	C	C/C	C/C	C/C	C/C	C/C	C/C	C/C	C/C	T/T	C/C	C/C	C/C	C/C	C/C	C/C	C/C	intron_variant	Ca_v2.0_08388	c.214-2182C>T	.	gi|502114151|ref|XP_004494878.1|/0/PREDICTED: protein LHY isoform X1 [Cicer arietinum] &gt;gi|502114154|ref|XP_004494879.1| PREDICTED: protein LHY isoform X1 [Cicer arietinum] &gt;gi|502114158|ref|XP_004494880.1| PREDICTED: protein LHY isoform X1 [Cicer arietinum]
Ca3_v2.0	76518704	A	A/A	A/A	A/A	A/A	A/A	A/A	A/A	A/A	T/T	A/A	A/A	A/A	A/A	A/A	A/A	A/A	intron_variant	Ca_v2.0_08388	c.214-2068A>T	.	gi|502114151|ref|XP_004494878.1|/0/PREDICTED: protein LHY isoform X1 [Cicer arietinum] &gt;gi|502114154|ref|XP_004494879.1| PREDICTED: protein LHY isoform X1 [Cicer arietinum] &gt;gi|502114158|ref|XP_004494880.1| PREDICTED: protein LHY isoform X1 [Cicer arietinum]
Ca3_v2.0	76518710	G	G/G	G/G	G/G	G/G	G/G	G/G	G/G	G/G	A/A	G/G	G/G	G/G	G/G	G/G	G/G	G/G	intron_variant	Ca_v2.0_08388	c.214-2062G>A	.	gi|502114151|ref|XP_004494878.1|/0/PREDICTED: protein LHY isoform X1 [Cicer arietinum] &gt;gi|502114154|ref|XP_004494879.1| PREDICTED: protein LHY isoform X1 [Cicer arietinum] &gt;gi|502114158|ref|XP_004494880.1| PREDICTED: protein LHY isoform X1 [Cicer arietinum]
Ca3_v2.0	76518763	A	A/A	A/A	A/A	A/A	A/A	A/A	A/A	A/A	G/G	A/A	A/A	A/A	A/A	A/A	A/A	A/A	intron_variant	Ca_v2.0_08388	c.214-2009A>G	.	gi|502114151|ref|XP_004494878.1|/0/PREDICTED: protein LHY isoform X1 [Cicer arietinum] &gt;gi|502114154|ref|XP_004494879.1| PREDICTED: protein LHY isoform X1 [Cicer arietinum] &gt;gi|502114158|ref|XP_004494880.1| PREDICTED: protein LHY isoform X1 [Cicer arietinum]
Ca3_v2.0	76518912	G	G/G	G/G	G/G	G/G	G/G	G/G	G/G	G/G	A/A	G/G	G/G	G/G	G/G	G/G	G/G	G/G	intron_variant	Ca_v2.0_08388	c.214-1860G>A	.	gi|502114151|ref|XP_004494878.1|/0/PREDICTED: protein LHY isoform X1 [Cicer arietinum] &gt;gi|502114154|ref|XP_004494879.1| PREDICTED: protein LHY isoform X1 [Cicer arietinum] &gt;gi|502114158|ref|XP_004494880.1| PREDICTED: protein LHY isoform X1 [Cicer arietinum]
Ca3_v2.0	76518957	T	T/T	T/T	T/T	T/T	T/T	T/T	T/T	T/T	G/G	T/T	T/T	T/T	T/T	T/T	T/T	T/T	intron_variant	Ca_v2.0_08388	c.214-1815T>G	.	gi|502114151|ref|XP_004494878.1|/0/PREDICTED: protein LHY isoform X1 [Cicer arietinum] &gt;gi|502114154|ref|XP_004494879.1| PREDICTED: protein LHY isoform X1 [Cicer arietinum] &gt;gi|502114158|ref|XP_004494880.1| PREDICTED: protein LHY isoform X1 [Cicer arietinum]
Ca3_v2.0	76519091	C	C/C	C/C	C/C	C/C	C/C	C/C	C/C	C/C	T/T	C/C	C/C	C/C	C/C	C/C	C/C	C/C	intron_variant	Ca_v2.0_08388	c.214-1681C>T	.	gi|502114151|ref|XP_004494878.1|/0/PREDICTED: protein LHY isoform X1 [Cicer arietinum] &gt;gi|502114154|ref|XP_004494879.1| PREDICTED: protein LHY isoform X1 [Cicer arietinum] &gt;gi|502114158|ref|XP_004494880.1| PREDICTED: protein LHY isoform X1 [Cicer arietinum]
Ca3_v2.0	76519134	G	G/G	G/G	G/G	G/G	G/G	G/G	G/G	G/G	C/C	G/G	G/G	G/G	G/G	G/G	G/G	G/G	intron_variant	Ca_v2.0_08388	c.214-1638G>C	.	gi|502114151|ref|XP_004494878.1|/0/PREDICTED: protein LHY isoform X1 [Cicer arietinum] &gt;gi|502114154|ref|XP_004494879.1| PREDICTED: protein LHY isoform X1 [Cicer arietinum] &gt;gi|502114158|ref|XP_004494880.1| PREDICTED: protein LHY isoform X1 [Cicer arietinum]
Ca3_v2.0	76519157	T	T/T	T/T	T/T	T/T	T/T	T/T	T/T	T/T	C/C	T/T	T/T	T/T	T/T	T/T	T/T	T/T	intron_variant	Ca_v2.0_08388	c.214-1615T>C	.	gi|502114151|ref|XP_004494878.1|/0/PREDICTED: protein LHY isoform X1 [Cicer arietinum] &gt;gi|502114154|ref|XP_004494879.1| PREDICTED: protein LHY isoform X1 [Cicer arietinum] &gt;gi|502114158|ref|XP_004494880.1| PREDICTED: protein LHY isoform X1 [Cicer arietinum]
Ca3_v2.0	76519158	C	C/C	C/C	C/C	C/C	C/C	C/C	C/C	C/C	G/G	C/C	C/C	C/C	C/C	C/C	C/C	C/C	intron_variant	Ca_v2.0_08388	c.214-1614C>G	.	gi|502114151|ref|XP_004494878.1|/0/PREDICTED: protein LHY isoform X1 [Cicer arietinum] &gt;gi|502114154|ref|XP_004494879.1| PREDICTED: protein LHY isoform X1 [Cicer arietinum] &gt;gi|502114158|ref|XP_004494880.1| PREDICTED: protein LHY isoform X1 [Cicer arietinum]
Ca3_v2.0	76519228	G	G/G	G/G	G/G	G/G	G/G	G/G	G/G	G/G	A/A	G/G	G/G	G/G	G/G	G/G	G/G	G/G	intron_variant	Ca_v2.0_08388	c.214-1544G>A	.	gi|502114151|ref|XP_004494878.1|/0/PREDICTED: protein LHY isoform X1 [Cicer arietinum] &gt;gi|502114154|ref|XP_004494879.1| PREDICTED: protein LHY isoform X1 [Cicer arietinum] &gt;gi|502114158|ref|XP_004494880.1| PREDICTED: protein LHY isoform X1 [Cicer arietinum]
Ca3_v2.0	76519239	G	G/G	G/G	G/G	G/G	G/G	G/G	G/G	G/G	A/A	G/G	G/G	G/G	G/G	G/G	G/G	G/G	intron_variant	Ca_v2.0_08388	c.214-1533G>A	.	gi|502114151|ref|XP_004494878.1|/0/PREDICTED: protein LHY isoform X1 [Cicer arietinum] &gt;gi|502114154|ref|XP_004494879.1| PREDICTED: protein LHY isoform X1 [Cicer arietinum] &gt;gi|502114158|ref|XP_004494880.1| PREDICTED: protein LHY isoform X1 [Cicer arietinum]
Ca3_v2.0	76519386	G	G/G	G/G	G/G	G/G	G/G	G/G	G/G	G/G	T/T	G/G	G/G	G/G	G/G	G/G	G/G	G/G	intron_variant	Ca_v2.0_08388	c.214-1386G>T	.	gi|502114151|ref|XP_004494878.1|/0/PREDICTED: protein LHY isoform X1 [Cicer arietinum] &gt;gi|502114154|ref|XP_004494879.1| PREDICTED: protein LHY isoform X1 [Cicer arietinum] &gt;gi|502114158|ref|XP_004494880.1| PREDICTED: protein LHY isoform X1 [Cicer arietinum]
Ca3_v2.0	76519622	T	T/T	T/T	T/T	T/T	T/T	T/T	T/T	T/T	C/C	T/T	T/T	T/T	T/T	T/T	T/T	T/T	intron_variant	Ca_v2.0_08388	c.214-1150T>C	.	gi|502114151|ref|XP_004494878.1|/0/PREDICTED: protein LHY isoform X1 [Cicer arietinum] &gt;gi|502114154|ref|XP_004494879.1| PREDICTED: protein LHY isoform X1 [Cicer arietinum] &gt;gi|502114158|ref|XP_004494880.1| PREDICTED: protein LHY isoform X1 [Cicer arietinum]
Ca3_v2.0	76519671	C	C/C	C/C	C/C	C/C	C/C	C/C	C/C	C/C	G/G	C/C	C/C	C/C	C/C	C/C	C/C	C/C	intron_variant	Ca_v2.0_08388	c.214-1101C>G	.	gi|502114151|ref|XP_004494878.1|/0/PREDICTED: protein LHY isoform X1 [Cicer arietinum] &gt;gi|502114154|ref|XP_004494879.1| PREDICTED: protein LHY isoform X1 [Cicer arietinum] &gt;gi|502114158|ref|XP_004494880.1| PREDICTED: protein LHY isoform X1 [Cicer arietinum]
Ca3_v2.0	76519829	G	G/G	G/G	G/G	G/G	G/G	G/G	G/G	G/G	A/A	G/G	G/G	G/G	G/G	G/G	G/G	G/G	intron_variant	Ca_v2.0_08388	c.214-943G>A	.	gi|502114151|ref|XP_004494878.1|/0/PREDICTED: protein LHY isoform X1 [Cicer arietinum] &gt;gi|502114154|ref|XP_004494879.1| PREDICTED: protein LHY isoform X1 [Cicer arietinum] &gt;gi|502114158|ref|XP_004494880.1| PREDICTED: protein LHY isoform X1 [Cicer arietinum]
Ca3_v2.0	76519841	G	G/G	G/G	G/G	G/G	G/G	G/G	G/G	G/G	A/A	G/G	G/G	G/G	G/G	G/G	G/G	G/G	intron_variant	Ca_v2.0_08388	c.214-931G>A	.	gi|502114151|ref|XP_004494878.1|/0/PREDICTED: protein LHY isoform X1 [Cicer arietinum] &gt;gi|502114154|ref|XP_004494879.1| PREDICTED: protein LHY isoform X1 [Cicer arietinum] &gt;gi|502114158|ref|XP_004494880.1| PREDICTED: protein LHY isoform X1 [Cicer arietinum]
Ca3_v2.0	76519930	T	T/T	T/T	T/T	T/T	T/T	T/T	T/T	T/T	C/C	T/T	T/T	T/T	T/T	T/T	T/T	T/T	intron_variant	Ca_v2.0_08388	c.214-842T>C	.	gi|502114151|ref|XP_004494878.1|/0/PREDICTED: protein LHY isoform X1 [Cicer arietinum] &gt;gi|502114154|ref|XP_004494879.1| PREDICTED: protein LHY isoform X1 [Cicer arietinum] &gt;gi|502114158|ref|XP_004494880.1| PREDICTED: protein LHY isoform X1 [Cicer arietinum]
Ca3_v2.0	76519955	T	T/T	T/T	T/T	T/T	T/T	T/T	T/T	T/T	G/G	T/T	T/T	T/T	T/T	T/T	T/T	T/T	intron_variant	Ca_v2.0_08388	c.214-817T>G	.	gi|502114151|ref|XP_004494878.1|/0/PREDICTED: protein LHY isoform X1 [Cicer arietinum] &gt;gi|502114154|ref|XP_004494879.1| PREDICTED: protein LHY isoform X1 [Cicer arietinum] &gt;gi|502114158|ref|XP_004494880.1| PREDICTED: protein LHY isoform X1 [Cicer arietinum]
Ca3_v2.0	76519996	A	A/A	A/A	A/A	A/A	A/A	A/A	A/A	A/A	C/C	A/A	A/A	A/A	A/A	A/A	A/A	A/A	intron_variant	Ca_v2.0_08388	c.214-776A>C	.	gi|502114151|ref|XP_004494878.1|/0/PREDICTED: protein LHY isoform X1 [Cicer arietinum] &gt;gi|502114154|ref|XP_004494879.1| PREDICTED: protein LHY isoform X1 [Cicer arietinum] &gt;gi|502114158|ref|XP_004494880.1| PREDICTED: protein LHY isoform X1 [Cicer arietinum]
Ca3_v2.0	76519999	G	G/G	G/G	G/G	G/G	G/G	G/G	G/G	G/G	T/T	G/G	G/G	G/G	G/G	G/G	G/G	G/G	intron_variant	Ca_v2.0_08388	c.214-773G>T	.	gi|502114151|ref|XP_004494878.1|/0/PREDICTED: protein LHY isoform X1 [Cicer arietinum] &gt;gi|502114154|ref|XP_004494879.1| PREDICTED: protein LHY isoform X1 [Cicer arietinum] &gt;gi|502114158|ref|XP_004494880.1| PREDICTED: protein LHY isoform X1 [Cicer arietinum]
Ca3_v2.0	76520081	T	T/T	T/T	T/T	T/T	T/T	T/T	T/T	T/T	C/C	T/T	T/T	T/T	T/T	T/T	T/T	T/T	intron_variant	Ca_v2.0_08388	c.214-691T>C	.	gi|502114151|ref|XP_004494878.1|/0/PREDICTED: protein LHY isoform X1 [Cicer arietinum] &gt;gi|502114154|ref|XP_004494879.1| PREDICTED: protein LHY isoform X1 [Cicer arietinum] &gt;gi|502114158|ref|XP_004494880.1| PREDICTED: protein LHY isoform X1 [Cicer arietinum]
Ca3_v2.0	76520390	T	T/T	T/T	T/T	T/T	T/T	T/T	T/T	T/T	C/C	T/T	T/T	T/T	T/T	T/T	T/T	T/T	intron_variant	Ca_v2.0_08388	c.214-382T>C	.	gi|502114151|ref|XP_004494878.1|/0/PREDICTED: protein LHY isoform X1 [Cicer arietinum] &gt;gi|502114154|ref|XP_004494879.1| PREDICTED: protein LHY isoform X1 [Cicer arietinum] &gt;gi|502114158|ref|XP_004494880.1| PREDICTED: protein LHY isoform X1 [Cicer arietinum]
Ca3_v2.0	76520477	A	A/A	A/A	A/A	A/A	A/A	A/A	A/A	A/A	G/G	A/A	A/A	A/A	A/A	A/A	A/A	A/A	intron_variant	Ca_v2.0_08388	c.214-295A>G	.	gi|502114151|ref|XP_004494878.1|/0/PREDICTED: protein LHY isoform X1 [Cicer arietinum] &gt;gi|502114154|ref|XP_004494879.1| PREDICTED: protein LHY isoform X1 [Cicer arietinum] &gt;gi|502114158|ref|XP_004494880.1| PREDICTED: protein LHY isoform X1 [Cicer arietinum]
Ca3_v2.0	76520507	A	A/A	A/A	A/A	A/A	A/A	A/A	A/A	A/A	G/G	A/A	A/A	A/A	A/A	A/A	A/A	A/A	intron_variant	Ca_v2.0_08388	c.214-265A>G	.	gi|502114151|ref|XP_004494878.1|/0/PREDICTED: protein LHY isoform X1 [Cicer arietinum] &gt;gi|502114154|ref|XP_004494879.1| PREDICTED: protein LHY isoform X1 [Cicer arietinum] &gt;gi|502114158|ref|XP_004494880.1| PREDICTED: protein LHY isoform X1 [Cicer arietinum]
Ca3_v2.0	76520940	T	T/T	T/T	T/T	T/T	T/T	T/T	T/T	T/T	G/G	T/T	T/T	T/T	T/T	T/T	T/T	T/T	missense_variant	Ca_v2.0_08388	c.382T>G	p.Phe128Val	gi|502114151|ref|XP_004494878.1|/0/PREDICTED: protein LHY isoform X1 [Cicer arietinum] &gt;gi|502114154|ref|XP_004494879.1| PREDICTED: protein LHY isoform X1 [Cicer arietinum] &gt;gi|502114158|ref|XP_004494880.1| PREDICTED: protein LHY isoform X1 [Cicer arietinum]
Ca3_v2.0	76521403	G	G/G	G/G	G/G	G/G	G/G	G/G	G/G	G/G	A/A	G/G	G/G	G/G	G/G	G/G	G/G	G/G	synonymous_variant	Ca_v2.0_08388	c.747G>A	p.Lys249Lys	gi|502114151|ref|XP_004494878.1|/0/PREDICTED: protein LHY isoform X1 [Cicer arietinum] &gt;gi|502114154|ref|XP_004494879.1| PREDICTED: protein LHY isoform X1 [Cicer arietinum] &gt;gi|502114158|ref|XP_004494880.1| PREDICTED: protein LHY isoform X1 [Cicer arietinum]
Ca3_v2.0	76521408	A	A/A	A/A	A/A	A/A	A/A	A/A	A/A	A/A	T/T	A/A	A/A	A/A	A/A	A/A	A/A	A/A	missense_variant	Ca_v2.0_08388	c.752A>T	p.Glu251Val	gi|502114151|ref|XP_004494878.1|/0/PREDICTED: protein LHY isoform X1 [Cicer arietinum] &gt;gi|502114154|ref|XP_004494879.1| PREDICTED: protein LHY isoform X1 [Cicer arietinum] &gt;gi|502114158|ref|XP_004494880.1| PREDICTED: protein LHY isoform X1 [Cicer arietinum]
Ca3_v2.0	76521592	A	A/A	A/A	A/A	A/A	A/A	A/A	A/A	A/A	T/T	A/A	A/A	A/A	A/A	A/A	A/A	A/A	synonymous_variant	Ca_v2.0_08388	c.936A>T	p.Ile312Ile	gi|502114151|ref|XP_004494878.1|/0/PREDICTED: protein LHY isoform X1 [Cicer arietinum] &gt;gi|502114154|ref|XP_004494879.1| PREDICTED: protein LHY isoform X1 [Cicer arietinum] &gt;gi|502114158|ref|XP_004494880.1| PREDICTED: protein LHY isoform X1 [Cicer arietinum]
Ca3_v2.0	76521697	T	T/T	T/T	T/T	T/T	T/T	T/T	T/T	T/T	C/C	T/T	T/T	T/T	T/T	T/T	T/T	T/T	synonymous_variant	Ca_v2.0_08388	c.1041T>C	p.His347His	gi|502114151|ref|XP_004494878.1|/0/PREDICTED: protein LHY isoform X1 [Cicer arietinum] &gt;gi|502114154|ref|XP_004494879.1| PREDICTED: protein LHY isoform X1 [Cicer arietinum] &gt;gi|502114158|ref|XP_004494880.1| PREDICTED: protein LHY isoform X1 [Cicer arietinum]
Ca3_v2.0	76521787	C	C/C	C/C	C/C	C/C	C/C	C/C	C/C	C/C	T/T	C/C	C/C	C/C	C/C	C/C	C/C	C/C	synonymous_variant	Ca_v2.0_08388	c.1131C>T	p.Leu377Leu	gi|502114151|ref|XP_004494878.1|/0/PREDICTED: protein LHY isoform X1 [Cicer arietinum] &gt;gi|502114154|ref|XP_004494879.1| PREDICTED: protein LHY isoform X1 [Cicer arietinum] &gt;gi|502114158|ref|XP_004494880.1| PREDICTED: protein LHY isoform X1 [Cicer arietinum]
Ca3_v2.0	76521888	A	A/A	A/A	A/A	A/A	A/A	A/A	A/A	A/A	C/C	A/A	A/A	A/A	A/A	A/A	A/A	A/A	missense_variant	Ca_v2.0_08388	c.1232A>C	p.His411Pro	gi|502114151|ref|XP_004494878.1|/0/PREDICTED: protein LHY isoform X1 [Cicer arietinum] &gt;gi|502114154|ref|XP_004494879.1| PREDICTED: protein LHY isoform X1 [Cicer arietinum] &gt;gi|502114158|ref|XP_004494880.1| PREDICTED: protein LHY isoform X1 [Cicer arietinum]
Ca3_v2.0	76521944	A	A/A	A/A	A/A	A/A	A/A	A/A	A/A	A/A	G/G	A/A	A/A	A/A	A/A	A/A	A/A	A/A	missense_variant	Ca_v2.0_08388	c.1288A>G	p.Thr430Ala	gi|502114151|ref|XP_004494878.1|/0/PREDICTED: protein LHY isoform X1 [Cicer arietinum] &gt;gi|502114154|ref|XP_004494879.1| PREDICTED: protein LHY isoform X1 [Cicer arietinum] &gt;gi|502114158|ref|XP_004494880.1| PREDICTED: protein LHY isoform X1 [Cicer arietinum]
Ca3_v2.0	76522074	C	C/C	C/C	C/C	C/C	C/C	C/C	C/C	C/C	T/T	C/C	C/C	C/C	C/C	C/C	C/C	C/C	missense_variant	Ca_v2.0_08388	c.1418C>T	p.Ala473Val	gi|502114151|ref|XP_004494878.1|/0/PREDICTED: protein LHY isoform X1 [Cicer arietinum] &gt;gi|502114154|ref|XP_004494879.1| PREDICTED: protein LHY isoform X1 [Cicer arietinum] &gt;gi|502114158|ref|XP_004494880.1| PREDICTED: protein LHY isoform X1 [Cicer arietinum]
Ca3_v2.0	76522139	A	A/A	A/A	A/A	A/A	A/A	A/A	A/A	A/A	C/C	A/A	A/A	A/A	A/A	A/A	A/A	A/A	missense_variant	Ca_v2.0_08388	c.1483A>C	p.Lys495Gln	gi|502114151|ref|XP_004494878.1|/0/PREDICTED: protein LHY isoform X1 [Cicer arietinum] &gt;gi|502114154|ref|XP_004494879.1| PREDICTED: protein LHY isoform X1 [Cicer arietinum] &gt;gi|502114158|ref|XP_004494880.1| PREDICTED: protein LHY isoform X1 [Cicer arietinum]
Ca3_v2.0	76522408	G	G/G	G/G	G/G	G/G	G/G	G/G	G/G	G/G	A/A	G/G	G/G	G/G	G/G	G/G	G/G	G/G	synonymous_variant	Ca_v2.0_08388	c.1752G>A	p.Lys584Lys	gi|502114151|ref|XP_004494878.1|/0/PREDICTED: protein LHY isoform X1 [Cicer arietinum] &gt;gi|502114154|ref|XP_004494879.1| PREDICTED: protein LHY isoform X1 [Cicer arietinum] &gt;gi|502114158|ref|XP_004494880.1| PREDICTED: protein LHY isoform X1 [Cicer arietinum]
Ca3_v2.0	76522770	G	G/G	G/G	G/G	G/G	G/G	G/G	G/G	G/G	A/A	G/G	G/G	G/G	G/G	G/G	G/G	G/G	synonymous_variant	Ca_v2.0_08388	c.2025G>A	p.Thr675Thr	gi|502114151|ref|XP_004494878.1|/0/PREDICTED: protein LHY isoform X1 [Cicer arietinum] &gt;gi|502114154|ref|XP_004494879.1| PREDICTED: protein LHY isoform X1 [Cicer arietinum] &gt;gi|502114158|ref|XP_004494880.1| PREDICTED: protein LHY isoform X1 [Cicer arietinum]
Ca3_v2.0	76522802	A	A/A	A/A	A/A	A/A	A/A	A/A	A/A	A/A	C/C	A/A	A/A	A/A	A/A	A/A	A/A	A/A	missense_variant	Ca_v2.0_08388	c.2057A>C	p.Gln686Pro	gi|502114151|ref|XP_004494878.1|/0/PREDICTED: protein LHY isoform X1 [Cicer arietinum] &gt;gi|502114154|ref|XP_004494879.1| PREDICTED: protein LHY isoform X1 [Cicer arietinum] &gt;gi|502114158|ref|XP_004494880.1| PREDICTED: protein LHY isoform X1 [Cicer arietinum]
Ca3_v2.0	76522833	G	G/G	G/G	G/G	G/G	G/G	G/G	G/G	G/G	T/T	G/G	G/G	G/G	G/G	G/G	G/G	G/G	missense_variant	Ca_v2.0_08388	c.2088G>T	p.Glu696Asp	gi|502114151|ref|XP_004494878.1|/0/PREDICTED: protein LHY isoform X1 [Cicer arietinum] &gt;gi|502114154|ref|XP_004494879.1| PREDICTED: protein LHY isoform X1 [Cicer arietinum] &gt;gi|502114158|ref|XP_004494880.1| PREDICTED: protein LHY isoform X1 [Cicer arietinum]
Ca3_v2.0	76522950	G	G/G	G/G	G/G	G/G	G/G	G/G	G/G	G/G	A/A	G/G	G/G	G/G	G/G	G/G	G/G	G/G	synonymous_variant	Ca_v2.0_08388	c.2205G>A	p.Ala735Ala	gi|502114151|ref|XP_004494878.1|/0/PREDICTED: protein LHY isoform X1 [Cicer arietinum] &gt;gi|502114154|ref|XP_004494879.1| PREDICTED: protein LHY isoform X1 [Cicer arietinum] &gt;gi|502114158|ref|XP_004494880.1| PREDICTED: protein LHY isoform X1 [Cicer arietinum]
Ca4_v2.0	2034634	C	C/C	C/C	C/C	C/C	C/C	C/C	T/T	T/T	C/C	C/C	C/C	C/C	C/C	C/C	T/T	T/T	intron_variant	Ca_v2.0_08599	c.388-37G>A	.	gi|502115432|ref|XP_004495202.1|/0/PREDICTED: chloroplast stem-loop binding protein of 41 kDa a, chloroplastic [Cicer arietinum]
Ca4_v2.0	2558158	T	T/T	C/C	T/T	T/T	T/T	T/T	T/T	T/T	T/T	T/T	T/T	T/T	T/T	T/C	T/T	T/T	missense_variant	Ca_v2.0_08645	c.17A>G	p.Glu6Gly	gi|502115836|ref|XP_004495300.1|/0/PREDICTED: peroxygenase [Cicer arietinum]
Ca4_v2.0	4115222	C	C/C	C/C	T/T	C/C	T/T	T/T	C/C	C/C	T/T	T/T	T/T	C/C	T/T	C/T	T/T	C/C	3_prime_UTR_variant	Ca_v2.0_08802	c.*25G>A	.	gi|502116631|ref|XP_004495524.1|/0/PREDICTED: putative lysine-specific demethylase JMJ16 [Cicer arietinum] &gt;gi|502116633|ref|XP_004495525.1| PREDICTED: putative lysine-specific demethylase JMJ16 [Cicer arietinum] &gt;gi|828303991|ref|XP_012569947.1| PREDICTED: putative lysine-specific demethylase JMJ16 [Cicer arietinum]
Ca4_v2.0	4115737	G	G/G	G/G	T/T	G/G	T/T	T/T	G/G	G/G	T/T	T/T	T/T	G/G	T/T	G/T	T/T	G/G	intron_variant	Ca_v2.0_08802	c.3478-176C>A	.	gi|502116631|ref|XP_004495524.1|/0/PREDICTED: putative lysine-specific demethylase JMJ16 [Cicer arietinum] &gt;gi|502116633|ref|XP_004495525.1| PREDICTED: putative lysine-specific demethylase JMJ16 [Cicer arietinum] &gt;gi|828303991|ref|XP_012569947.1| PREDICTED: putative lysine-specific demethylase JMJ16 [Cicer arietinum]
Ca4_v2.0	4115738	A	A/A	A/A	T/T	A/A	T/T	T/T	A/A	A/A	T/T	T/T	T/T	A/A	T/T	A/T	T/T	A/A	intron_variant	Ca_v2.0_08802	c.3478-177T>A	.	gi|502116631|ref|XP_004495524.1|/0/PREDICTED: putative lysine-specific demethylase JMJ16 [Cicer arietinum] &gt;gi|502116633|ref|XP_004495525.1| PREDICTED: putative lysine-specific demethylase JMJ16 [Cicer arietinum] &gt;gi|828303991|ref|XP_012569947.1| PREDICTED: putative lysine-specific demethylase JMJ16 [Cicer arietinum]
Ca4_v2.0	4118286	C	C/C	C/C	G/G	C/C	G/G	G/G	C/C	C/C	G/G	G/G	G/G	C/C	G/G	C/G	G/G	C/C	missense_variant	Ca_v2.0_08802	c.2190G>C	p.Met730Ile	gi|502116631|ref|XP_004495524.1|/0/PREDICTED: putative lysine-specific demethylase JMJ16 [Cicer arietinum] &gt;gi|502116633|ref|XP_004495525.1| PREDICTED: putative lysine-specific demethylase JMJ16 [Cicer arietinum] &gt;gi|828303991|ref|XP_012569947.1| PREDICTED: putative lysine-specific demethylase JMJ16 [Cicer arietinum]
Ca4_v2.0	4118574	G	G/G	G/G	A/A	G/G	A/A	A/A	G/G	G/G	A/A	A/A	A/A	G/G	A/A	G/A	A/A	G/G	synonymous_variant	Ca_v2.0_08802	c.1902C>T	p.Ala634Ala	gi|502116631|ref|XP_004495524.1|/0/PREDICTED: putative lysine-specific demethylase JMJ16 [Cicer arietinum] &gt;gi|502116633|ref|XP_004495525.1| PREDICTED: putative lysine-specific demethylase JMJ16 [Cicer arietinum] &gt;gi|828303991|ref|XP_012569947.1| PREDICTED: putative lysine-specific demethylase JMJ16 [Cicer arietinum]
Ca4_v2.0	4118775	A	A/A	A/A	G/G	A/A	G/G	G/G	A/A	A/A	G/G	G/G	G/G	A/A	G/G	A/G	G/G	A/A	intron_variant	Ca_v2.0_08802	c.1735-34T>C	.	gi|502116631|ref|XP_004495524.1|/0/PREDICTED: putative lysine-specific demethylase JMJ16 [Cicer arietinum] &gt;gi|502116633|ref|XP_004495525.1| PREDICTED: putative lysine-specific demethylase JMJ16 [Cicer arietinum] &gt;gi|828303991|ref|XP_012569947.1| PREDICTED: putative lysine-specific demethylase JMJ16 [Cicer arietinum]
Ca4_v2.0	4119167	C	C/C	C/C	A/A	C/C	A/A	A/A	C/C	C/C	A/A	A/A	A/A	C/C	A/A	C/A	A/A	C/C	intron_variant	Ca_v2.0_08802	c.1734+306G>T	.	gi|502116631|ref|XP_004495524.1|/0/PREDICTED: putative lysine-specific demethylase JMJ16 [Cicer arietinum] &gt;gi|502116633|ref|XP_004495525.1| PREDICTED: putative lysine-specific demethylase JMJ16 [Cicer arietinum] &gt;gi|828303991|ref|XP_012569947.1| PREDICTED: putative lysine-specific demethylase JMJ16 [Cicer arietinum]
Ca4_v2.0	4119904	C	C/C	C/C	T/T	C/C	T/T	T/T	C/C	C/C	T/T	T/T	T/T	C/C	T/T	C/T	T/T	C/C	intron_variant	Ca_v2.0_08802	c.1366-63G>A	.	gi|502116631|ref|XP_004495524.1|/0/PREDICTED: putative lysine-specific demethylase JMJ16 [Cicer arietinum] &gt;gi|502116633|ref|XP_004495525.1| PREDICTED: putative lysine-specific demethylase JMJ16 [Cicer arietinum] &gt;gi|828303991|ref|XP_012569947.1| PREDICTED: putative lysine-specific demethylase JMJ16 [Cicer arietinum]
Ca4_v2.0	4119922	T	T/T	T/T	A/A	T/T	A/A	A/A	T/T	T/T	A/A	A/A	A/A	T/T	A/A	T/A	A/A	T/T	intron_variant	Ca_v2.0_08802	c.1366-81A>T	.	gi|502116631|ref|XP_004495524.1|/0/PREDICTED: putative lysine-specific demethylase JMJ16 [Cicer arietinum] &gt;gi|502116633|ref|XP_004495525.1| PREDICTED: putative lysine-specific demethylase JMJ16 [Cicer arietinum] &gt;gi|828303991|ref|XP_012569947.1| PREDICTED: putative lysine-specific demethylase JMJ16 [Cicer arietinum]
Ca4_v2.0	4120061	G	G/G	G/G	A/A	G/G	A/A	A/A	G/G	G/G	A/A	A/A	A/A	G/G	A/A	G/A	A/A	G/G	intron_variant	Ca_v2.0_08802	c.1365+112C>T	.	gi|502116631|ref|XP_004495524.1|/0/PREDICTED: putative lysine-specific demethylase JMJ16 [Cicer arietinum] &gt;gi|502116633|ref|XP_004495525.1| PREDICTED: putative lysine-specific demethylase JMJ16 [Cicer arietinum] &gt;gi|828303991|ref|XP_012569947.1| PREDICTED: putative lysine-specific demethylase JMJ16 [Cicer arietinum]
Ca4_v2.0	4120547	T	T/T	T/T	C/C	T/T	C/C	C/C	T/T	T/T	C/C	C/C	C/C	T/T	C/C	T/C	C/C	T/T	intron_variant	Ca_v2.0_08802	c.1204-213A>G	.	gi|502116631|ref|XP_004495524.1|/0/PREDICTED: putative lysine-specific demethylase JMJ16 [Cicer arietinum] &gt;gi|502116633|ref|XP_004495525.1| PREDICTED: putative lysine-specific demethylase JMJ16 [Cicer arietinum] &gt;gi|828303991|ref|XP_012569947.1| PREDICTED: putative lysine-specific demethylase JMJ16 [Cicer arietinum]
Ca4_v2.0	4121088	A	A/A	A/A	G/G	A/A	G/G	G/G	A/A	A/A	G/G	G/G	G/G	A/A	G/G	A/G	G/G	A/A	intron_variant	Ca_v2.0_08802	c.1203+232T>C	.	gi|502116631|ref|XP_004495524.1|/0/PREDICTED: putative lysine-specific demethylase JMJ16 [Cicer arietinum] &gt;gi|502116633|ref|XP_004495525.1| PREDICTED: putative lysine-specific demethylase JMJ16 [Cicer arietinum] &gt;gi|828303991|ref|XP_012569947.1| PREDICTED: putative lysine-specific demethylase JMJ16 [Cicer arietinum]
Ca4_v2.0	4121545	C	C/C	C/C	G/G	C/C	G/G	G/G	C/C	C/C	G/G	G/G	G/G	C/C	G/G	C/G	G/G	C/C	splice_region_variant&intron_variant	Ca_v2.0_08802	c.982-4G>C	.	gi|502116631|ref|XP_004495524.1|/0/PREDICTED: putative lysine-specific demethylase JMJ16 [Cicer arietinum] &gt;gi|502116633|ref|XP_004495525.1| PREDICTED: putative lysine-specific demethylase JMJ16 [Cicer arietinum] &gt;gi|828303991|ref|XP_012569947.1| PREDICTED: putative lysine-specific demethylase JMJ16 [Cicer arietinum]
Ca4_v2.0	4121905	T	T/T	T/T	C/C	T/T	C/C	C/C	T/T	T/T	C/C	C/C	C/C	T/T	C/C	T/C	C/C	T/T	missense_variant	Ca_v2.0_08802	c.727A>G	p.Asn243Asp	gi|502116631|ref|XP_004495524.1|/0/PREDICTED: putative lysine-specific demethylase JMJ16 [Cicer arietinum] &gt;gi|502116633|ref|XP_004495525.1| PREDICTED: putative lysine-specific demethylase JMJ16 [Cicer arietinum] &gt;gi|828303991|ref|XP_012569947.1| PREDICTED: putative lysine-specific demethylase JMJ16 [Cicer arietinum]
Ca4_v2.0	4122179	A	A/A	A/A	G/G	A/A	G/G	G/G	A/A	A/A	G/G	G/G	G/G	A/A	G/G	A/G	G/G	A/A	intron_variant	Ca_v2.0_08802	c.472-19T>C	.	gi|502116631|ref|XP_004495524.1|/0/PREDICTED: putative lysine-specific demethylase JMJ16 [Cicer arietinum] &gt;gi|502116633|ref|XP_004495525.1| PREDICTED: putative lysine-specific demethylase JMJ16 [Cicer arietinum] &gt;gi|828303991|ref|XP_012569947.1| PREDICTED: putative lysine-specific demethylase JMJ16 [Cicer arietinum]
Ca4_v2.0	4122256	C	C/C	C/C	T/T	C/C	T/T	T/T	C/C	C/C	T/T	T/T	T/T	C/C	T/T	C/T	T/T	C/C	intron_variant	Ca_v2.0_08802	c.471+39G>A	.	gi|502116631|ref|XP_004495524.1|/0/PREDICTED: putative lysine-specific demethylase JMJ16 [Cicer arietinum] &gt;gi|502116633|ref|XP_004495525.1| PREDICTED: putative lysine-specific demethylase JMJ16 [Cicer arietinum] &gt;gi|828303991|ref|XP_012569947.1| PREDICTED: putative lysine-specific demethylase JMJ16 [Cicer arietinum]
Ca4_v2.0	4122445	T	T/T	T/T	C/C	T/T	C/C	C/C	T/T	T/T	C/C	C/C	C/C	T/T	C/C	T/C	C/C	T/T	intron_variant	Ca_v2.0_08802	c.394-73A>G	.	gi|502116631|ref|XP_004495524.1|/0/PREDICTED: putative lysine-specific demethylase JMJ16 [Cicer arietinum] &gt;gi|502116633|ref|XP_004495525.1| PREDICTED: putative lysine-specific demethylase JMJ16 [Cicer arietinum] &gt;gi|828303991|ref|XP_012569947.1| PREDICTED: putative lysine-specific demethylase JMJ16 [Cicer arietinum]
Ca4_v2.0	4122631	G	G/G	G/G	T/T	G/G	T/T	T/T	G/G	G/G	T/T	T/T	T/T	G/G	T/T	G/T	T/T	G/G	intron_variant	Ca_v2.0_08802	c.393+37C>A	.	gi|502116631|ref|XP_004495524.1|/0/PREDICTED: putative lysine-specific demethylase JMJ16 [Cicer arietinum] &gt;gi|502116633|ref|XP_004495525.1| PREDICTED: putative lysine-specific demethylase JMJ16 [Cicer arietinum] &gt;gi|828303991|ref|XP_012569947.1| PREDICTED: putative lysine-specific demethylase JMJ16 [Cicer arietinum]
Ca4_v2.0	4122720	C	C/C	C/C	A/A	C/C	A/A	A/A	C/C	C/C	A/A	A/A	A/A	C/C	A/A	C/A	A/A	C/C	missense_variant	Ca_v2.0_08802	c.341G>T	p.Cys114Phe	gi|502116631|ref|XP_004495524.1|/0/PREDICTED: putative lysine-specific demethylase JMJ16 [Cicer arietinum] &gt;gi|502116633|ref|XP_004495525.1| PREDICTED: putative lysine-specific demethylase JMJ16 [Cicer arietinum] &gt;gi|828303991|ref|XP_012569947.1| PREDICTED: putative lysine-specific demethylase JMJ16 [Cicer arietinum]
Ca4_v2.0	4122773	A	G/G	A/A	G/G	A/A	G/G	G/G	A/A	A/A	G/G	G/G	G/G	A/A	G/G	A/G	G/G	A/A	intron_variant	Ca_v2.0_08802	c.322-34T>C	.	gi|502116631|ref|XP_004495524.1|/0/PREDICTED: putative lysine-specific demethylase JMJ16 [Cicer arietinum] &gt;gi|502116633|ref|XP_004495525.1| PREDICTED: putative lysine-specific demethylase JMJ16 [Cicer arietinum] &gt;gi|828303991|ref|XP_012569947.1| PREDICTED: putative lysine-specific demethylase JMJ16 [Cicer arietinum]
Ca4_v2.0	4123425	A	A/A	A/A	G/G	A/A	G/G	G/G	A/A	A/A	G/G	G/G	G/G	A/A	G/G	A/G	G/G	A/A	intron_variant	Ca_v2.0_08802	c.-115-39T>C	.	gi|502116631|ref|XP_004495524.1|/0/PREDICTED: putative lysine-specific demethylase JMJ16 [Cicer arietinum] &gt;gi|502116633|ref|XP_004495525.1| PREDICTED: putative lysine-specific demethylase JMJ16 [Cicer arietinum] &gt;gi|828303991|ref|XP_012569947.1| PREDICTED: putative lysine-specific demethylase JMJ16 [Cicer arietinum]
Ca4_v2.0	4123453	G	G/G	G/G	A/A	G/G	A/A	A/A	G/G	G/G	A/A	A/A	A/A	G/G	A/A	G/A	A/A	G/G	intron_variant	Ca_v2.0_08802	c.-115-67C>T	.	gi|502116631|ref|XP_004495524.1|/0/PREDICTED: putative lysine-specific demethylase JMJ16 [Cicer arietinum] &gt;gi|502116633|ref|XP_004495525.1| PREDICTED: putative lysine-specific demethylase JMJ16 [Cicer arietinum] &gt;gi|828303991|ref|XP_012569947.1| PREDICTED: putative lysine-specific demethylase JMJ16 [Cicer arietinum]
Ca4_v2.0	4123522	A	A/A	A/A	C/C	A/A	C/C	C/C	A/A	A/A	C/C	C/C	C/C	A/A	C/C	A/C	C/C	A/A	intron_variant	Ca_v2.0_08802	c.-115-136T>G	.	gi|502116631|ref|XP_004495524.1|/0/PREDICTED: putative lysine-specific demethylase JMJ16 [Cicer arietinum] &gt;gi|502116633|ref|XP_004495525.1| PREDICTED: putative lysine-specific demethylase JMJ16 [Cicer arietinum] &gt;gi|828303991|ref|XP_012569947.1| PREDICTED: putative lysine-specific demethylase JMJ16 [Cicer arietinum]
Ca4_v2.0	4123525	G	G/G	G/G	T/T	G/G	T/T	T/T	G/G	G/G	T/T	T/T	T/T	G/G	T/T	G/T	T/T	G/G	intron_variant	Ca_v2.0_08802	c.-115-139C>A	.	gi|502116631|ref|XP_004495524.1|/0/PREDICTED: putative lysine-specific demethylase JMJ16 [Cicer arietinum] &gt;gi|502116633|ref|XP_004495525.1| PREDICTED: putative lysine-specific demethylase JMJ16 [Cicer arietinum] &gt;gi|828303991|ref|XP_012569947.1| PREDICTED: putative lysine-specific demethylase JMJ16 [Cicer arietinum]
Ca4_v2.0	4123831	G	G/G	G/G	A/A	G/G	A/A	A/A	G/G	G/G	A/A	A/A	A/A	G/G	A/A	G/A	A/A	G/G	intron_variant	Ca_v2.0_08802	c.-116+421C>T	.	gi|502116631|ref|XP_004495524.1|/0/PREDICTED: putative lysine-specific demethylase JMJ16 [Cicer arietinum] &gt;gi|502116633|ref|XP_004495525.1| PREDICTED: putative lysine-specific demethylase JMJ16 [Cicer arietinum] &gt;gi|828303991|ref|XP_012569947.1| PREDICTED: putative lysine-specific demethylase JMJ16 [Cicer arietinum]
Ca4_v2.0	4124332	A	A/A	A/A	T/T	A/A	T/T	T/T	A/A	A/A	T/T	T/T	T/T	A/A	T/T	A/T	T/T	A/A	5_prime_UTR_variant	Ca_v2.0_08802	c.-196T>A	.	gi|502116631|ref|XP_004495524.1|/0/PREDICTED: putative lysine-specific demethylase JMJ16 [Cicer arietinum] &gt;gi|502116633|ref|XP_004495525.1| PREDICTED: putative lysine-specific demethylase JMJ16 [Cicer arietinum] &gt;gi|828303991|ref|XP_012569947.1| PREDICTED: putative lysine-specific demethylase JMJ16 [Cicer arietinum]
Ca4_v2.0	4499384	C	C/C	C/C	A/A	C/C	A/A	A/A	C/C	C/C	A/A	A/A	A/A	C/C	A/A	C/A	C/C	C/C	3_prime_UTR_variant	Ca_v2.0_08840	c.*365G>T	.	gi|502116731|ref|XP_004495570.1|/0/PREDICTED: phosphoenolpyruvate carboxylase kinase 1-like [Cicer arietinum]
Ca4_v2.0	4499457	T	T/T	T/T	C/C	T/T	C/C	C/C	T/T	T/T	C/C	C/C	C/C	T/T	C/C	T/C	C/C	T/T	3_prime_UTR_variant	Ca_v2.0_08840	c.*292A>G	.	gi|502116731|ref|XP_004495570.1|/0/PREDICTED: phosphoenolpyruvate carboxylase kinase 1-like [Cicer arietinum]
Ca4_v2.0	4499558	C	C/C	C/C	A/A	C/C	A/A	A/A	C/C	C/C	A/A	A/A	A/A	C/C	A/A	C/A	A/A	C/C	3_prime_UTR_variant	Ca_v2.0_08840	c.*191G>T	.	gi|502116731|ref|XP_004495570.1|/0/PREDICTED: phosphoenolpyruvate carboxylase kinase 1-like [Cicer arietinum]
Ca4_v2.0	4499981	G	G/G	G/G	A/A	G/G	A/A	A/A	G/G	G/G	A/A	A/A	A/A	G/G	A/A	G/A	A/A	G/G	synonymous_variant	Ca_v2.0_08840	c.681C>T	p.Ser227Ser	gi|502116731|ref|XP_004495570.1|/0/PREDICTED: phosphoenolpyruvate carboxylase kinase 1-like [Cicer arietinum]
Ca4_v2.0	4499984	T	T/T	T/T	A/A	T/T	A/A	A/A	T/T	T/T	A/A	A/A	A/A	T/T	A/A	T/A	A/A	T/T	synonymous_variant	Ca_v2.0_08840	c.678A>T	p.Pro226Pro	gi|502116731|ref|XP_004495570.1|/0/PREDICTED: phosphoenolpyruvate carboxylase kinase 1-like [Cicer arietinum]
Ca4_v2.0	4500239	A	A/A	A/A	G/G	A/A	G/G	G/G	A/A	A/A	G/G	G/G	G/G	A/A	G/G	A/G	G/G	A/A	synonymous_variant	Ca_v2.0_08840	c.423T>C	p.Asp141Asp	gi|502116731|ref|XP_004495570.1|/0/PREDICTED: phosphoenolpyruvate carboxylase kinase 1-like [Cicer arietinum]
Ca4_v2.0	4500518	G	G/G	G/G	C/C	G/G	C/C	C/C	G/G	G/G	C/C	C/C	C/C	G/G	C/C	G/C	C/C	G/G	synonymous_variant	Ca_v2.0_08840	c.144C>G	p.Ser48Ser	gi|502116731|ref|XP_004495570.1|/0/PREDICTED: phosphoenolpyruvate carboxylase kinase 1-like [Cicer arietinum]
Ca4_v2.0	8776187	G	G/G	G/G	G/G	G/G	A/A	G/G	G/G	G/G	G/G	A/A	A/A	A/A	A/A	G/G	G/G	G/G	intron_variant	Ca_v2.0_09298	c.684+37C>T	.	gi|828304719|ref|XP_012570078.1|/0/PREDICTED: phosphoglucan phosphatase DSP4, amyloplastic isoform X1 [Cicer arietinum]
Ca4_v2.0	9864054	A	C/C	C/C	C/C	C/C	C/C	C/C	C/C	C/C	C/C	C/C	C/C	C/C	C/C	C/C	C/C	C/C	intron_variant	Ca_v2.0_09384	c.2189-196T>G	.	gi|502118416|ref|XP_004496256.1|/0/PREDICTED: probable lysine-specific demethylase ELF6 [Cicer arietinum]
Ca4_v2.0	9867050	C	C/C	C/C	C/C	C/C	T/T	C/C	C/C	C/C	C/C	T/T	T/T	T/T	T/T	C/C	T/T	C/C	missense_variant	Ca_v2.0_09384	c.1276G>A	p.Ala426Thr	gi|502118416|ref|XP_004496256.1|/0/PREDICTED: probable lysine-specific demethylase ELF6 [Cicer arietinum]
Ca4_v2.0	9867327	C	C/C	C/C	C/C	C/C	C/C	C/C	C/C	C/C	T/T	C/C	C/C	C/C	C/C	C/T	C/C	C/C	synonymous_variant	Ca_v2.0_09384	c.1170G>A	p.Leu390Leu	gi|502118416|ref|XP_004496256.1|/0/PREDICTED: probable lysine-specific demethylase ELF6 [Cicer arietinum]
Ca4_v2.0	11110091	T	T/T	A/A	A/A	T/T	A/A	T/T	T/T	A/A	A/A	A/A	A/A	A/A	A/A	A/A	A/A	T/T	5_prime_UTR_variant	Ca_v2.0_09497	c.-239T>A	.	gi|502118902|ref|XP_004496435.1|/0/PREDICTED: protein GIGANTEA isoform X1 [Cicer arietinum] &gt;gi|828305180|ref|XP_012570136.1| PREDICTED: protein GIGANTEA isoform X1 [Cicer arietinum]
Ca4_v2.0	11110224	C	C/C	T/T	T/T	C/C	T/T	C/C	C/C	T/T	T/T	T/T	T/T	T/T	T/T	T/T	T/T	C/C	intron_variant	Ca_v2.0_09497	c.-124+18C>T	.	gi|502118902|ref|XP_004496435.1|/0/PREDICTED: protein GIGANTEA isoform X1 [Cicer arietinum] &gt;gi|828305180|ref|XP_012570136.1| PREDICTED: protein GIGANTEA isoform X1 [Cicer arietinum]
Ca4_v2.0	11110351	C	C/C	G/G	G/G	C/C	G/G	C/C	C/C	G/G	G/G	G/G	G/G	G/G	G/G	G/G	G/G	C/C	intron_variant	Ca_v2.0_09497	c.-123-16C>G	.	gi|502118902|ref|XP_004496435.1|/0/PREDICTED: protein GIGANTEA isoform X1 [Cicer arietinum] &gt;gi|828305180|ref|XP_012570136.1| PREDICTED: protein GIGANTEA isoform X1 [Cicer arietinum]
Ca4_v2.0	11110469	T	T/T	C/C	C/C	T/T	C/C	T/T	T/T	C/C	C/C	C/C	C/C	C/C	C/C	C/C	C/C	T/T	intron_variant	Ca_v2.0_09497	c.-46+25T>C	.	gi|502118902|ref|XP_004496435.1|/0/PREDICTED: protein GIGANTEA isoform X1 [Cicer arietinum] &gt;gi|828305180|ref|XP_012570136.1| PREDICTED: protein GIGANTEA isoform X1 [Cicer arietinum]
Ca4_v2.0	11110630	G	G/G	C/C	C/C	G/G	C/C	G/G	G/G	C/C	C/C	C/C	C/C	C/C	C/C	C/C	C/C	G/G	intron_variant	Ca_v2.0_09497	c.-46+186G>C	.	gi|502118902|ref|XP_004496435.1|/0/PREDICTED: protein GIGANTEA isoform X1 [Cicer arietinum] &gt;gi|828305180|ref|XP_012570136.1| PREDICTED: protein GIGANTEA isoform X1 [Cicer arietinum]
Ca4_v2.0	11110650	C	C/C	T/T	T/T	C/C	T/T	C/C	C/C	T/T	T/T	T/T	T/T	T/T	T/T	T/T	T/T	C/C	intron_variant	Ca_v2.0_09497	c.-46+206C>T	.	gi|502118902|ref|XP_004496435.1|/0/PREDICTED: protein GIGANTEA isoform X1 [Cicer arietinum] &gt;gi|828305180|ref|XP_012570136.1| PREDICTED: protein GIGANTEA isoform X1 [Cicer arietinum]
Ca4_v2.0	11111163	C	C/C	T/T	T/T	C/C	T/T	C/C	C/C	T/T	T/T	T/T	T/T	T/T	T/T	T/T	T/T	C/C	intron_variant	Ca_v2.0_09497	c.102+87C>T	.	gi|502118902|ref|XP_004496435.1|/0/PREDICTED: protein GIGANTEA isoform X1 [Cicer arietinum] &gt;gi|828305180|ref|XP_012570136.1| PREDICTED: protein GIGANTEA isoform X1 [Cicer arietinum]
Ca4_v2.0	11111310	T	T/T	C/C	C/C	T/T	C/C	T/T	T/T	C/C	C/C	C/C	C/C	C/C	C/C	C/C	C/C	T/T	intron_variant	Ca_v2.0_09497	c.102+234T>C	.	gi|502118902|ref|XP_004496435.1|/0/PREDICTED: protein GIGANTEA isoform X1 [Cicer arietinum] &gt;gi|828305180|ref|XP_012570136.1| PREDICTED: protein GIGANTEA isoform X1 [Cicer arietinum]
Ca4_v2.0	11111880	T	T/T	C/C	C/C	T/T	C/C	T/T	T/T	C/C	C/C	C/C	C/C	C/C	C/C	C/C	C/C	T/T	intron_variant	Ca_v2.0_09497	c.103-564T>C	.	gi|502118902|ref|XP_004496435.1|/0/PREDICTED: protein GIGANTEA isoform X1 [Cicer arietinum] &gt;gi|828305180|ref|XP_012570136.1| PREDICTED: protein GIGANTEA isoform X1 [Cicer arietinum]
Ca4_v2.0	11111896	A	A/A	C/C	C/C	A/A	C/C	A/A	A/A	C/C	C/C	C/C	C/C	C/C	C/C	C/C	C/C	A/A	intron_variant	Ca_v2.0_09497	c.103-548A>C	.	gi|502118902|ref|XP_004496435.1|/0/PREDICTED: protein GIGANTEA isoform X1 [Cicer arietinum] &gt;gi|828305180|ref|XP_012570136.1| PREDICTED: protein GIGANTEA isoform X1 [Cicer arietinum]
Ca4_v2.0	11111954	C	C/C	A/A	A/A	C/C	A/A	C/C	C/C	A/A	A/A	A/A	A/A	A/A	A/A	A/A	A/A	C/C	intron_variant	Ca_v2.0_09497	c.103-490C>A	.	gi|502118902|ref|XP_004496435.1|/0/PREDICTED: protein GIGANTEA isoform X1 [Cicer arietinum] &gt;gi|828305180|ref|XP_012570136.1| PREDICTED: protein GIGANTEA isoform X1 [Cicer arietinum]
Ca4_v2.0	11112038	A	A/A	G/G	A/G	A/A	./.	A/A	A/A	./.	./.	A/G	./.	./.	./.	A/G	./.	A/A	intron_variant	Ca_v2.0_09497	c.103-406A>G	.	gi|502118902|ref|XP_004496435.1|/0/PREDICTED: protein GIGANTEA isoform X1 [Cicer arietinum] &gt;gi|828305180|ref|XP_012570136.1| PREDICTED: protein GIGANTEA isoform X1 [Cicer arietinum]
Ca4_v2.0	11112047	T	T/T	G/G	G/G	T/T	G/G	T/T	T/T	G/G	G/G	G/G	G/G	G/G	G/G	G/G	G/G	T/T	intron_variant	Ca_v2.0_09497	c.103-397T>G	.	gi|502118902|ref|XP_004496435.1|/0/PREDICTED: protein GIGANTEA isoform X1 [Cicer arietinum] &gt;gi|828305180|ref|XP_012570136.1| PREDICTED: protein GIGANTEA isoform X1 [Cicer arietinum]
Ca4_v2.0	11112259	T	T/T	G/G	G/G	T/T	G/G	T/T	T/T	G/G	G/G	G/G	G/G	G/G	G/G	G/G	G/G	T/T	intron_variant	Ca_v2.0_09497	c.103-185T>G	.	gi|502118902|ref|XP_004496435.1|/0/PREDICTED: protein GIGANTEA isoform X1 [Cicer arietinum] &gt;gi|828305180|ref|XP_012570136.1| PREDICTED: protein GIGANTEA isoform X1 [Cicer arietinum]
Ca4_v2.0	11112320	C	C/C	T/T	T/T	C/C	T/T	C/C	C/C	T/T	T/T	T/T	T/T	T/T	T/T	T/T	T/T	C/C	intron_variant	Ca_v2.0_09497	c.103-124C>T	.	gi|502118902|ref|XP_004496435.1|/0/PREDICTED: protein GIGANTEA isoform X1 [Cicer arietinum] &gt;gi|828305180|ref|XP_012570136.1| PREDICTED: protein GIGANTEA isoform X1 [Cicer arietinum]
Ca4_v2.0	11112397	A	A/A	T/T	T/T	A/A	T/T	A/A	A/A	T/T	T/T	T/T	T/T	T/T	T/T	T/T	T/T	A/A	intron_variant	Ca_v2.0_09497	c.103-47A>T	.	gi|502118902|ref|XP_004496435.1|/0/PREDICTED: protein GIGANTEA isoform X1 [Cicer arietinum] &gt;gi|828305180|ref|XP_012570136.1| PREDICTED: protein GIGANTEA isoform X1 [Cicer arietinum]
Ca4_v2.0	11112500	C	C/C	T/T	T/T	C/C	T/T	C/C	C/C	T/T	T/T	T/T	T/T	T/T	T/T	T/T	T/T	C/C	synonymous_variant	Ca_v2.0_09497	c.159C>T	p.Ala53Ala	gi|502118902|ref|XP_004496435.1|/0/PREDICTED: protein GIGANTEA isoform X1 [Cicer arietinum] &gt;gi|828305180|ref|XP_012570136.1| PREDICTED: protein GIGANTEA isoform X1 [Cicer arietinum]
Ca4_v2.0	11112518	A	A/A	T/T	T/T	A/A	T/T	A/A	A/A	T/T	T/T	T/T	T/T	T/T	T/T	T/T	T/T	A/A	splice_region_variant&intron_variant	Ca_v2.0_09497	c.174+3A>T	.	gi|502118902|ref|XP_004496435.1|/0/PREDICTED: protein GIGANTEA isoform X1 [Cicer arietinum] &gt;gi|828305180|ref|XP_012570136.1| PREDICTED: protein GIGANTEA isoform X1 [Cicer arietinum]
Ca4_v2.0	11112856	T	T/T	C/C	C/C	T/T	C/C	T/T	T/T	C/C	C/C	C/C	C/C	C/C	C/C	C/C	C/C	T/T	synonymous_variant	Ca_v2.0_09497	c.276T>C	p.Leu92Leu	gi|502118902|ref|XP_004496435.1|/0/PREDICTED: protein GIGANTEA isoform X1 [Cicer arietinum] &gt;gi|828305180|ref|XP_012570136.1| PREDICTED: protein GIGANTEA isoform X1 [Cicer arietinum]
Ca4_v2.0	11113069	A	A/A	G/G	G/G	A/A	G/G	A/A	A/A	G/G	G/G	G/G	G/G	G/G	G/G	G/G	G/G	A/A	intron_variant	Ca_v2.0_09497	c.373-64A>G	.	gi|502118902|ref|XP_004496435.1|/0/PREDICTED: protein GIGANTEA isoform X1 [Cicer arietinum] &gt;gi|828305180|ref|XP_012570136.1| PREDICTED: protein GIGANTEA isoform X1 [Cicer arietinum]
Ca4_v2.0	11113124	G	G/G	C/C	C/C	G/G	C/C	G/G	G/G	C/C	C/C	C/C	C/C	C/C	C/C	C/C	C/C	G/G	intron_variant	Ca_v2.0_09497	c.373-9G>C	.	gi|502118902|ref|XP_004496435.1|/0/PREDICTED: protein GIGANTEA isoform X1 [Cicer arietinum] &gt;gi|828305180|ref|XP_012570136.1| PREDICTED: protein GIGANTEA isoform X1 [Cicer arietinum]
Ca4_v2.0	11113273	T	T/T	C/C	C/C	T/T	C/C	T/T	T/T	C/C	C/C	C/C	C/C	C/C	C/C	C/C	C/C	T/T	synonymous_variant	Ca_v2.0_09497	c.513T>C	p.Ser171Ser	gi|502118902|ref|XP_004496435.1|/0/PREDICTED: protein GIGANTEA isoform X1 [Cicer arietinum] &gt;gi|828305180|ref|XP_012570136.1| PREDICTED: protein GIGANTEA isoform X1 [Cicer arietinum]
Ca4_v2.0	11113615	T	T/T	C/C	C/C	T/T	C/C	T/T	T/T	C/C	C/C	C/C	C/C	C/C	C/C	C/C	C/C	T/T	intron_variant	Ca_v2.0_09497	c.703+22T>C	.	gi|502118902|ref|XP_004496435.1|/0/PREDICTED: protein GIGANTEA isoform X1 [Cicer arietinum] &gt;gi|828305180|ref|XP_012570136.1| PREDICTED: protein GIGANTEA isoform X1 [Cicer arietinum]
Ca4_v2.0	11113737	A	A/A	G/G	G/G	A/A	G/G	A/A	A/A	G/G	G/G	G/G	G/G	G/G	G/G	G/G	G/G	A/A	intron_variant	Ca_v2.0_09497	c.703+144A>G	.	gi|502118902|ref|XP_004496435.1|/0/PREDICTED: protein GIGANTEA isoform X1 [Cicer arietinum] &gt;gi|828305180|ref|XP_012570136.1| PREDICTED: protein GIGANTEA isoform X1 [Cicer arietinum]
Ca4_v2.0	11114010	G	G/G	A/A	A/A	G/G	A/A	G/G	G/G	A/A	A/A	A/A	A/A	A/A	A/A	A/A	A/A	G/G	synonymous_variant	Ca_v2.0_09497	c.747G>A	p.Ser249Ser	gi|502118902|ref|XP_004496435.1|/0/PREDICTED: protein GIGANTEA isoform X1 [Cicer arietinum] &gt;gi|828305180|ref|XP_012570136.1| PREDICTED: protein GIGANTEA isoform X1 [Cicer arietinum]
Ca4_v2.0	11114163	T	T/T	C/C	C/C	T/T	C/C	T/T	T/T	C/C	C/C	C/C	C/C	C/C	C/C	C/C	C/C	T/T	synonymous_variant	Ca_v2.0_09497	c.900T>C	p.Val300Val	gi|502118902|ref|XP_004496435.1|/0/PREDICTED: protein GIGANTEA isoform X1 [Cicer arietinum] &gt;gi|828305180|ref|XP_012570136.1| PREDICTED: protein GIGANTEA isoform X1 [Cicer arietinum]
Ca4_v2.0	11114545	A	A/A	G/G	G/G	A/A	G/G	A/A	A/A	G/G	G/G	G/G	G/G	G/G	G/G	G/G	G/G	A/A	intron_variant	Ca_v2.0_09497	c.1095+98A>G	.	gi|502118902|ref|XP_004496435.1|/0/PREDICTED: protein GIGANTEA isoform X1 [Cicer arietinum] &gt;gi|828305180|ref|XP_012570136.1| PREDICTED: protein GIGANTEA isoform X1 [Cicer arietinum]
Ca4_v2.0	11114630	C	C/C	T/T	T/T	C/C	T/T	C/C	C/C	T/T	T/T	T/T	T/T	T/T	T/T	T/T	T/T	C/C	intron_variant	Ca_v2.0_09497	c.1095+183C>T	.	gi|502118902|ref|XP_004496435.1|/0/PREDICTED: protein GIGANTEA isoform X1 [Cicer arietinum] &gt;gi|828305180|ref|XP_012570136.1| PREDICTED: protein GIGANTEA isoform X1 [Cicer arietinum]
Ca4_v2.0	11114989	C	C/C	T/T	T/T	C/C	T/T	C/C	C/C	T/T	T/T	T/T	T/T	T/T	T/T	T/T	T/T	C/C	intron_variant	Ca_v2.0_09497	c.1096-124C>T	.	gi|502118902|ref|XP_004496435.1|/0/PREDICTED: protein GIGANTEA isoform X1 [Cicer arietinum] &gt;gi|828305180|ref|XP_012570136.1| PREDICTED: protein GIGANTEA isoform X1 [Cicer arietinum]
Ca4_v2.0	11115217	C	C/C	T/T	T/T	C/C	T/T	C/C	C/C	T/T	T/T	T/T	T/T	T/T	T/T	T/T	T/T	C/C	synonymous_variant	Ca_v2.0_09497	c.1200C>T	p.Arg400Arg	gi|502118902|ref|XP_004496435.1|/0/PREDICTED: protein GIGANTEA isoform X1 [Cicer arietinum] &gt;gi|828305180|ref|XP_012570136.1| PREDICTED: protein GIGANTEA isoform X1 [Cicer arietinum]
Ca4_v2.0	11115405	G	G/G	C/C	C/C	G/G	C/C	G/G	G/G	C/C	C/C	C/C	C/C	C/C	C/C	C/C	C/C	G/G	splice_region_variant&intron_variant	Ca_v2.0_09497	c.1306-6G>C	.	gi|502118902|ref|XP_004496435.1|/0/PREDICTED: protein GIGANTEA isoform X1 [Cicer arietinum] &gt;gi|828305180|ref|XP_012570136.1| PREDICTED: protein GIGANTEA isoform X1 [Cicer arietinum]
Ca4_v2.0	11115476	T	T/T	C/C	C/C	T/T	C/C	T/T	T/T	C/C	C/C	C/C	C/C	C/C	C/C	C/C	C/C	T/T	synonymous_variant	Ca_v2.0_09497	c.1371T>C	p.Cys457Cys	gi|502118902|ref|XP_004496435.1|/0/PREDICTED: protein GIGANTEA isoform X1 [Cicer arietinum] &gt;gi|828305180|ref|XP_012570136.1| PREDICTED: protein GIGANTEA isoform X1 [Cicer arietinum]
Ca4_v2.0	11115929	T	T/T	C/C	C/C	T/T	C/C	T/T	T/T	C/C	C/C	C/C	C/C	C/C	C/C	C/C	C/C	T/T	synonymous_variant	Ca_v2.0_09497	c.1824T>C	p.Phe608Phe	gi|502118902|ref|XP_004496435.1|/0/PREDICTED: protein GIGANTEA isoform X1 [Cicer arietinum] &gt;gi|828305180|ref|XP_012570136.1| PREDICTED: protein GIGANTEA isoform X1 [Cicer arietinum]
Ca4_v2.0	11115986	C	C/C	G/G	G/G	C/C	G/G	C/C	C/C	G/G	G/G	G/G	G/G	G/G	G/G	G/G	G/G	C/C	missense_variant	Ca_v2.0_09497	c.1881C>G	p.Asp627Glu	gi|502118902|ref|XP_004496435.1|/0/PREDICTED: protein GIGANTEA isoform X1 [Cicer arietinum] &gt;gi|828305180|ref|XP_012570136.1| PREDICTED: protein GIGANTEA isoform X1 [Cicer arietinum]
Ca4_v2.0	11116130	A	A/A	G/G	G/G	A/A	G/G	A/A	A/A	G/G	G/G	G/G	G/G	G/G	G/G	G/G	G/G	A/A	synonymous_variant	Ca_v2.0_09497	c.2025A>G	p.Ser675Ser	gi|502118902|ref|XP_004496435.1|/0/PREDICTED: protein GIGANTEA isoform X1 [Cicer arietinum] &gt;gi|828305180|ref|XP_012570136.1| PREDICTED: protein GIGANTEA isoform X1 [Cicer arietinum]
Ca4_v2.0	11116505	C	C/C	T/T	T/T	C/C	T/T	C/C	C/C	T/T	T/T	T/T	T/T	T/T	T/T	T/T	T/T	C/C	synonymous_variant	Ca_v2.0_09497	c.2400C>T	p.Val800Val	gi|502118902|ref|XP_004496435.1|/0/PREDICTED: protein GIGANTEA isoform X1 [Cicer arietinum] &gt;gi|828305180|ref|XP_012570136.1| PREDICTED: protein GIGANTEA isoform X1 [Cicer arietinum]
Ca4_v2.0	11116566	G	G/G	C/C	C/C	G/G	C/C	G/G	G/G	C/C	C/C	C/C	C/C	C/C	C/C	C/C	C/C	G/G	missense_variant	Ca_v2.0_09497	c.2461G>C	p.Val821Leu	gi|502118902|ref|XP_004496435.1|/0/PREDICTED: protein GIGANTEA isoform X1 [Cicer arietinum] &gt;gi|828305180|ref|XP_012570136.1| PREDICTED: protein GIGANTEA isoform X1 [Cicer arietinum]
Ca4_v2.0	11117203	A	A/A	T/T	T/T	A/A	T/T	A/A	A/A	T/T	T/T	T/T	T/T	T/T	T/T	T/T	T/T	A/A	3_prime_UTR_variant	Ca_v2.0_09497	c.*12A>T	.	gi|502118902|ref|XP_004496435.1|/0/PREDICTED: protein GIGANTEA isoform X1 [Cicer arietinum] &gt;gi|828305180|ref|XP_012570136.1| PREDICTED: protein GIGANTEA isoform X1 [Cicer arietinum]
Ca4_v2.0	11117205	G	G/G	T/T	T/T	G/G	T/T	G/G	G/G	T/T	T/T	T/T	T/T	T/T	T/T	T/T	T/T	G/G	3_prime_UTR_variant	Ca_v2.0_09497	c.*14G>T	.	gi|502118902|ref|XP_004496435.1|/0/PREDICTED: protein GIGANTEA isoform X1 [Cicer arietinum] &gt;gi|828305180|ref|XP_012570136.1| PREDICTED: protein GIGANTEA isoform X1 [Cicer arietinum]
Ca4_v2.0	11118370	A	A/A	G/G	G/G	A/A	G/G	A/A	A/A	G/G	G/G	G/G	G/G	G/G	G/G	G/G	G/G	A/A	synonymous_variant	Ca_v2.0_09497	c.3186A>G	p.Val1062Val	gi|502118902|ref|XP_004496435.1|/0/PREDICTED: protein GIGANTEA isoform X1 [Cicer arietinum] &gt;gi|828305180|ref|XP_012570136.1| PREDICTED: protein GIGANTEA isoform X1 [Cicer arietinum]
Ca4_v2.0	11118546	G	G/G	A/A	A/A	G/G	A/A	G/G	G/G	A/A	A/A	A/A	A/A	A/A	A/A	A/A	A/A	G/G	intron_variant	Ca_v2.0_09497	c.3243+119G>A	.	gi|502118902|ref|XP_004496435.1|/0/PREDICTED: protein GIGANTEA isoform X1 [Cicer arietinum] &gt;gi|828305180|ref|XP_012570136.1| PREDICTED: protein GIGANTEA isoform X1 [Cicer arietinum]
Ca4_v2.0	11118679	C	C/C	G/G	G/G	C/C	G/G	C/C	C/C	G/G	G/G	G/G	G/G	G/G	G/G	G/G	G/G	C/C	splice_region_variant&intron_variant	Ca_v2.0_09497	c.3244-8C>G	.	gi|502118902|ref|XP_004496435.1|/0/PREDICTED: protein GIGANTEA isoform X1 [Cicer arietinum] &gt;gi|828305180|ref|XP_012570136.1| PREDICTED: protein GIGANTEA isoform X1 [Cicer arietinum]
Ca4_v2.0	11119381	T	T/T	C/C	C/C	T/T	C/C	T/T	T/T	C/C	C/C	C/C	C/C	C/C	C/C	C/C	C/C	T/T	3_prime_UTR_variant	Ca_v2.0_09497	c.*395T>C	.	gi|502118902|ref|XP_004496435.1|/0/PREDICTED: protein GIGANTEA isoform X1 [Cicer arietinum] &gt;gi|828305180|ref|XP_012570136.1| PREDICTED: protein GIGANTEA isoform X1 [Cicer arietinum]
Ca4_v2.0	11713710	C	C/C	C/C	C/C	C/C	C/C	G/G	C/C	C/C	C/G	C/C	C/C	C/C	C/C	C/G	C/C	C/C	intron_variant	Ca_v2.0_09548	c.1572-142C>G	.	gi|828305468|ref|XP_012570180.1|/0/PREDICTED: protein timeless homolog isoform X3 [Cicer arietinum]
Ca4_v2.0	11716737	G	G/G	G/G	G/G	G/G	A/A	G/G	G/G	G/G	G/A	A/A	A/A	A/A	A/A	G/G	G/G	G/G	intron_variant	Ca_v2.0_09548	c.3185+84G>A	.	gi|828305468|ref|XP_012570180.1|/0/PREDICTED: protein timeless homolog isoform X3 [Cicer arietinum]
Ca4_v2.0	13585886	T	T/T	C/C	C/C	T/T	C/C	C/C	T/T	T/T	C/C	C/C	C/C	C/C	C/C	C/C	T/T	T/T	synonymous_variant	Ca_v2.0_09726	c.2190A>G	p.Pro730Pro	gi|502119775|ref|XP_004496735.1|/0/PREDICTED: probable serine/threonine-protein kinase WNK9 [Cicer arietinum]
Ca4_v2.0	13586275	A	A/A	T/T	T/T	A/A	T/T	T/T	A/A	A/A	T/T	T/T	T/T	T/T	T/T	T/T	A/A	A/A	missense_variant	Ca_v2.0_09726	c.1801T>A	p.Leu601Ile	gi|502119775|ref|XP_004496735.1|/0/PREDICTED: probable serine/threonine-protein kinase WNK9 [Cicer arietinum]
Ca4_v2.0	13586324	A	A/A	A/A	C/C	A/A	A/A	C/C	A/A	A/A	A/C	A/A	A/A	A/A	A/A	A/C	A/A	A/A	synonymous_variant	Ca_v2.0_09726	c.1752T>G	p.Pro584Pro	gi|502119775|ref|XP_004496735.1|/0/PREDICTED: probable serine/threonine-protein kinase WNK9 [Cicer arietinum]
Ca4_v2.0	13587054	A	A/A	A/A	C/C	A/A	A/A	C/C	A/A	A/A	A/C	A/A	A/A	A/A	A/A	A/C	A/A	A/A	missense_variant	Ca_v2.0_09726	c.1164T>G	p.Asn388Lys	gi|502119775|ref|XP_004496735.1|/0/PREDICTED: probable serine/threonine-protein kinase WNK9 [Cicer arietinum]
Ca4_v2.0	13587575	A	A/A	A/A	G/G	A/A	A/A	G/G	A/A	A/A	A/G	A/A	A/A	A/A	A/A	A/G	A/A	A/A	intron_variant	Ca_v2.0_09726	c.721-78T>C	.	gi|502119775|ref|XP_004496735.1|/0/PREDICTED: probable serine/threonine-protein kinase WNK9 [Cicer arietinum]
Ca4_v2.0	13587615	G	G/G	A/A	G/G	G/G	A/A	G/G	G/G	G/G	G/A	A/A	A/A	A/A	A/A	G/A	G/G	G/G	intron_variant	Ca_v2.0_09726	c.720+77C>T	.	gi|502119775|ref|XP_004496735.1|/0/PREDICTED: probable serine/threonine-protein kinase WNK9 [Cicer arietinum]
Ca4_v2.0	13587992	G	G/G	A/A	A/A	G/G	A/A	A/A	G/G	G/G	A/A	A/A	A/A	A/A	A/A	A/A	G/G	G/G	intron_variant	Ca_v2.0_09726	c.562+28C>T	.	gi|502119775|ref|XP_004496735.1|/0/PREDICTED: probable serine/threonine-protein kinase WNK9 [Cicer arietinum]
Ca4_v2.0	13588345	A	A/A	A/A	G/G	A/A	A/A	G/G	A/A	A/A	A/G	A/A	A/A	A/A	A/A	A/G	A/A	A/A	intron_variant	Ca_v2.0_09726	c.342-105T>C	.	gi|502119775|ref|XP_004496735.1|/0/PREDICTED: probable serine/threonine-protein kinase WNK9 [Cicer arietinum]
Ca4_v2.0	13588406	T	T/T	T/T	C/C	T/T	T/T	C/C	T/T	T/T	T/C	T/T	T/T	T/T	T/T	T/C	T/T	T/T	intron_variant	Ca_v2.0_09726	c.342-166A>G	.	gi|502119775|ref|XP_004496735.1|/0/PREDICTED: probable serine/threonine-protein kinase WNK9 [Cicer arietinum]
Ca4_v2.0	13588408	A	A/A	G/G	G/G	A/A	G/G	G/G	A/A	A/A	G/G	G/G	G/G	G/G	G/G	G/G	A/A	A/A	intron_variant	Ca_v2.0_09726	c.341+165T>C	.	gi|502119775|ref|XP_004496735.1|/0/PREDICTED: probable serine/threonine-protein kinase WNK9 [Cicer arietinum]
Ca4_v2.0	13588431	T	T/T	C/C	T/T	T/T	C/C	T/T	T/T	T/T	T/C	C/C	C/C	C/C	C/C	T/C	T/T	T/T	intron_variant	Ca_v2.0_09726	c.341+142A>G	.	gi|502119775|ref|XP_004496735.1|/0/PREDICTED: probable serine/threonine-protein kinase WNK9 [Cicer arietinum]
Ca4_v2.0	13588508	A	A/A	A/A	C/C	A/A	A/A	C/C	A/A	A/A	A/C	A/A	A/A	A/A	A/A	A/C	A/A	A/A	intron_variant	Ca_v2.0_09726	c.341+65T>G	.	gi|502119775|ref|XP_004496735.1|/0/PREDICTED: probable serine/threonine-protein kinase WNK9 [Cicer arietinum]
Ca4_v2.0	13588548	A	A/A	C/C	A/A	A/A	A/A	A/A	A/A	A/A	A/A	A/C	A/A	A/C	A/A	A/A	A/A	A/A	intron_variant	Ca_v2.0_09726	c.341+25T>G	.	gi|502119775|ref|XP_004496735.1|/0/PREDICTED: probable serine/threonine-protein kinase WNK9 [Cicer arietinum]
Ca4_v2.0	13588549	A	A/A	A/A	A/A	A/A	C/C	A/A	A/A	A/A	C/C	C/C	C/C	C/C	C/C	C/C	A/A	A/A	intron_variant	Ca_v2.0_09726	c.341+24T>G	.	gi|502119775|ref|XP_004496735.1|/0/PREDICTED: probable serine/threonine-protein kinase WNK9 [Cicer arietinum]
Ca4_v2.0	13588702	T	T/T	T/T	A/A	T/T	T/T	A/A	T/T	T/T	T/A	T/T	T/T	T/T	T/T	T/A	T/T	T/T	missense_variant	Ca_v2.0_09726	c.212A>T	p.Tyr71Phe	gi|502119775|ref|XP_004496735.1|/0/PREDICTED: probable serine/threonine-protein kinase WNK9 [Cicer arietinum]
Ca4_v2.0	13588733	T	T/T	T/T	G/G	T/T	T/T	G/G	T/T	T/T	T/G	T/T	T/T	T/T	T/T	T/G	T/T	T/T	synonymous_variant	Ca_v2.0_09726	c.181A>C	p.Arg61Arg	gi|502119775|ref|XP_004496735.1|/0/PREDICTED: probable serine/threonine-protein kinase WNK9 [Cicer arietinum]
Ca4_v2.0	13589319	T	T/T	C/C	T/T	T/T	C/C	T/T	T/T	T/T	T/C	C/C	C/C	C/C	C/C	T/C	T/T	T/T	5_prime_UTR_variant	Ca_v2.0_09726	c.-112A>G	.	gi|502119775|ref|XP_004496735.1|/0/PREDICTED: probable serine/threonine-protein kinase WNK9 [Cicer arietinum]
Ca4_v2.0	13675909	G	G/G	A/A	A/A	G/G	A/A	G/G	G/G	G/G	A/A	A/A	A/A	A/A	A/A	A/A	G/G	G/G	splice_region_variant&intron_variant	Ca_v2.0_09734	c.*752-7C>T	.	gi|502119812|ref|XP_004496747.1|/0/PREDICTED: protein TIME FOR COFFEE [Cicer arietinum]
Ca4_v2.0	13676337	G	G/G	A/A	A/A	G/G	A/A	G/G	G/G	G/G	A/A	A/A	A/A	A/A	A/A	A/A	G/G	G/G	3_prime_UTR_variant	Ca_v2.0_09734	c.*620C>T	.	gi|502119812|ref|XP_004496747.1|/0/PREDICTED: protein TIME FOR COFFEE [Cicer arietinum]
Ca4_v2.0	13676927	C	C/C	T/T	T/T	C/C	T/T	C/C	C/C	C/C	T/T	T/T	T/T	T/T	T/T	T/T	C/C	C/C	3_prime_UTR_variant	Ca_v2.0_09734	c.*30G>A	.	gi|502119812|ref|XP_004496747.1|/0/PREDICTED: protein TIME FOR COFFEE [Cicer arietinum]
Ca4_v2.0	13677698	C	C/C	G/G	G/G	C/C	G/G	C/C	C/C	C/C	G/G	G/G	G/G	G/G	G/G	G/G	C/C	C/C	synonymous_variant	Ca_v2.0_09734	c.3957G>C	p.Gly1319Gly	gi|502119812|ref|XP_004496747.1|/0/PREDICTED: protein TIME FOR COFFEE [Cicer arietinum]
Ca4_v2.0	13677788	A	A/A	G/G	G/G	A/A	G/G	A/A	A/A	A/A	G/G	G/G	G/G	G/G	G/G	G/G	A/A	A/A	synonymous_variant	Ca_v2.0_09734	c.3867T>C	p.Thr1289Thr	gi|502119812|ref|XP_004496747.1|/0/PREDICTED: protein TIME FOR COFFEE [Cicer arietinum]
Ca4_v2.0	13678280	G	G/G	A/A	A/A	G/G	A/A	G/G	G/G	G/G	A/A	A/A	A/A	A/A	A/A	A/A	G/G	G/G	synonymous_variant	Ca_v2.0_09734	c.3375C>T	p.Ser1125Ser	gi|502119812|ref|XP_004496747.1|/0/PREDICTED: protein TIME FOR COFFEE [Cicer arietinum]
Ca4_v2.0	13678286	A	A/A	G/G	G/G	A/A	G/G	A/A	A/A	A/A	G/G	G/G	G/G	G/G	G/G	G/G	A/A	A/A	synonymous_variant	Ca_v2.0_09734	c.3369T>C	p.Val1123Val	gi|502119812|ref|XP_004496747.1|/0/PREDICTED: protein TIME FOR COFFEE [Cicer arietinum]
Ca4_v2.0	13678439	A	A/A	A/A	T/T	A/A	A/A	A/A	A/A	A/A	A/A	A/A	A/A	A/A	A/A	A/A	A/A	A/A	synonymous_variant	Ca_v2.0_09734	c.3216T>A	p.Val1072Val	gi|502119812|ref|XP_004496747.1|/0/PREDICTED: protein TIME FOR COFFEE [Cicer arietinum]
Ca4_v2.0	13678691	C	C/C	T/T	T/T	C/C	T/T	C/C	C/C	C/C	T/T	T/T	T/T	T/T	T/T	T/T	C/C	C/C	synonymous_variant	Ca_v2.0_09734	c.2964G>A	p.Thr988Thr	gi|502119812|ref|XP_004496747.1|/0/PREDICTED: protein TIME FOR COFFEE [Cicer arietinum]
Ca4_v2.0	13678763	C	C/C	C/C	C/C	C/C	C/C	C/C	C/C	C/C	C/C	C/T	C/C	C/T	C/C	C/C	C/C	C/C	synonymous_variant	Ca_v2.0_09734	c.2892G>A	p.Gln964Gln	gi|502119812|ref|XP_004496747.1|/0/PREDICTED: protein TIME FOR COFFEE [Cicer arietinum]
Ca4_v2.0	13679183	T	T/T	A/A	A/A	T/T	A/A	T/T	T/T	T/T	A/A	A/A	A/A	A/A	A/A	A/A	T/T	T/T	synonymous_variant	Ca_v2.0_09734	c.2472A>T	p.Pro824Pro	gi|502119812|ref|XP_004496747.1|/0/PREDICTED: protein TIME FOR COFFEE [Cicer arietinum]
Ca4_v2.0	13679219	C	C/C	A/A	A/A	C/C	A/A	C/C	C/C	C/C	A/A	A/A	A/A	A/A	A/A	A/A	C/C	C/C	synonymous_variant	Ca_v2.0_09734	c.2436G>T	p.Pro812Pro	gi|502119812|ref|XP_004496747.1|/0/PREDICTED: protein TIME FOR COFFEE [Cicer arietinum]
Ca4_v2.0	13679243	A	A/A	G/G	G/G	A/A	G/G	A/A	A/A	A/A	G/G	G/G	G/G	G/G	G/G	G/G	A/A	A/A	synonymous_variant	Ca_v2.0_09734	c.2412T>C	p.Ser804Ser	gi|502119812|ref|XP_004496747.1|/0/PREDICTED: protein TIME FOR COFFEE [Cicer arietinum]
Ca4_v2.0	13679476	T	T/T	C/C	C/C	T/T	C/C	T/T	T/T	T/T	C/C	C/C	C/C	C/C	C/C	C/C	T/T	T/T	synonymous_variant	Ca_v2.0_09734	c.2280A>G	p.Ala760Ala	gi|502119812|ref|XP_004496747.1|/0/PREDICTED: protein TIME FOR COFFEE [Cicer arietinum]
Ca4_v2.0	13680271	C	C/C	A/A	A/A	C/C	A/A	C/C	C/C	C/C	A/A	A/A	A/A	A/A	A/A	A/A	C/C	C/C	missense_variant	Ca_v2.0_09734	c.1766G>T	p.Gly589Val	gi|502119812|ref|XP_004496747.1|/0/PREDICTED: protein TIME FOR COFFEE [Cicer arietinum]
Ca4_v2.0	13680332	G	G/G	T/T	T/T	G/G	T/T	G/G	G/G	G/G	T/T	T/T	T/T	T/T	T/T	T/T	G/G	G/G	missense_variant	Ca_v2.0_09734	c.1705C>A	p.Gln569Lys	gi|502119812|ref|XP_004496747.1|/0/PREDICTED: protein TIME FOR COFFEE [Cicer arietinum]
Ca4_v2.0	13680515	G	G/G	T/T	T/T	G/G	T/T	G/G	G/G	G/G	T/T	T/T	T/T	T/T	T/T	T/T	G/G	G/G	synonymous_variant	Ca_v2.0_09734	c.1522C>A	p.Arg508Arg	gi|502119812|ref|XP_004496747.1|/0/PREDICTED: protein TIME FOR COFFEE [Cicer arietinum]
Ca4_v2.0	13680683	G	G/G	C/C	C/C	G/G	C/C	G/G	G/G	G/G	C/C	C/C	C/C	C/C	C/C	C/C	G/G	G/G	intron_variant	Ca_v2.0_09734	c.1413+29C>G	.	gi|502119812|ref|XP_004496747.1|/0/PREDICTED: protein TIME FOR COFFEE [Cicer arietinum]
Ca4_v2.0	13682297	G	G/G	T/T	T/T	G/G	T/T	G/G	G/G	G/G	T/T	T/T	T/T	T/T	T/T	T/T	G/G	G/G	synonymous_variant	Ca_v2.0_09734	c.258C>A	p.Gly86Gly	gi|502119812|ref|XP_004496747.1|/0/PREDICTED: protein TIME FOR COFFEE [Cicer arietinum]
Ca4_v2.0	13682450	T	T/T	T/T	G/G	T/T	T/T	T/T	T/T	T/T	T/T	T/T	T/T	T/T	T/T	T/T	T/T	T/T	synonymous_variant	Ca_v2.0_09734	c.105A>C	p.Gly35Gly	gi|502119812|ref|XP_004496747.1|/0/PREDICTED: protein TIME FOR COFFEE [Cicer arietinum]
Ca4_v2.0	13682499	A	A/A	G/G	G/G	A/A	G/G	A/A	A/A	A/A	G/G	G/G	G/G	G/G	G/G	G/G	A/A	A/A	intron_variant	Ca_v2.0_09734	c.95-39T>C	.	gi|502119812|ref|XP_004496747.1|/0/PREDICTED: protein TIME FOR COFFEE [Cicer arietinum]
Ca4_v2.0	13682502	C	C/C	G/G	G/G	C/C	G/G	C/C	C/C	C/C	G/G	G/G	G/G	G/G	G/G	G/G	C/C	C/C	intron_variant	Ca_v2.0_09734	c.95-42G>C	.	gi|502119812|ref|XP_004496747.1|/0/PREDICTED: protein TIME FOR COFFEE [Cicer arietinum]
Ca4_v2.0	13682523	T	T/T	A/A	A/A	T/T	A/A	T/T	T/T	T/T	A/A	A/A	A/A	A/A	A/A	A/A	T/T	T/T	intron_variant	Ca_v2.0_09734	c.94+40A>T	.	gi|502119812|ref|XP_004496747.1|/0/PREDICTED: protein TIME FOR COFFEE [Cicer arietinum]
Ca4_v2.0	13682948	T	T/T	C/C	C/C	T/T	C/C	T/T	T/T	T/T	C/C	C/C	C/C	C/C	C/C	C/C	T/T	T/T	5_prime_UTR_variant	Ca_v2.0_09734	c.-292A>G	.	gi|502119812|ref|XP_004496747.1|/0/PREDICTED: protein TIME FOR COFFEE [Cicer arietinum]
Ca4_v2.0	13842979	T	T/T	A/A	A/A	T/T	A/A	A/A	T/T	T/T	T/A	A/A	A/A	A/A	A/A	T/A	T/T	T/T	missense_variant	Ca_v2.0_09752	c.963T>A	p.Asn321Lys	gi|502119881|ref|XP_004496767.1|/0/PREDICTED: protein FANTASTIC FOUR 3 [Cicer arietinum]
Ca4_v2.0	19411127	T	./.	A/A	T/T	A/A	A/A	A/A	T/T	A/A	A/A	A/A	A/A	A/A	A/A	A/A	A/A	T/T	intron_variant	Ca_v2.0_10229	c.2239-422A>T	.	gi|828306415|ref|XP_012570298.1|/0/PREDICTED: two-component response regulator-like APRR7 isoform X1 [Cicer arietinum] &gt;gi|828306417|ref|XP_012570299.1| PREDICTED: two-component response regulator-like APRR7 isoform X1 [Cicer arietinum] &gt;gi|828306419|ref|XP_012570300.1| PREDICTED: two-component response regulator-like APRR7 isoform X1 [Cicer arietinum] &gt;gi|828306421|ref|XP_012570301.1| P…
Ca4_v2.0	19412520	G	A/A	G/G	G/G	G/G	G/G	A/A	G/G	G/G	G/G	G/G	G/G	G/G	G/G	G/G	G/G	G/G	missense_variant	Ca_v2.0_10229	c.1451C>T	p.Ser484Leu	gi|828306415|ref|XP_012570298.1|/0/PREDICTED: two-component response regulator-like APRR7 isoform X1 [Cicer arietinum] &gt;gi|828306417|ref|XP_012570299.1| PREDICTED: two-component response regulator-like APRR7 isoform X1 [Cicer arietinum] &gt;gi|828306419|ref|XP_012570300.1| PREDICTED: two-component response regulator-like APRR7 isoform X1 [Cicer arietinum] &gt;gi|828306421|ref|XP_012570301.1| P…
Ca4_v2.0	19415800	A	G/G	G/G	G/G	G/G	G/G	G/G	G/G	G/G	G/G	G/G	G/G	G/G	G/G	G/G	G/G	G/G	intron_variant	Ca_v2.0_10229	c.808-1762T>C	.	gi|828306415|ref|XP_012570298.1|/0/PREDICTED: two-component response regulator-like APRR7 isoform X1 [Cicer arietinum] &gt;gi|828306417|ref|XP_012570299.1| PREDICTED: two-component response regulator-like APRR7 isoform X1 [Cicer arietinum] &gt;gi|828306419|ref|XP_012570300.1| PREDICTED: two-component response regulator-like APRR7 isoform X1 [Cicer arietinum] &gt;gi|828306421|ref|XP_012570301.1| P…
Ca4_v2.0	19415864	C	T/T	T/T	T/T	C/C	T/T	T/T	T/T	T/T	C/T	C/T	C/T	T/T	T/T	C/T	T/T	T/T	intron_variant	Ca_v2.0_10229	c.808-1826G>A	.	gi|828306415|ref|XP_012570298.1|/0/PREDICTED: two-component response regulator-like APRR7 isoform X1 [Cicer arietinum] &gt;gi|828306417|ref|XP_012570299.1| PREDICTED: two-component response regulator-like APRR7 isoform X1 [Cicer arietinum] &gt;gi|828306419|ref|XP_012570300.1| PREDICTED: two-component response regulator-like APRR7 isoform X1 [Cicer arietinum] &gt;gi|828306421|ref|XP_012570301.1| P…
Ca4_v2.0	19415979	A	A/A	A/G	A/A	A/G	A/A	A/A	A/A	A/G	A/G	A/A	A/G	A/A	A/A	A/A	A/G	A/A	intron_variant	Ca_v2.0_10229	c.808-1941T>C	.	gi|828306415|ref|XP_012570298.1|/0/PREDICTED: two-component response regulator-like APRR7 isoform X1 [Cicer arietinum] &gt;gi|828306417|ref|XP_012570299.1| PREDICTED: two-component response regulator-like APRR7 isoform X1 [Cicer arietinum] &gt;gi|828306419|ref|XP_012570300.1| PREDICTED: two-component response regulator-like APRR7 isoform X1 [Cicer arietinum] &gt;gi|828306421|ref|XP_012570301.1| P…
Ca4_v2.0	19415996	G	G/A	G/G	G/G	G/A	G/G	G/G	G/G	G/A	G/G	G/G	G/G	G/G	G/G	G/G	G/G	G/G	intron_variant	Ca_v2.0_10229	c.808-1958C>T	.	gi|828306415|ref|XP_012570298.1|/0/PREDICTED: two-component response regulator-like APRR7 isoform X1 [Cicer arietinum] &gt;gi|828306417|ref|XP_012570299.1| PREDICTED: two-component response regulator-like APRR7 isoform X1 [Cicer arietinum] &gt;gi|828306419|ref|XP_012570300.1| PREDICTED: two-component response regulator-like APRR7 isoform X1 [Cicer arietinum] &gt;gi|828306421|ref|XP_012570301.1| P…
Ca4_v2.0	19416135	A	A/A	A/G	A/A	A/A	A/A	A/A	A/A	A/A	A/G	A/A	A/A	A/A	A/A	A/G	A/G	A/A	intron_variant	Ca_v2.0_10229	c.808-2097T>C	.	gi|828306415|ref|XP_012570298.1|/0/PREDICTED: two-component response regulator-like APRR7 isoform X1 [Cicer arietinum] &gt;gi|828306417|ref|XP_012570299.1| PREDICTED: two-component response regulator-like APRR7 isoform X1 [Cicer arietinum] &gt;gi|828306419|ref|XP_012570300.1| PREDICTED: two-component response regulator-like APRR7 isoform X1 [Cicer arietinum] &gt;gi|828306421|ref|XP_012570301.1| P…
Ca4_v2.0	19416197	G	G/G	G/G	G/G	G/G	G/G	G/G	G/G	G/G	G/G	G/G	G/A	G/G	G/G	G/G	G/G	G/G	intron_variant	Ca_v2.0_10229	c.808-2159C>T	.	gi|828306415|ref|XP_012570298.1|/0/PREDICTED: two-component response regulator-like APRR7 isoform X1 [Cicer arietinum] &gt;gi|828306417|ref|XP_012570299.1| PREDICTED: two-component response regulator-like APRR7 isoform X1 [Cicer arietinum] &gt;gi|828306419|ref|XP_012570300.1| PREDICTED: two-component response regulator-like APRR7 isoform X1 [Cicer arietinum] &gt;gi|828306421|ref|XP_012570301.1| P…
Ca4_v2.0	19416228	G	C/C	C/C	C/C	C/C	C/C	C/C	C/C	C/C	C/C	C/C	C/C	C/C	C/C	C/C	C/C	C/C	intron_variant	Ca_v2.0_10229	c.808-2190C>G	.	gi|828306415|ref|XP_012570298.1|/0/PREDICTED: two-component response regulator-like APRR7 isoform X1 [Cicer arietinum] &gt;gi|828306417|ref|XP_012570299.1| PREDICTED: two-component response regulator-like APRR7 isoform X1 [Cicer arietinum] &gt;gi|828306419|ref|XP_012570300.1| PREDICTED: two-component response regulator-like APRR7 isoform X1 [Cicer arietinum] &gt;gi|828306421|ref|XP_012570301.1| P…
Ca4_v2.0	19416237	C	A/A	A/A	A/A	A/A	A/A	A/A	A/A	A/A	A/A	A/A	A/A	A/A	A/A	A/A	A/A	A/A	intron_variant	Ca_v2.0_10229	c.808-2199G>T	.	gi|828306415|ref|XP_012570298.1|/0/PREDICTED: two-component response regulator-like APRR7 isoform X1 [Cicer arietinum] &gt;gi|828306417|ref|XP_012570299.1| PREDICTED: two-component response regulator-like APRR7 isoform X1 [Cicer arietinum] &gt;gi|828306419|ref|XP_012570300.1| PREDICTED: two-component response regulator-like APRR7 isoform X1 [Cicer arietinum] &gt;gi|828306421|ref|XP_012570301.1| P…
Ca4_v2.0	19416313	C	A/A	A/A	A/A	A/A	A/A	A/A	A/A	A/A	A/A	A/A	A/A	A/A	A/A	A/A	A/A	A/A	intron_variant	Ca_v2.0_10229	c.808-2275G>T	.	gi|828306415|ref|XP_012570298.1|/0/PREDICTED: two-component response regulator-like APRR7 isoform X1 [Cicer arietinum] &gt;gi|828306417|ref|XP_012570299.1| PREDICTED: two-component response regulator-like APRR7 isoform X1 [Cicer arietinum] &gt;gi|828306419|ref|XP_012570300.1| PREDICTED: two-component response regulator-like APRR7 isoform X1 [Cicer arietinum] &gt;gi|828306421|ref|XP_012570301.1| P…
Ca4_v2.0	19416374	C	A/A	A/A	A/A	A/A	A/A	A/A	A/A	A/A	A/A	A/A	A/A	A/A	A/A	A/A	A/A	A/A	intron_variant	Ca_v2.0_10229	c.808-2336G>T	.	gi|828306415|ref|XP_012570298.1|/0/PREDICTED: two-component response regulator-like APRR7 isoform X1 [Cicer arietinum] &gt;gi|828306417|ref|XP_012570299.1| PREDICTED: two-component response regulator-like APRR7 isoform X1 [Cicer arietinum] &gt;gi|828306419|ref|XP_012570300.1| PREDICTED: two-component response regulator-like APRR7 isoform X1 [Cicer arietinum] &gt;gi|828306421|ref|XP_012570301.1| P…
Ca4_v2.0	19416383	A	G/G	G/G	G/G	G/G	G/G	G/G	G/G	G/G	G/G	G/G	G/G	G/G	G/G	G/G	G/G	G/G	intron_variant	Ca_v2.0_10229	c.808-2345T>C	.	gi|828306415|ref|XP_012570298.1|/0/PREDICTED: two-component response regulator-like APRR7 isoform X1 [Cicer arietinum] &gt;gi|828306417|ref|XP_012570299.1| PREDICTED: two-component response regulator-like APRR7 isoform X1 [Cicer arietinum] &gt;gi|828306419|ref|XP_012570300.1| PREDICTED: two-component response regulator-like APRR7 isoform X1 [Cicer arietinum] &gt;gi|828306421|ref|XP_012570301.1| P…
Ca4_v2.0	19416639	T	T/T	T/T	T/T	T/T	T/T	T/T	T/T	T/T	T/T	T/T	T/C	T/T	T/T	T/T	T/T	T/T	intron_variant	Ca_v2.0_10229	c.807+2438A>G	.	gi|828306415|ref|XP_012570298.1|/0/PREDICTED: two-component response regulator-like APRR7 isoform X1 [Cicer arietinum] &gt;gi|828306417|ref|XP_012570299.1| PREDICTED: two-component response regulator-like APRR7 isoform X1 [Cicer arietinum] &gt;gi|828306419|ref|XP_012570300.1| PREDICTED: two-component response regulator-like APRR7 isoform X1 [Cicer arietinum] &gt;gi|828306421|ref|XP_012570301.1| P…
Ca4_v2.0	19416750	T	G/G	T/G	T/G	T/G	T/G	T/G	T/G	T/G	T/G	T/G	T/G	T/G	T/G	T/G	T/G	T/G	intron_variant	Ca_v2.0_10229	c.807+2327A>C	.	gi|828306415|ref|XP_012570298.1|/0/PREDICTED: two-component response regulator-like APRR7 isoform X1 [Cicer arietinum] &gt;gi|828306417|ref|XP_012570299.1| PREDICTED: two-component response regulator-like APRR7 isoform X1 [Cicer arietinum] &gt;gi|828306419|ref|XP_012570300.1| PREDICTED: two-component response regulator-like APRR7 isoform X1 [Cicer arietinum] &gt;gi|828306421|ref|XP_012570301.1| P…
Ca4_v2.0	19416773	G	G/G	G/G	G/G	G/G	G/G	G/G	G/G	G/G	G/G	G/G	G/A	G/G	G/G	G/G	G/G	G/G	intron_variant	Ca_v2.0_10229	c.807+2304C>T	.	gi|828306415|ref|XP_012570298.1|/0/PREDICTED: two-component response regulator-like APRR7 isoform X1 [Cicer arietinum] &gt;gi|828306417|ref|XP_012570299.1| PREDICTED: two-component response regulator-like APRR7 isoform X1 [Cicer arietinum] &gt;gi|828306419|ref|XP_012570300.1| PREDICTED: two-component response regulator-like APRR7 isoform X1 [Cicer arietinum] &gt;gi|828306421|ref|XP_012570301.1| P…
Ca4_v2.0	19416806	T	C/C	T/C	T/C	T/C	T/C	T/C	T/C	T/C	T/C	T/C	T/C	T/C	T/C	T/C	T/C	T/C	intron_variant	Ca_v2.0_10229	c.807+2271A>G	.	gi|828306415|ref|XP_012570298.1|/0/PREDICTED: two-component response regulator-like APRR7 isoform X1 [Cicer arietinum] &gt;gi|828306417|ref|XP_012570299.1| PREDICTED: two-component response regulator-like APRR7 isoform X1 [Cicer arietinum] &gt;gi|828306419|ref|XP_012570300.1| PREDICTED: two-component response regulator-like APRR7 isoform X1 [Cicer arietinum] &gt;gi|828306421|ref|XP_012570301.1| P…
Ca4_v2.0	19416835	C	C/T	C/T	C/T	C/T	C/T	C/T	C/T	C/T	C/T	C/T	C/T	C/C	C/T	C/T	C/C	C/T	intron_variant	Ca_v2.0_10229	c.807+2242G>A	.	gi|828306415|ref|XP_012570298.1|/0/PREDICTED: two-component response regulator-like APRR7 isoform X1 [Cicer arietinum] &gt;gi|828306417|ref|XP_012570299.1| PREDICTED: two-component response regulator-like APRR7 isoform X1 [Cicer arietinum] &gt;gi|828306419|ref|XP_012570300.1| PREDICTED: two-component response regulator-like APRR7 isoform X1 [Cicer arietinum] &gt;gi|828306421|ref|XP_012570301.1| P…
Ca4_v2.0	19416932	C	C/C	C/C	C/C	C/C	C/C	C/C	C/C	C/C	C/A	C/C	C/C	C/C	C/C	C/C	C/C	C/C	intron_variant	Ca_v2.0_10229	c.807+2145G>T	.	gi|828306415|ref|XP_012570298.1|/0/PREDICTED: two-component response regulator-like APRR7 isoform X1 [Cicer arietinum] &gt;gi|828306417|ref|XP_012570299.1| PREDICTED: two-component response regulator-like APRR7 isoform X1 [Cicer arietinum] &gt;gi|828306419|ref|XP_012570300.1| PREDICTED: two-component response regulator-like APRR7 isoform X1 [Cicer arietinum] &gt;gi|828306421|ref|XP_012570301.1| P…
Ca4_v2.0	19417092	G	G/A	G/A	G/A	G/A	G/A	G/A	G/A	G/A	G/A	G/A	G/A	G/A	G/A	G/A	G/A	G/A	intron_variant	Ca_v2.0_10229	c.807+1985C>T	.	gi|828306415|ref|XP_012570298.1|/0/PREDICTED: two-component response regulator-like APRR7 isoform X1 [Cicer arietinum] &gt;gi|828306417|ref|XP_012570299.1| PREDICTED: two-component response regulator-like APRR7 isoform X1 [Cicer arietinum] &gt;gi|828306419|ref|XP_012570300.1| PREDICTED: two-component response regulator-like APRR7 isoform X1 [Cicer arietinum] &gt;gi|828306421|ref|XP_012570301.1| P…
Ca4_v2.0	19417253	G	G/T	G/G	G/T	G/G	G/T	G/G	G/T	G/G	G/G	G/T	G/G	G/T	G/T	G/G	G/G	G/G	intron_variant	Ca_v2.0_10229	c.807+1824C>A	.	gi|828306415|ref|XP_012570298.1|/0/PREDICTED: two-component response regulator-like APRR7 isoform X1 [Cicer arietinum] &gt;gi|828306417|ref|XP_012570299.1| PREDICTED: two-component response regulator-like APRR7 isoform X1 [Cicer arietinum] &gt;gi|828306419|ref|XP_012570300.1| PREDICTED: two-component response regulator-like APRR7 isoform X1 [Cicer arietinum] &gt;gi|828306421|ref|XP_012570301.1| P…
Ca4_v2.0	19417323	A	A/A	A/A	A/A	A/T	A/A	A/A	A/T	A/A	A/A	A/T	A/A	A/A	A/A	A/A	A/A	A/T	intron_variant	Ca_v2.0_10229	c.807+1754T>A	.	gi|828306415|ref|XP_012570298.1|/0/PREDICTED: two-component response regulator-like APRR7 isoform X1 [Cicer arietinum] &gt;gi|828306417|ref|XP_012570299.1| PREDICTED: two-component response regulator-like APRR7 isoform X1 [Cicer arietinum] &gt;gi|828306419|ref|XP_012570300.1| PREDICTED: two-component response regulator-like APRR7 isoform X1 [Cicer arietinum] &gt;gi|828306421|ref|XP_012570301.1| P…
Ca4_v2.0	19417345	T	T/C	T/T	T/T	T/T	T/T	T/T	T/T	T/T	T/C	T/T	T/T	T/T	T/T	T/T	T/C	T/T	intron_variant	Ca_v2.0_10229	c.807+1732A>G	.	gi|828306415|ref|XP_012570298.1|/0/PREDICTED: two-component response regulator-like APRR7 isoform X1 [Cicer arietinum] &gt;gi|828306417|ref|XP_012570299.1| PREDICTED: two-component response regulator-like APRR7 isoform X1 [Cicer arietinum] &gt;gi|828306419|ref|XP_012570300.1| PREDICTED: two-component response regulator-like APRR7 isoform X1 [Cicer arietinum] &gt;gi|828306421|ref|XP_012570301.1| P…
Ca4_v2.0	19417492	T	G/G	G/G	G/G	G/G	G/G	G/G	G/G	G/G	G/G	G/G	G/G	G/G	G/G	G/G	G/G	G/G	intron_variant	Ca_v2.0_10229	c.807+1585A>C	.	gi|828306415|ref|XP_012570298.1|/0/PREDICTED: two-component response regulator-like APRR7 isoform X1 [Cicer arietinum] &gt;gi|828306417|ref|XP_012570299.1| PREDICTED: two-component response regulator-like APRR7 isoform X1 [Cicer arietinum] &gt;gi|828306419|ref|XP_012570300.1| PREDICTED: two-component response regulator-like APRR7 isoform X1 [Cicer arietinum] &gt;gi|828306421|ref|XP_012570301.1| P…
Ca4_v2.0	19417517	A	A/A	A/A	A/A	G/G	A/G	A/A	A/A	A/A	A/A	A/A	A/G	A/G	A/G	G/G	A/G	A/A	intron_variant	Ca_v2.0_10229	c.807+1560T>C	.	gi|828306415|ref|XP_012570298.1|/0/PREDICTED: two-component response regulator-like APRR7 isoform X1 [Cicer arietinum] &gt;gi|828306417|ref|XP_012570299.1| PREDICTED: two-component response regulator-like APRR7 isoform X1 [Cicer arietinum] &gt;gi|828306419|ref|XP_012570300.1| PREDICTED: two-component response regulator-like APRR7 isoform X1 [Cicer arietinum] &gt;gi|828306421|ref|XP_012570301.1| P…
Ca4_v2.0	19417635	T	T/C	T/C	T/C	T/C	T/C	C/C	T/C	T/C	T/C	T/C	T/C	T/C	C/C	T/C	T/C	T/C	intron_variant	Ca_v2.0_10229	c.807+1442A>G	.	gi|828306415|ref|XP_012570298.1|/0/PREDICTED: two-component response regulator-like APRR7 isoform X1 [Cicer arietinum] &gt;gi|828306417|ref|XP_012570299.1| PREDICTED: two-component response regulator-like APRR7 isoform X1 [Cicer arietinum] &gt;gi|828306419|ref|XP_012570300.1| PREDICTED: two-component response regulator-like APRR7 isoform X1 [Cicer arietinum] &gt;gi|828306421|ref|XP_012570301.1| P…
Ca4_v2.0	19417649	C	C/C	C/T	C/C	C/C	C/T	C/C	C/C	C/C	C/C	C/C	C/C	C/T	C/T	C/T	C/T	C/C	intron_variant	Ca_v2.0_10229	c.807+1428G>A	.	gi|828306415|ref|XP_012570298.1|/0/PREDICTED: two-component response regulator-like APRR7 isoform X1 [Cicer arietinum] &gt;gi|828306417|ref|XP_012570299.1| PREDICTED: two-component response regulator-like APRR7 isoform X1 [Cicer arietinum] &gt;gi|828306419|ref|XP_012570300.1| PREDICTED: two-component response regulator-like APRR7 isoform X1 [Cicer arietinum] &gt;gi|828306421|ref|XP_012570301.1| P…
Ca4_v2.0	19417666	C	C/T	C/T	C/T	T/T	C/T	C/T	C/T	T/T	C/T	C/T	C/T	C/T	C/T	C/T	C/T	C/T	intron_variant	Ca_v2.0_10229	c.807+1411G>A	.	gi|828306415|ref|XP_012570298.1|/0/PREDICTED: two-component response regulator-like APRR7 isoform X1 [Cicer arietinum] &gt;gi|828306417|ref|XP_012570299.1| PREDICTED: two-component response regulator-like APRR7 isoform X1 [Cicer arietinum] &gt;gi|828306419|ref|XP_012570300.1| PREDICTED: two-component response regulator-like APRR7 isoform X1 [Cicer arietinum] &gt;gi|828306421|ref|XP_012570301.1| P…
Ca4_v2.0	19417675	A	A/A	A/A	A/A	A/A	A/A	A/A	A/A	A/A	A/A	A/A	A/A	A/G	A/G	A/G	A/A	A/A	intron_variant	Ca_v2.0_10229	c.807+1402T>C	.	gi|828306415|ref|XP_012570298.1|/0/PREDICTED: two-component response regulator-like APRR7 isoform X1 [Cicer arietinum] &gt;gi|828306417|ref|XP_012570299.1| PREDICTED: two-component response regulator-like APRR7 isoform X1 [Cicer arietinum] &gt;gi|828306419|ref|XP_012570300.1| PREDICTED: two-component response regulator-like APRR7 isoform X1 [Cicer arietinum] &gt;gi|828306421|ref|XP_012570301.1| P…
Ca4_v2.0	19417724	A	G/G	G/G	G/G	G/G	G/G	G/G	A/A	G/G	G/G	G/G	G/G	G/G	G/G	G/G	G/G	A/A	intron_variant	Ca_v2.0_10229	c.807+1353T>C	.	gi|828306415|ref|XP_012570298.1|/0/PREDICTED: two-component response regulator-like APRR7 isoform X1 [Cicer arietinum] &gt;gi|828306417|ref|XP_012570299.1| PREDICTED: two-component response regulator-like APRR7 isoform X1 [Cicer arietinum] &gt;gi|828306419|ref|XP_012570300.1| PREDICTED: two-component response regulator-like APRR7 isoform X1 [Cicer arietinum] &gt;gi|828306421|ref|XP_012570301.1| P…
Ca4_v2.0	19426755	A	T/T	A/A	A/A	A/A	A/A	T/T	A/A	A/A	A/A	A/A	A/A	A/A	A/A	A/A	A/A	A/A	missense_variant	Ca_v2.0_10229	c.58T>A	p.Leu20Met	gi|828306415|ref|XP_012570298.1|/0/PREDICTED: two-component response regulator-like APRR7 isoform X1 [Cicer arietinum] &gt;gi|828306417|ref|XP_012570299.1| PREDICTED: two-component response regulator-like APRR7 isoform X1 [Cicer arietinum] &gt;gi|828306419|ref|XP_012570300.1| PREDICTED: two-component response regulator-like APRR7 isoform X1 [Cicer arietinum] &gt;gi|828306421|ref|XP_012570301.1| P…
Ca4_v2.0	19732355	G	G/G	G/G	G/G	G/G	G/G	G/G	G/G	G/G	G/G	G/G	G/G	G/G	G/G	G/A	G/G	G/G	intron_variant	Ca_v2.0_10250	c.571+237C>T	.	gi|502121917|ref|XP_004497489.1|/0/PREDICTED: peroxidase 21 [Cicer arietinum]
Ca4_v2.0	20335207	T	C/C	C/C	C/C	C/C	C/C	C/C	C/C	C/C	C/C	C/C	C/C	C/C	C/C	C/C	C/C	C/C	missense_variant	Ca_v2.0_10281	c.648A>G	p.Ile216Met	gi|502121993|ref|XP_004497526.1|/5.62907e-142/PREDICTED: transcription factor TCP11 [Cicer arietinum]
Ca4_v2.0	20335280	C	T/T	T/T	T/T	T/T	T/T	T/T	T/T	T/T	T/T	T/T	T/T	T/T	T/T	T/T	T/T	T/T	missense_variant	Ca_v2.0_10281	c.575G>A	p.Gly192Glu	gi|502121993|ref|XP_004497526.1|/5.62907e-142/PREDICTED: transcription factor TCP11 [Cicer arietinum]
Ca4_v2.0	28005154	T	C/C	T/T	T/T	T/T	T/T	C/C	T/T	T/T	T/T	T/T	T/T	T/T	T/T	T/C	T/T	T/T	intron_variant	Ca_v2.0_10531	c.-17+51T>C	.	gi|502167479|ref|XP_004514153.1|/3.14728e-147/PREDICTED: serine/arginine-rich SC35-like splicing factor SCL33 [Cicer arietinum]
Ca4_v2.0	28005702	A	T/T	A/A	A/A	A/A	A/A	T/T	A/A	A/A	A/A	A/A	A/A	A/A	A/A	A/T	A/A	A/A	intron_variant	Ca_v2.0_10531	c.149+46A>T	.	gi|502167479|ref|XP_004514153.1|/3.14728e-147/PREDICTED: serine/arginine-rich SC35-like splicing factor SCL33 [Cicer arietinum]
Ca4_v2.0	28006259	C	C/C	C/C	C/C	C/C	C/C	T/T	C/C	C/C	C/C	C/C	C/C	C/C	C/C	C/T	C/C	C/C	intron_variant	Ca_v2.0_10531	c.227+155C>T	.	gi|502167479|ref|XP_004514153.1|/3.14728e-147/PREDICTED: serine/arginine-rich SC35-like splicing factor SCL33 [Cicer arietinum]
Ca4_v2.0	28006320	G	A/A	G/G	G/G	G/G	G/G	G/G	G/G	G/G	G/G	G/G	G/G	G/G	G/G	G/G	G/G	G/G	intron_variant	Ca_v2.0_10531	c.227+216G>A	.	gi|502167479|ref|XP_004514153.1|/3.14728e-147/PREDICTED: serine/arginine-rich SC35-like splicing factor SCL33 [Cicer arietinum]
Ca4_v2.0	28007451	A	G/G	G/G	G/G	A/A	G/G	G/G	A/A	A/A	G/G	G/G	G/G	G/G	G/G	G/G	A/A	A/A	missense_variant	Ca_v2.0_10531	c.449A>G	p.His150Arg	gi|502167479|ref|XP_004514153.1|/3.14728e-147/PREDICTED: serine/arginine-rich SC35-like splicing factor SCL33 [Cicer arietinum]
Ca4_v2.0	29428485	C	C/C	C/C	C/C	C/C	C/C	T/T	C/C	C/C	C/C	C/C	C/C	C/C	C/C	C/T	C/C	C/C	missense_variant	Ca_v2.0_10564	c.5305G>A	p.Asp1769Asn	gi|502122805|ref|XP_004497900.1|/0/PREDICTED: protein PHOTOPERIOD-INDEPENDENT EARLY FLOWERING 1 isoform X1 [Cicer arietinum]
Ca4_v2.0	29428569	A	G/G	A/A	A/A	A/A	A/A	A/A	A/A	A/A	A/A	A/A	A/A	A/A	A/A	A/A	A/A	A/A	intron_variant	Ca_v2.0_10564	c.5267-46T>C	.	gi|502122805|ref|XP_004497900.1|/0/PREDICTED: protein PHOTOPERIOD-INDEPENDENT EARLY FLOWERING 1 isoform X1 [Cicer arietinum]
Ca4_v2.0	29428632	G	C/C	G/G	G/G	G/G	G/G	G/G	G/G	G/G	G/G	G/G	G/G	G/G	G/G	G/G	G/G	G/G	intron_variant	Ca_v2.0_10564	c.5266+92C>G	.	gi|502122805|ref|XP_004497900.1|/0/PREDICTED: protein PHOTOPERIOD-INDEPENDENT EARLY FLOWERING 1 isoform X1 [Cicer arietinum]
Ca4_v2.0	29428875	C	A/A	C/C	C/C	C/C	C/C	C/C	C/C	C/C	C/C	C/C	C/C	C/C	C/C	C/C	C/C	C/C	missense_variant	Ca_v2.0_10564	c.5115G>T	p.Met1705Ile	gi|502122805|ref|XP_004497900.1|/0/PREDICTED: protein PHOTOPERIOD-INDEPENDENT EARLY FLOWERING 1 isoform X1 [Cicer arietinum]
Ca4_v2.0	29428895	T	G/G	T/T	T/T	T/T	T/T	T/T	T/T	T/T	T/T	T/T	T/T	T/T	T/T	T/T	T/T	T/T	missense_variant	Ca_v2.0_10564	c.5095A>C	p.Thr1699Pro	gi|502122805|ref|XP_004497900.1|/0/PREDICTED: protein PHOTOPERIOD-INDEPENDENT EARLY FLOWERING 1 isoform X1 [Cicer arietinum]
Ca4_v2.0	29428995	G	A/A	G/G	G/G	G/G	G/G	G/G	G/G	G/G	G/G	G/G	G/G	G/G	G/G	G/G	G/G	G/G	synonymous_variant	Ca_v2.0_10564	c.4995C>T	p.Ser1665Ser	gi|502122805|ref|XP_004497900.1|/0/PREDICTED: protein PHOTOPERIOD-INDEPENDENT EARLY FLOWERING 1 isoform X1 [Cicer arietinum]
Ca4_v2.0	29429278	C	T/T	C/C	C/C	C/C	C/C	C/C	C/C	C/C	C/C	C/C	C/C	C/C	C/C	C/C	C/C	C/C	intron_variant	Ca_v2.0_10564	c.4869-157G>A	.	gi|502122805|ref|XP_004497900.1|/0/PREDICTED: protein PHOTOPERIOD-INDEPENDENT EARLY FLOWERING 1 isoform X1 [Cicer arietinum]
Ca4_v2.0	29429308	A	G/G	A/A	A/A	A/A	A/A	A/A	A/A	A/A	A/A	A/A	A/A	A/A	A/A	A/A	A/A	A/A	intron_variant	Ca_v2.0_10564	c.4869-187T>C	.	gi|502122805|ref|XP_004497900.1|/0/PREDICTED: protein PHOTOPERIOD-INDEPENDENT EARLY FLOWERING 1 isoform X1 [Cicer arietinum]
Ca4_v2.0	29429331	G	G/A	G/G	G/G	G/G	G/G	G/G	G/G	G/G	G/G	G/G	G/G	G/G	G/G	G/G	G/G	G/G	intron_variant	Ca_v2.0_10564	c.4869-210C>T	.	gi|502122805|ref|XP_004497900.1|/0/PREDICTED: protein PHOTOPERIOD-INDEPENDENT EARLY FLOWERING 1 isoform X1 [Cicer arietinum]
Ca4_v2.0	29429544	A	T/T	A/A	A/A	A/A	A/A	A/A	A/A	A/A	A/A	A/A	A/A	A/A	A/A	A/A	A/A	A/A	intron_variant	Ca_v2.0_10564	c.4869-423T>A	.	gi|502122805|ref|XP_004497900.1|/0/PREDICTED: protein PHOTOPERIOD-INDEPENDENT EARLY FLOWERING 1 isoform X1 [Cicer arietinum]
Ca4_v2.0	29429554	A	G/G	A/A	A/A	A/A	A/A	A/A	A/A	A/A	A/A	A/A	A/A	A/A	A/A	A/A	A/A	A/A	intron_variant	Ca_v2.0_10564	c.4869-433T>C	.	gi|502122805|ref|XP_004497900.1|/0/PREDICTED: protein PHOTOPERIOD-INDEPENDENT EARLY FLOWERING 1 isoform X1 [Cicer arietinum]
Ca4_v2.0	29429706	C	T/T	C/C	C/C	C/C	C/C	T/T	C/C	C/C	C/C	C/C	C/C	C/C	C/C	C/T	C/C	C/C	intron_variant	Ca_v2.0_10564	c.4868+353G>A	.	gi|502122805|ref|XP_004497900.1|/0/PREDICTED: protein PHOTOPERIOD-INDEPENDENT EARLY FLOWERING 1 isoform X1 [Cicer arietinum]
Ca4_v2.0	29429846	G	A/A	G/G	G/G	G/G	G/G	G/G	G/G	G/G	G/G	G/G	G/G	G/G	G/G	G/G	G/G	G/G	intron_variant	Ca_v2.0_10564	c.4868+213C>T	.	gi|502122805|ref|XP_004497900.1|/0/PREDICTED: protein PHOTOPERIOD-INDEPENDENT EARLY FLOWERING 1 isoform X1 [Cicer arietinum]
Ca4_v2.0	29431002	G	A/A	G/G	G/G	G/G	G/G	G/G	G/G	G/G	G/G	G/G	G/G	G/G	G/G	G/G	G/G	G/G	intron_variant	Ca_v2.0_10564	c.4336-411C>T	.	gi|502122805|ref|XP_004497900.1|/0/PREDICTED: protein PHOTOPERIOD-INDEPENDENT EARLY FLOWERING 1 isoform X1 [Cicer arietinum]
Ca4_v2.0	29431074	A	C/C	A/A	A/A	A/A	A/A	A/A	A/A	A/A	A/A	A/A	A/A	A/A	A/A	A/A	A/A	A/A	intron_variant	Ca_v2.0_10564	c.4335+345T>G	.	gi|502122805|ref|XP_004497900.1|/0/PREDICTED: protein PHOTOPERIOD-INDEPENDENT EARLY FLOWERING 1 isoform X1 [Cicer arietinum]
Ca4_v2.0	29431158	C	C/C	C/C	C/C	C/C	C/C	T/T	C/C	C/C	C/C	C/C	C/C	C/C	C/C	C/T	C/C	C/C	intron_variant	Ca_v2.0_10564	c.4335+261G>A	.	gi|502122805|ref|XP_004497900.1|/0/PREDICTED: protein PHOTOPERIOD-INDEPENDENT EARLY FLOWERING 1 isoform X1 [Cicer arietinum]
Ca4_v2.0	29431635	T	A/A	T/T	T/T	T/T	T/T	T/T	T/T	T/T	T/T	T/T	T/T	T/T	T/T	T/T	T/T	T/T	synonymous_variant	Ca_v2.0_10564	c.4119A>T	p.Ala1373Ala	gi|502122805|ref|XP_004497900.1|/0/PREDICTED: protein PHOTOPERIOD-INDEPENDENT EARLY FLOWERING 1 isoform X1 [Cicer arietinum]
Ca4_v2.0	29432169	G	T/T	G/G	G/G	G/G	G/G	G/G	G/G	G/G	G/G	G/G	G/G	G/G	G/G	G/G	G/G	G/G	synonymous_variant	Ca_v2.0_10564	c.3585C>A	p.Arg1195Arg	gi|502122805|ref|XP_004497900.1|/0/PREDICTED: protein PHOTOPERIOD-INDEPENDENT EARLY FLOWERING 1 isoform X1 [Cicer arietinum]
Ca4_v2.0	29432420	A	T/T	A/A	A/A	A/A	A/A	A/A	A/A	A/A	A/A	A/A	A/A	A/A	A/A	A/A	A/A	A/A	intron_variant	Ca_v2.0_10564	c.3569+58T>A	.	gi|502122805|ref|XP_004497900.1|/0/PREDICTED: protein PHOTOPERIOD-INDEPENDENT EARLY FLOWERING 1 isoform X1 [Cicer arietinum]
Ca4_v2.0	29432522	G	A/A	G/G	G/G	G/G	G/G	G/G	G/G	G/G	G/G	G/G	G/G	G/G	G/G	G/G	G/G	G/G	synonymous_variant	Ca_v2.0_10564	c.3525C>T	p.Leu1175Leu	gi|502122805|ref|XP_004497900.1|/0/PREDICTED: protein PHOTOPERIOD-INDEPENDENT EARLY FLOWERING 1 isoform X1 [Cicer arietinum]
Ca4_v2.0	29432684	G	A/A	G/G	G/G	G/G	G/G	G/G	G/G	G/G	G/G	G/G	G/G	G/G	G/G	G/G	G/G	G/G	splice_region_variant&synonymous_variant	Ca_v2.0_10564	c.3447C>T	p.Ser1149Ser	gi|502122805|ref|XP_004497900.1|/0/PREDICTED: protein PHOTOPERIOD-INDEPENDENT EARLY FLOWERING 1 isoform X1 [Cicer arietinum]
Ca4_v2.0	29432694	T	A/A	T/T	T/T	T/T	T/T	T/T	T/T	T/T	T/T	T/T	T/T	T/T	T/T	T/T	T/T	T/T	intron_variant	Ca_v2.0_10564	c.3446-9A>T	.	gi|502122805|ref|XP_004497900.1|/0/PREDICTED: protein PHOTOPERIOD-INDEPENDENT EARLY FLOWERING 1 isoform X1 [Cicer arietinum]
Ca4_v2.0	29432824	C	T/T	C/C	C/C	C/C	C/C	C/C	C/C	C/C	C/C	C/C	C/C	C/C	C/C	C/C	C/C	C/C	intron_variant	Ca_v2.0_10564	c.3446-139G>A	.	gi|502122805|ref|XP_004497900.1|/0/PREDICTED: protein PHOTOPERIOD-INDEPENDENT EARLY FLOWERING 1 isoform X1 [Cicer arietinum]
Ca4_v2.0	29432833	C	C/C	C/C	C/C	C/C	C/C	A/A	C/C	C/C	C/C	C/C	C/C	C/C	C/C	C/A	C/C	C/C	intron_variant	Ca_v2.0_10564	c.3446-148G>T	.	gi|502122805|ref|XP_004497900.1|/0/PREDICTED: protein PHOTOPERIOD-INDEPENDENT EARLY FLOWERING 1 isoform X1 [Cicer arietinum]
Ca4_v2.0	29432962	T	T/T	T/T	T/T	T/T	T/T	C/C	T/T	T/T	T/T	T/T	T/T	T/T	T/T	T/C	T/T	T/T	intron_variant	Ca_v2.0_10564	c.3445+116A>G	.	gi|502122805|ref|XP_004497900.1|/0/PREDICTED: protein PHOTOPERIOD-INDEPENDENT EARLY FLOWERING 1 isoform X1 [Cicer arietinum]
Ca4_v2.0	29433295	T	T/T	T/T	T/T	T/T	T/T	T/T	T/T	T/T	T/T	T/T	T/T	T/T	T/T	T/A	T/T	T/T	synonymous_variant	Ca_v2.0_10564	c.3228A>T	p.Ala1076Ala	gi|502122805|ref|XP_004497900.1|/0/PREDICTED: protein PHOTOPERIOD-INDEPENDENT EARLY FLOWERING 1 isoform X1 [Cicer arietinum]
Ca4_v2.0	29433634	T	C/C	T/T	T/T	T/T	T/T	T/T	T/T	T/T	T/T	T/T	T/T	T/T	T/T	T/T	T/T	T/T	synonymous_variant	Ca_v2.0_10564	c.2889A>G	p.Glu963Glu	gi|502122805|ref|XP_004497900.1|/0/PREDICTED: protein PHOTOPERIOD-INDEPENDENT EARLY FLOWERING 1 isoform X1 [Cicer arietinum]
Ca4_v2.0	29434088	C	T/T	C/C	C/C	C/C	C/C	C/C	C/C	C/C	C/C	C/C	C/C	C/C	C/C	C/C	C/C	C/C	missense_variant	Ca_v2.0_10564	c.2435G>A	p.Ser812Asn	gi|502122805|ref|XP_004497900.1|/0/PREDICTED: protein PHOTOPERIOD-INDEPENDENT EARLY FLOWERING 1 isoform X1 [Cicer arietinum]
Ca4_v2.0	29434765	G	G/G	G/G	G/G	G/G	G/G	G/G	G/G	G/G	G/G	G/G	G/G	G/G	G/G	G/C	G/G	G/G	synonymous_variant	Ca_v2.0_10564	c.1758C>G	p.Thr586Thr	gi|502122805|ref|XP_004497900.1|/0/PREDICTED: protein PHOTOPERIOD-INDEPENDENT EARLY FLOWERING 1 isoform X1 [Cicer arietinum]
Ca4_v2.0	29435422	G	T/T	G/G	G/G	G/G	G/G	G/G	G/G	G/G	G/G	G/G	G/G	G/G	G/G	G/G	G/G	G/G	synonymous_variant	Ca_v2.0_10564	c.1101C>A	p.Ile367Ile	gi|502122805|ref|XP_004497900.1|/0/PREDICTED: protein PHOTOPERIOD-INDEPENDENT EARLY FLOWERING 1 isoform X1 [Cicer arietinum]
Ca4_v2.0	29435854	G	A/A	G/G	G/G	G/G	G/G	G/G	G/G	G/G	G/G	G/G	G/G	G/G	G/G	G/G	G/G	G/G	synonymous_variant	Ca_v2.0_10564	c.669C>T	p.Arg223Arg	gi|502122805|ref|XP_004497900.1|/0/PREDICTED: protein PHOTOPERIOD-INDEPENDENT EARLY FLOWERING 1 isoform X1 [Cicer arietinum]
Ca4_v2.0	29435992	A	C/C	A/A	A/A	A/A	A/A	A/A	A/A	A/A	A/A	A/A	A/A	A/A	A/A	A/A	A/A	A/A	missense_variant	Ca_v2.0_10564	c.531T>G	p.His177Gln	gi|502122805|ref|XP_004497900.1|/0/PREDICTED: protein PHOTOPERIOD-INDEPENDENT EARLY FLOWERING 1 isoform X1 [Cicer arietinum]
Ca4_v2.0	29436255	A	C/C	A/A	A/A	A/A	A/A	A/A	A/A	A/A	A/A	A/A	A/A	A/A	A/A	A/A	A/A	A/A	synonymous_variant	Ca_v2.0_10564	c.357T>G	p.Ala119Ala	gi|502122805|ref|XP_004497900.1|/0/PREDICTED: protein PHOTOPERIOD-INDEPENDENT EARLY FLOWERING 1 isoform X1 [Cicer arietinum]
Ca4_v2.0	29436457	G	A/A	G/G	G/G	G/G	G/G	G/G	G/G	G/G	G/G	G/G	G/G	G/G	G/G	G/G	G/G	G/G	synonymous_variant	Ca_v2.0_10564	c.303C>T	p.Asp101Asp	gi|502122805|ref|XP_004497900.1|/0/PREDICTED: protein PHOTOPERIOD-INDEPENDENT EARLY FLOWERING 1 isoform X1 [Cicer arietinum]
Ca4_v2.0	29436552	A	G/G	A/A	A/A	A/A	A/A	A/A	A/A	A/A	A/A	A/A	A/A	A/A	A/A	A/A	A/A	A/A	intron_variant	Ca_v2.0_10564	c.238-30T>C	.	gi|502122805|ref|XP_004497900.1|/0/PREDICTED: protein PHOTOPERIOD-INDEPENDENT EARLY FLOWERING 1 isoform X1 [Cicer arietinum]
Ca4_v2.0	29436590	T	C/C	T/T	T/T	T/T	T/T	T/T	T/T	T/T	T/T	T/T	T/T	T/T	T/T	T/T	T/T	T/T	intron_variant	Ca_v2.0_10564	c.238-68A>G	.	gi|502122805|ref|XP_004497900.1|/0/PREDICTED: protein PHOTOPERIOD-INDEPENDENT EARLY FLOWERING 1 isoform X1 [Cicer arietinum]
Ca4_v2.0	29436807	A	G/G	A/A	A/A	A/A	A/A	A/A	A/A	A/A	A/A	A/A	A/A	A/A	A/A	A/A	A/A	A/A	intron_variant	Ca_v2.0_10564	c.238-285T>C	.	gi|502122805|ref|XP_004497900.1|/0/PREDICTED: protein PHOTOPERIOD-INDEPENDENT EARLY FLOWERING 1 isoform X1 [Cicer arietinum]
Ca4_v2.0	29436924	C	T/T	C/C	C/C	C/C	C/C	C/C	C/C	C/C	C/C	C/C	C/C	C/C	C/C	C/C	C/C	C/C	intron_variant	Ca_v2.0_10564	c.238-402G>A	.	gi|502122805|ref|XP_004497900.1|/0/PREDICTED: protein PHOTOPERIOD-INDEPENDENT EARLY FLOWERING 1 isoform X1 [Cicer arietinum]
Ca4_v2.0	29437077	G	A/A	G/G	G/G	G/G	G/G	G/G	G/G	G/G	G/G	G/G	G/G	G/G	G/G	G/G	G/G	G/G	intron_variant	Ca_v2.0_10564	c.237+315C>T	.	gi|502122805|ref|XP_004497900.1|/0/PREDICTED: protein PHOTOPERIOD-INDEPENDENT EARLY FLOWERING 1 isoform X1 [Cicer arietinum]
Ca4_v2.0	29437252	A	C/C	A/A	A/A	A/A	A/A	A/A	A/A	A/A	A/A	A/A	A/A	A/A	A/A	A/A	A/A	A/A	intron_variant	Ca_v2.0_10564	c.237+140T>G	.	gi|502122805|ref|XP_004497900.1|/0/PREDICTED: protein PHOTOPERIOD-INDEPENDENT EARLY FLOWERING 1 isoform X1 [Cicer arietinum]
Ca4_v2.0	29437272	A	T/T	A/A	A/A	A/A	A/A	A/A	A/A	A/A	A/A	A/A	A/A	A/A	A/A	A/A	A/A	A/A	intron_variant	Ca_v2.0_10564	c.237+120T>A	.	gi|502122805|ref|XP_004497900.1|/0/PREDICTED: protein PHOTOPERIOD-INDEPENDENT EARLY FLOWERING 1 isoform X1 [Cicer arietinum]
Ca4_v2.0	29437776	T	./.	T/T	T/T	T/T	T/T	T/T	T/T	T/C	T/T	T/T	T/T	T/T	T/T	T/T	T/T	T/C	intron_variant	Ca_v2.0_10564	c.202-349A>G	.	gi|502122805|ref|XP_004497900.1|/0/PREDICTED: protein PHOTOPERIOD-INDEPENDENT EARLY FLOWERING 1 isoform X1 [Cicer arietinum]
Ca4_v2.0	29438009	G	./.	G/C	G/C	G/C	G/C	G/C	G/C	G/C	G/G	G/C	G/C	G/C	G/C	G/C	G/C	G/C	intron_variant	Ca_v2.0_10564	c.202-582C>G	.	gi|502122805|ref|XP_004497900.1|/0/PREDICTED: protein PHOTOPERIOD-INDEPENDENT EARLY FLOWERING 1 isoform X1 [Cicer arietinum]
Ca4_v2.0	29438038	C	C/C	C/G	C/G	C/G	C/G	C/G	C/G	C/G	C/C	C/G	C/G	C/C	C/G	C/G	C/G	C/G	intron_variant	Ca_v2.0_10564	c.202-611G>C	.	gi|502122805|ref|XP_004497900.1|/0/PREDICTED: protein PHOTOPERIOD-INDEPENDENT EARLY FLOWERING 1 isoform X1 [Cicer arietinum]
Ca4_v2.0	29438162	A	A/A	A/A	A/A	A/C	A/A	A/A	A/C	A/A	A/A	A/A	A/A	A/A	A/C	A/A	A/A	A/A	intron_variant	Ca_v2.0_10564	c.202-735T>G	.	gi|502122805|ref|XP_004497900.1|/0/PREDICTED: protein PHOTOPERIOD-INDEPENDENT EARLY FLOWERING 1 isoform X1 [Cicer arietinum]
Ca4_v2.0	29438168	A	./.	G/G	G/G	G/G	G/G	G/G	G/G	G/G	G/G	G/G	G/G	G/G	G/G	G/G	G/G	G/G	intron_variant	Ca_v2.0_10564	c.202-741T>C	.	gi|502122805|ref|XP_004497900.1|/0/PREDICTED: protein PHOTOPERIOD-INDEPENDENT EARLY FLOWERING 1 isoform X1 [Cicer arietinum]
Ca4_v2.0	29438329	G	G/G	G/G	T/T	G/G	G/G	G/G	T/T	G/G	T/T	G/G	G/G	T/T	G/G	G/G	T/T	G/G	intron_variant	Ca_v2.0_10564	c.202-902C>A	.	gi|502122805|ref|XP_004497900.1|/0/PREDICTED: protein PHOTOPERIOD-INDEPENDENT EARLY FLOWERING 1 isoform X1 [Cicer arietinum]
Ca4_v2.0	29438372	C	T/T	T/A	T/A	T/A	T/A	T/A	T/A	T/A	T/T	T/T	T/T	T/T	T/A	T/A	T/T	T/T	intron_variant	Ca_v2.0_10564	c.202-945G>T	.	gi|502122805|ref|XP_004497900.1|/0/PREDICTED: protein PHOTOPERIOD-INDEPENDENT EARLY FLOWERING 1 isoform X1 [Cicer arietinum]
Ca4_v2.0	29438402	A	A/A	G/G	G/G	A/A	A/A	A/A	A/A	A/A	G/G	G/G	G/G	G/G	G/G	A/G	G/G	A/A	intron_variant	Ca_v2.0_10564	c.202-975T>C	.	gi|502122805|ref|XP_004497900.1|/0/PREDICTED: protein PHOTOPERIOD-INDEPENDENT EARLY FLOWERING 1 isoform X1 [Cicer arietinum]
Ca4_v2.0	29440546	C	C/C	T/T	C/C	C/C	T/T	C/C	C/C	C/C	C/C	C/C	T/T	C/C	T/T	C/C	T/T	C/C	intron_variant	Ca_v2.0_10564	c.201+2343G>A	.	gi|502122805|ref|XP_004497900.1|/0/PREDICTED: protein PHOTOPERIOD-INDEPENDENT EARLY FLOWERING 1 isoform X1 [Cicer arietinum]
Ca4_v2.0	29440672	A	T/T	T/T	T/T	T/T	T/T	T/T	T/T	T/T	T/T	T/T	T/T	T/T	T/T	T/T	T/T	T/T	intron_variant	Ca_v2.0_10564	c.201+2217T>A	.	gi|502122805|ref|XP_004497900.1|/0/PREDICTED: protein PHOTOPERIOD-INDEPENDENT EARLY FLOWERING 1 isoform X1 [Cicer arietinum]
Ca4_v2.0	29440815	C	T/T	T/T	T/T	T/T	T/T	T/T	T/T	T/T	T/T	T/T	T/T	T/T	T/T	T/T	T/T	T/T	intron_variant	Ca_v2.0_10564	c.201+2074G>A	.	gi|502122805|ref|XP_004497900.1|/0/PREDICTED: protein PHOTOPERIOD-INDEPENDENT EARLY FLOWERING 1 isoform X1 [Cicer arietinum]
Ca4_v2.0	29440912	G	G/G	T/T	T/T	G/T	G/T	T/T	G/T	G/T	G/T	G/T	T/T	T/T	G/T	T/T	T/T	G/T	intron_variant	Ca_v2.0_10564	c.201+1977C>A	.	gi|502122805|ref|XP_004497900.1|/0/PREDICTED: protein PHOTOPERIOD-INDEPENDENT EARLY FLOWERING 1 isoform X1 [Cicer arietinum]
Ca4_v2.0	29440949	G	G/G	G/G	G/G	G/T	G/G	G/T	G/G	G/T	G/G	G/G	G/G	G/G	G/G	G/G	G/G	G/T	intron_variant	Ca_v2.0_10564	c.201+1940C>A	.	gi|502122805|ref|XP_004497900.1|/0/PREDICTED: protein PHOTOPERIOD-INDEPENDENT EARLY FLOWERING 1 isoform X1 [Cicer arietinum]
Ca4_v2.0	29441180	C	C/C	C/C	C/C	C/C	C/C	G/G	C/C	C/C	C/C	C/C	C/C	C/C	C/C	C/C	C/C	C/C	intron_variant	Ca_v2.0_10564	c.201+1709G>C	.	gi|502122805|ref|XP_004497900.1|/0/PREDICTED: protein PHOTOPERIOD-INDEPENDENT EARLY FLOWERING 1 isoform X1 [Cicer arietinum]
Ca4_v2.0	29442112	A	G/G	A/A	A/A	A/A	A/A	A/A	A/A	A/A	A/A	A/A	A/A	A/A	A/A	A/A	A/A	A/A	intron_variant	Ca_v2.0_10564	c.201+777T>C	.	gi|502122805|ref|XP_004497900.1|/0/PREDICTED: protein PHOTOPERIOD-INDEPENDENT EARLY FLOWERING 1 isoform X1 [Cicer arietinum]
Ca4_v2.0	29442249	A	G/G	A/A	A/A	A/A	A/A	A/A	A/A	A/A	A/A	A/A	A/A	A/A	A/A	A/A	A/A	A/A	intron_variant	Ca_v2.0_10564	c.201+640T>C	.	gi|502122805|ref|XP_004497900.1|/0/PREDICTED: protein PHOTOPERIOD-INDEPENDENT EARLY FLOWERING 1 isoform X1 [Cicer arietinum]
Ca4_v2.0	29442348	A	G/G	A/A	A/A	A/A	A/A	A/A	A/A	A/A	A/A	A/A	A/A	A/A	A/A	A/A	A/A	A/A	intron_variant	Ca_v2.0_10564	c.201+541T>C	.	gi|502122805|ref|XP_004497900.1|/0/PREDICTED: protein PHOTOPERIOD-INDEPENDENT EARLY FLOWERING 1 isoform X1 [Cicer arietinum]
Ca4_v2.0	29442365	A	G/G	A/A	A/A	A/A	A/A	A/A	A/A	A/A	A/A	A/A	A/A	A/A	A/A	A/A	A/A	A/A	intron_variant	Ca_v2.0_10564	c.201+524T>C	.	gi|502122805|ref|XP_004497900.1|/0/PREDICTED: protein PHOTOPERIOD-INDEPENDENT EARLY FLOWERING 1 isoform X1 [Cicer arietinum]
Ca4_v2.0	29442535	C	T/T	C/C	C/C	C/C	C/C	C/C	C/C	C/C	C/C	C/C	C/C	C/C	C/C	C/C	C/C	C/C	intron_variant	Ca_v2.0_10564	c.201+354G>A	.	gi|502122805|ref|XP_004497900.1|/0/PREDICTED: protein PHOTOPERIOD-INDEPENDENT EARLY FLOWERING 1 isoform X1 [Cicer arietinum]
Ca4_v2.0	29442663	A	G/G	A/A	A/A	A/A	A/A	G/G	A/A	A/A	A/A	A/A	A/A	A/A	A/A	A/G	A/A	A/A	intron_variant	Ca_v2.0_10564	c.201+226T>C	.	gi|502122805|ref|XP_004497900.1|/0/PREDICTED: protein PHOTOPERIOD-INDEPENDENT EARLY FLOWERING 1 isoform X1 [Cicer arietinum]
Ca4_v2.0	29442923	T	A/A	T/T	T/T	T/T	T/T	T/T	T/T	T/T	T/T	T/T	T/T	T/T	T/T	T/T	T/T	T/T	missense_variant	Ca_v2.0_10564	c.167A>T	p.Asn56Ile	gi|502122805|ref|XP_004497900.1|/0/PREDICTED: protein PHOTOPERIOD-INDEPENDENT EARLY FLOWERING 1 isoform X1 [Cicer arietinum]
Ca4_v2.0	29443038	A	G/G	A/A	A/A	A/A	A/A	A/A	A/A	A/A	A/A	A/A	A/A	A/A	A/A	A/A	A/A	A/A	intron_variant	Ca_v2.0_10564	c.70-18T>C	.	gi|502122805|ref|XP_004497900.1|/0/PREDICTED: protein PHOTOPERIOD-INDEPENDENT EARLY FLOWERING 1 isoform X1 [Cicer arietinum]
Ca4_v2.0	30271711	T	C/C	T/T	T/T	T/T	T/T	C/C	T/T	T/T	T/T	T/T	T/T	T/T	T/T	T/C	T/T	T/T	3_prime_UTR_variant	Ca_v2.0_10594	c.*258A>G	.	gi|828307191|ref|XP_012570450.1|/0/PREDICTED: transcription factor bHLH130 [Cicer arietinum]
Ca4_v2.0	30271757	A	C/C	A/A	A/A	A/A	A/A	C/C	A/A	A/A	A/A	A/A	A/A	A/A	A/A	A/C	A/A	A/A	3_prime_UTR_variant	Ca_v2.0_10594	c.*212T>G	.	gi|828307191|ref|XP_012570450.1|/0/PREDICTED: transcription factor bHLH130 [Cicer arietinum]
Ca4_v2.0	30271768	A	C/C	A/A	A/A	A/A	A/A	C/C	A/A	A/A	A/A	A/A	A/A	A/A	A/A	A/C	A/A	A/A	3_prime_UTR_variant	Ca_v2.0_10594	c.*201T>G	.	gi|828307191|ref|XP_012570450.1|/0/PREDICTED: transcription factor bHLH130 [Cicer arietinum]
Ca4_v2.0	30271818	C	T/T	C/C	C/C	C/C	C/C	T/T	C/C	C/C	C/C	C/C	C/C	C/C	C/C	C/T	C/C	C/C	3_prime_UTR_variant	Ca_v2.0_10594	c.*151G>A	.	gi|828307191|ref|XP_012570450.1|/0/PREDICTED: transcription factor bHLH130 [Cicer arietinum]
[truncated: 1,795 more rows]

## Sheet: S10
Supplementary Table 10. Genome-wide SNPs and small InDels identified in resistance genes across ICC 4958 and 15 Australian chickpea cultivars.
[truncated: 1,015 more rows]

[truncated: 9 more sheets: S11, S12, S13, S14, S15, S16, S17, S18, S19]
